# Supplementary material for: Porphyromonas gingivalis induces entero-hepatic metabolic derangements with alteration of gut microbiota in a type 2 diabetes mouse model
Source: Sci Rep. 2021 Sep 15;11:18398. doi: 10.1038/s41598-021-97868-2 (PMC8443650; doi:10.1038/s41598-021-97868-2)
Supplement: Supplementary file 1 — Supplementary Information 1. [file 41598_2021_97868_MOESM1_ESM.xlsx]

## Sheet: CMC 1 day
Supplementary table S1
Lists of the peptides identified by metaproteome analysis of mouse feces
	CMC 1 day; CMC-treated, 1 day after 1st injection
	Pg 1 day; Pg-treated, 1 day after 1st injection
	CMC 30 days; CMC-treated, 3 days after 10th injections
	Pg 30 days; Pg-treated, 3 days after 10th injections
Peptide ID #	Sequence	Modification sites	Accession number	Protein or gene description	Mascot peptide score	Observed m/z	Charge	Observed mass (Da)	Mass error (Da)	Retention time (min)
1	AAAAGCPDAAAAIDKK	Carbamidation@C:6	1A-dyr4-07_GL0031946	[gene] locus=scaffold4950_18:1600:5145:+ [Complete] codon-table.11	78.05	750.877	2	1499.74	-0.0005	139.337
2	AAACSIVPNSTGAAK	Carbamidation@C:4	19_GL0043319	[gene] locus=scaffold28008_2:1:534:+ [Lack both ends] codon-table.11	58	709.358	2	1416.7	-0.001	156.031
3	AAADYLDLPLYK		MC-6-3_GL0028761	[gene] locus=scaffold17076_4:3746:5041:- [Complete] codon-table.11	68.94	676.859	2	1351.7	0.0004	406.219
4	AAAECFAR	Carbamidation@C:5	tr|S4R1F8|S4R1F8_MOUSE	Phospholipase A(2) OS=Mus musculus OX=10090 GN=Pla2g2a PE=3 SV=1	53.8	448.209	2	894.403	0.0013	100.93
5	AAAEIAGLNNATGSDSR		S-Fe9_GL0025602	[gene] locus=scaffold59740_3:3:1649:+ [Lack 5'-end] codon-table.11	75.06	809.395	2	1616.78	-0.0001	204.582
6	AAAENIVPNSTGAAK		1-2_GL0066014	[gene] locus=scaffold3371_3:1409:2419:- [Complete] codon-table.11	66.28	707.372	2	1412.73	0.0029	157.616
7	AAAGNIIPSSTGAAK		S-Fe10_GL0150432	[gene] locus=scaffold1875_1:1761:2768:- [Complete] codon-table.11	62.94	664.862	2	1327.71	-0.0003	174.003
8	AAANESFGYNEDEIVSSDIIGMK	Oxidation@M:22	1-3_GL0048866	[gene] locus=scaffold2773_12:97:1113:+ [Complete] codon-table.11	40.11	1238.57	2	2475.12	0.0072	423.878
9	AAANESFGYNEDEIVSSDIIGMR		7-5_GL0132684	[gene] locus=scaffold62267_1:3257:4273:+ [Complete] codon-table.11	64.07	1244.57	2	2487.13	0.0043	447.136
10	AAANESFGYNEDEIVSSDIVGMK		10_GL0048044	[gene] locus=scaffold6604_2:102:1172:- [Complete] codon-table.11	140.2	1223.56	2	2445.1	-0.0043	416.255
11	AAANESFGYNEDEIVSSDIVGMR		14_GL0042036	[gene] locus=scaffold51351_2:1773:2789:+ [Complete] codon-table.11	84.21	1237.56	2	2473.1	-0.0036	423.657
12	AAANESFGYNEDEIVSSDVIGMR	Oxidation@M:22	6-2_GL0076947	[gene] locus=scaffold66933_1:4545:5561:- [Complete] codon-table.11	46.14	1245.57	2	2489.13	0.0242	447.009
13	AAANYLDLPLYK		MC-6-1_GL0101845	[gene] locus=scaffold72001_1:1782:3074:- [Complete] codon-table.11	54.99	676.367	2	1350.72	0.0006	387.846
14	AAAQEWLDGK		MC-6-2_GL0001838	[gene] locus=scaffold138_1:115822:119379:- [Complete] codon-table.11	59.03	544.771	2	1087.53	-0.0019	228.646
15	AAAQEWLDGKEDADASK		MC-6-2_GL0001838	[gene] locus=scaffold138_1:115822:119379:- [Complete] codon-table.11	49.18	602.283	3	1803.83	-0.0001	226.045
16	AAASASFGYNEDPIVSSDVIGMK		8-4_GL0073668	[gene] locus=scaffold10742_1:3:848:- [Lack both ends] codon-table.11	55.63	1165.05	2	2328.09	-0.0006	401.197
17	AAASPDCEFVAGGTYDGSK	Carbamidation@C:7	1-4_GL0059879	[gene] locus=scaffold41296_2:2469:4220:- [Complete] codon-table.11	71.26	951.911	2	1901.81	-0.0028	247.982
18	AAAVNIVPNSTGAAK		7-1_GL0086103	[gene] locus=scaffold27825_5:604:1617:- [Complete] codon-table.11	59.04	692.384	2	1382.75	0.0013	185.497
19	AADAAAAIGEGLQSFCIPGSVADQR	Carbamidation@C:16	1A-dyr5-06_GL0013898	[gene] locus=scaffold7574_2:132:1142:+ [Complete] codon-table.11	43.13	825.734	3	2474.18	-0.0066	478.257
20	AADDAAGLAISEK		2-8_GL0037621	[gene] locus=scaffold32946_5:1367:2965:- [Complete] codon-table.11	75.04	616.31	2	1230.61	-0.0028	200.437
21	AADDAAGLSISEK		7-5_GL0014977	[gene] locus=scaffold107661_4:33363:34181:+ [Complete] codon-table.11	84.45	624.309	2	1246.6	-0.0004	192.863
22	AADDAAGLSVSEK		G1-1A_GL0104822	[gene] locus=scaffold84571_2:1010:1819:+ [Complete] codon-table.11	78.7	617.302	2	1232.59	0.0003	155.515
23	AADDAAGLTISEK		52_GL0134931	[gene] locus=scaffold21402_1:55:873:- [Complete] codon-table.11	63.01	631.317	2	1260.62	-0.0002	195.836
24	AADGSGATTFYPAAGYR		MH-0-5_GL0091650	[gene] locus=scaffold69177_2:10770:10997:- [Lack 5'-end] codon-table.11	43.8	838.39	2	1674.77	0.0027	269.798
25	AADNAAGLSISEK		S-Fe6_GL0169466	[gene] locus=scaffold18822_5:105:1721:- [Complete] codon-table.11	56.29	623.817	2	1245.62	-0.0002	177.211
26	AADNQCVLDFLAR	Carbamidation@C:6	MC-0-3_GL0013725	[gene] locus=scaffold8630_3:6415:8142:- [Complete] codon-table.11	49.32	746.868	2	1491.72	0.0065	418.142
27	AADVDTLGDLVQYNK		MC-6-2_GL0181039	[gene] locus=scaffold132925_1:35375:36367:+ [Complete] codon-table.11	76.68	811.407	2	1620.8	-0.0005	361.87
28	AADVETLGDLVQFNK		2_GL0142199	[gene] locus=scaffold13726_1:108:1100:+ [Complete] codon-table.11	57.48	810.421	2	1618.83	0.0076	421.245
29	AAEADYQENVNK		11_GL0025380	[gene] locus=scaffold61398_7:2768:4129:+ [Complete] codon-table.11	71.69	676.311	2	1350.61	0.0017	112.648
30	AAEESQQTIEDSLK		11_GL0084919	[gene] locus=scaffold53887_1:39197:40573:+ [Complete] codon-table.11	54.87	774.872	2	1547.73	-0.0024	233.985
31	AAEESSEELAQALK		2A-dyr16-06_GL0018833	[gene] locus=scaffold28838_1:27194:28477:+ [Complete] codon-table.11	85.14	738.37	2	1474.72	0.0098	267.241
32	AAEEYQDALANILK		14_GL0053973	[gene] locus=scaffold92011_1:5681:7405:- [Complete] codon-table.11	49.56	774.899	2	1547.78	-0.0003	458.763
33	AAEFAAQSSTEAAAAR		7-5_GL0022493	[gene] locus=scaffold122628_1:6661:8094:+ [Complete] codon-table.11	51.98	776.375	2	1550.74	0.0041	173.878
34	AAEFWAR		tr|A0A1D6BMS5|A0A1D6BMS5_WHEAT	Uncharacterized protein OS=Triticum aestivum OX=4565 PE=3 SV=1	54.04	425.715	2	849.416	0.0029	240.015
35	AAEGVDLSNDK		20_GL0110156	[gene] locus=scaffold89286_4:6475:8364:+ [Complete] codon-table.11	48.08	559.77	2	1117.52	-0.0005	125.523
36	AAESVLMEIVKK		2-4_GL0079819	[gene] locus=scaffold83173_3:1610:3265:- [Complete] codon-table.11	50.16	439.92	3	1316.74	0.0007	330.469
37	AAEVPEAIRK		1-1_GL0003046	[gene] locus=scaffold80344_1:161:661:+ [Complete] codon-table.11	52.23	542.311	2	1082.61	-0.0004	116.036
38	AAFEEAEHAAK		5-6_GL0003735	[gene] locus=scaffold26283_9:666:1205:+ [Complete] codon-table.11	43.25	587.28	2	1172.55	-0.0002	120.738
39	AAGADYVGLDEYIDK		G1-1A_GL0002585	[gene] locus=scaffold168_2:2707:3402:+ [Complete] codon-table.11	84.88	800.38	2	1598.74	-0.0014	358.312
40	AAGADYVGLDEYIEK		MC-6-3_GL0041020	[gene] locus=scaffold25717_1:2780:3475:+ [Complete] codon-table.11	79.88	807.389	2	1612.76	0.0022	357.476
41	AAGDDLVDTDKGESK		S-Fe6_GL0244746	[gene] locus=scaffold118079_1:1:2478:+ [Lack both ends] codon-table.11	59	760.86	2	1519.71	0.0057	119.251
42	AAGFTPTVTWTSSSASATITGTGNK		3-3_GL0039961	[gene] locus=scaffold17296_2:139:1647:+ [Complete] codon-table.11	56.65	805.399	3	2413.17	-0.0026	365.445
43	AAGGCNNACTVFK	Carbamidation@C:5,Carbamidation@C:9	tr|A0A1D5X5E7|A0A1D5X5E7_WHEAT	Uncharacterized protein OS=Triticum aestivum OX=4565 PE=4 SV=1	55.85	685.303	2	1368.59	-0.0003	150.319
44	AAGGYELEGK		23_GL0057601	[gene] locus=scaffold18243_2:156:1961:+ [Complete] codon-table.11	44.54	497.745	2	993.476	-0.0004	128.373
45	AAGLEEEVCVIR	Carbamidation@C:9	S-Fe6_GL0062586	[gene] locus=scaffold35233_3:184:519:+ [Lack 3'-end] codon-table.11	75.06	673.344	2	1344.67	0.0023	293.062
46	AAGSSSTFTVGAGSSDK		S-Fe1_GL0158256	[gene] locus=scaffold78339_1:3:1541:- [Lack both ends] codon-table.11	84.07	765.357	2	1528.7	-0.001	152.117
47	AAGTQIFNQSGQPGSGPSSIVIR		G1-7A_GL0166432	[gene] locus=C1204945_1:19847:22831:- [Lack 5'-end] codon-table.11	96.78	1136.59	2	2271.17	0.0051	336.44
48	AAGTTVNTAWAK		6-6_GL0100400	[gene] locus=scaffold88313_1:65:790:+ [Lack 3'-end] codon-table.11	47.91	595.813	2	1189.61	0.0015	179.689
49	AAGVVLGVSGADINELYDTTAAIEK		6-5_GL0026448	[gene] locus=scaffold31061_17:3628:4974:+ [Complete] codon-table.11	97.59	1239.14	2	2476.27	0.0038	506.785
50	AAHFGNAVSHSHR		6-6_GL0133022	[gene] locus=scaffold42536_2:3:146:- [Lack 3'-end] codon-table.11	59.44	695.839	2	1389.66	-0.0022	65.3883
51	AALDATGGSSYLTSQTTK		1A-dyr4-07_GL0064782	[gene] locus=scaffold26021_1:8073:8612:- [Complete] codon-table.11	56.1	886.439	2	1770.86	-0.0002	253.999
52	AALDNITPQVEVK		S-Fe1_GL0047690	[gene] locus=scaffold38834_1:22626:23102:- [Complete] codon-table.11	55.66	699.385	2	1396.75	-0.0013	281.056
53	AALEAGVNQLADTVR		1A-dyr2-07_GL0001500	[gene] locus=scaffold40334_2:16819:18444:+ [Complete] codon-table.11	69.44	764.414	2	1526.81	0.0074	331.99
54	AALESGVNQLADTVR		1-1_GL0130011	[gene] locus=scaffold3665_9:5820:7442:+ [Complete] codon-table.11	102.82	772.408	2	1542.8	0.0019	317.539
55	AALESGVNQLANTVR		MC-6-2_GL0106506	[gene] locus=scaffold82366_4:836:1498:+ [Lack 3'-end] codon-table.11	103.52	771.915	2	1541.82	0.0002	311.674
56	AALPTIK		4-2_GL0119025	[gene] locus=scaffold37283_3:7695:8918:+ [Complete] codon-table.11	36.97	357.232	2	712.449	0.0006	177.942
57	AALQQEVDQLNSEIDR		S-Fe16_GL0099125	[gene] locus=scaffold47402_1:1:576:- [Lack 3'-end] codon-table.11	87.7	914.958	2	1827.9	0.0052	389.536
58	AALQSAAETAGK		G1-1A_GL0043658	[gene] locus=scaffold30688_4:2444:3208:- [Complete] codon-table.11	69.61	559.296	2	1116.58	-0.0007	113.648
59	AALTADEIAK		2-1_GL0071491	[gene] locus=scaffold33525_2:750:3377:- [Complete] codon-table.11	46.78	501.777	2	1001.54	0.0001	167.387
60	AANAGGVATSALEMTQNSER		6-3_GL0098453	[gene] locus=scaffold6231_3:526:1860:- [Complete] codon-table.11	97.03	989.466	2	1976.92	-0.0045	306.118
61	AANAGGVATSGLEMSQNSER		2-1_GL0112186	[gene] locus=scaffold33177_10:313:1671:+ [Complete] codon-table.11	87.93	975.453	2	1948.89	0.0013	228.058
62	AANAGGVATSGLEMSQNSLR	Oxidation@M:14	MC-6-3_GL0122298	[gene] locus=C909879_1:2:805:+ [Lack both ends] codon-table.11	44.34	975.464	2	1948.91	-0.0133	222.509
63	AANGVILVTTK		MC-6-1_GL0060018	[gene] locus=scaffold37382_3:8033:11377:- [Complete] codon-table.11	41.24	543.829	2	1085.64	-0.0003	190.429
64	AAQIPYDVQYTDINYMER		tr|F8VQM5|F8VQM5_MOUSE	Sucrase isomaltase (alpha-glucosidase) OS=Mus musculus OX=10090 GN=Sis PE=1 SV=1	81.8	1095.52	2	2189.02	0.0061	394.691
65	AASANIIPSSTGAAK		11_GL0104167	[gene] locus=scaffold51577_6:2917:3747:- [Lack 5'-end] codon-table.11	59.25	679.868	2	1357.72	0.0009	174.344
66	AASESDVLYLPTDNTVAAATGIVDNICRPAK	Carbamidation@C:27	Group2-2A_GL0105141	[gene] locus=scaffold77153_7:1:609:+ [Lack 5'-end] codon-table.11	50.65	1078.21	3	3231.61	0.0001	505.076
67	AASGFNATEDAQTLR		tr|A0A0N4SW89|A0A0N4SW89_MOUSE	Annexin (Fragment) OS=Mus musculus OX=10090 GN=Anxa4 PE=1 SV=3	69.52	776.374	2	1550.73	0.0013	226.694
68	AASGFNATEDAQTLRK		tr|A0A0N4SW89|A0A0N4SW89_MOUSE	Annexin (Fragment) OS=Mus musculus OX=10090 GN=Anxa4 PE=1 SV=3	77.49	840.418	2	1678.82	-0.0054	191.142
69	AASGNIIPSSTGAAK		10_GL0019744	[gene] locus=scaffold23335_13:3093:4103:- [Complete] codon-table.11	70.76	672.86	2	1343.71	0.0008	160.318
70	AASNCAVTYENVR	Carbamidation@C:5	11_GL0043820	[gene] locus=scaffold59983_6:595:1734:+ [Complete] codon-table.11	70.91	727.838	2	1453.66	0.0002	174.755
71	AASNESFGYNTDEIVSSDIVGMR		4-2_GL0039567	[gene] locus=scaffold349_7:1:894:+ [Lack 5'-end] codon-table.11	154.88	1231.56	2	2461.1	-0.0097	427.374
72	AASNESFGYNVDEIVSSDIVGMR		Group2-4A_GL0016962	[gene] locus=scaffold9093_1:71:1090:+ [Complete] codon-table.11	120.95	1230.57	2	2459.12	-0.008	512.75
73	AATDGVMAQTK		5_GL0060370	[gene] locus=scaffold24287_1:2:712:- [Lack both ends] codon-table.11	87.5	546.771	2	1091.53	-0.0006	108.588
74	AATDGVMAQTK	Oxidation@M:7	5_GL0060370	[gene] locus=scaffold24287_1:2:712:- [Lack both ends] codon-table.11	70.2	554.77	2	1107.53	0.0023	70.8392
75	AATDIHCVCDK	Carbamidation@C:7,Carbamidation@C:9	tr|W5HAQ8|W5HAQ8_WHEAT	Uncharacterized protein OS=Triticum aestivum OX=4565 PE=4 SV=1	47.52	430.527	3	1288.56	0.0039	101.165
76	AATGNIIPSSTGAAK		2-1_GL0048660	[gene] locus=scaffold49693_1:422:1435:+ [Complete] codon-table.11	61.32	679.868	2	1357.72	0.0005	173.84
77	AAVDAMNEGDVILLENTR		7-5_GL0132685	[gene] locus=scaffold62267_1:4408:5607:+ [Complete] codon-table.11	104.51	965.98	2	1929.94	-0.0018	404.847
78	AAVEADLSALK		Group2-4A_GL0042701	[gene] locus=scaffold28606_4:679:2544:+ [Complete] codon-table.11	52.18	544.305	2	1086.6	0.0032	266.692
79	AAVEEGIIAGGGSAYIHAAK		Group2-3A_GL0080538	[gene] locus=scaffold41536_1:172:1494:+ [Lack 3'-end] codon-table.11	62.74	942.997	2	1883.98	0.0057	290.644
80	AAVEEGIVPGGGTAFIR		S-Fe9_GL0065104	[gene] locus=scaffold136533_1:688:2331:+ [Complete] codon-table.11	51.13	822.445	2	1642.88	0.0076	343.048
81	AAVEEGIVPGGGTAYIR		1-1_GL0143420	[gene] locus=scaffold90154_1:78596:80233:+ [Complete] codon-table.11	58.6	830.442	2	1658.87	0.0063	302.282
82	AAVEEGIVPGGGVALVR		1A-dyr2-07_GL0049869	[gene] locus=scaffold24844_2:31298:32938:+ [Complete] codon-table.11	40.7	797.453	2	1592.89	0.0025	331.784
83	AAVENAVAGITDK		1-4_GL0098455	[gene] locus=scaffold3171_3:7535:8773:+ [Complete] codon-table.11	50.99	629.836	2	1257.66	0.0001	237.628
84	AAVFGQTQTQAQSGR		6-1_GL0022091	[gene] locus=scaffold15241_12:2206:3885:+ [Complete] codon-table.11	56.06	775.388	2	1548.76	-0.0024	149.91
85	AAVNAAAEEAGVTNASQFAANTVEVK		Group2-2A_GL0025375	[gene] locus=scaffold13617_11:511:3123:- [Complete] codon-table.11	44.92	845.09	3	2532.25	0.0009	376.757
86	AAVPSGASTGIFEACELR	Carbamidation@C:15	MC-0-1_GL0020471	[gene] locus=scaffold15440_5:1:822:+ [Lack both ends] codon-table.11	84.72	918.455	2	1834.89	0.0066	344.527
87	AAVPSGASTGIYEACELR	Carbamidation@C:15	S-Fe14_GL0069474	[gene] locus=scaffold10284_10:885:1661:+ [Lack 3'-end] codon-table.11	71.19	926.449	2	1850.88	0.0004	295.685
88	AAVPSGASTGVNEALELR		1B-dyr12-07_GL0003460	[gene] locus=scaffold12018_1:154:1446:- [Complete] codon-table.11	50.45	871.458	2	1740.9	0.0017	317.813
89	AAWEEAEHAAK		5-5_GL0130724	[gene] locus=scaffold62879_2:194:733:- [Complete] codon-table.11	45.85	404.86	3	1211.56	0.0002	158.813
90	AAYEEAEHAAK		Group2-7A_GL0031411	[gene] locus=scaffold15019_2:2:718:+ [Lack 5'-end] codon-table.11	61.53	595.278	2	1188.54	-0.0001	93.4645
91	AAYPDDLADFETVLDK		7-5_GL0009091	[gene] locus=scaffold18942_2:4598:5983:- [Complete] codon-table.11	55.61	891.926	2	1781.84	0.0021	478.164
92	AAYTAACQAAGAAVK	Carbamidation@C:7	tr|Q8R1G8|Q8R1G8_MOUSE	Fcgbp protein (Fragment) OS=Mus musculus OX=10090 GN=Fcgbp PE=2 SV=1	54.19	712.355	2	1422.7	0.0035	210.451
93	ACDSGGILDNKPK	Carbamidation@C:2	sp|E9Q7P9|CDHR2_MOUSE	Cadherin-related family member 2 OS=Mus musculus OX=10090 GN=Cdhr2 PE=1 SV=1	79.62	687.838	2	1373.66	0	126.042
94	ACECAVDAIAK	Carbamidation@C:2,Carbamidation@C:4	7-5_GL0099918	[gene] locus=scaffold122595_1:6879:8504:+ [Complete] codon-table.11	70.84	604.277	2	1206.54	0.0024	165.504
95	ACEHNDEAFWIQTR	Carbamidation@C:2	7-5_GL0026823	[gene] locus=scaffold107023_2:8:1696:- [Complete] codon-table.11	70.37	888.897	2	1775.78	0.0102	283.595
96	ACFVLDAIR	Carbamidation@C:2	4-3_GL0069845	[gene] locus=scaffold177_43:139:525:- [Complete] codon-table.11	45.49	532.782	2	1063.55	-0.0001	344.331
97	ACGDSTLTQITAGLDPVGR	Carbamidation@C:2	tr|D3Z1M1|D3Z1M1_MOUSE	Guanine nucleotide-binding protein G(I)/G(S)/G(T) subunit beta-2 (Fragment) OS=Mus musculus OX=10090 GN=Gnb2 PE=1 SV=1	107.65	966.479	2	1930.94	0.002	416.191
98	ACGGSDTLATGYILSK	Carbamidation@C:2	2A-dyr16-07_GL0080542	[gene] locus=scaffold40499_8:329:1138:- [Complete] codon-table.11	57.7	807.396	2	1612.78	0.0014	299.299
99	ACIAEMYDQATADAVR	Carbamidation@C:2	1A-dyr4-07_GL0079686	[gene] locus=scaffold52790_4:10376:11125:- [Complete] codon-table.11	73.49	892.903	2	1783.79	0.0042	354.883
100	ACIAEVYDDATAAEIR	Carbamidation@C:2	2A-dyr14-06_GL0053548	[gene] locus=scaffold16822_3:4024:4773:+ [Complete] codon-table.11	71.97	884.415	2	1766.82	0.0014	368.362
101	ACNIESGSGVPNK	Carbamidation@C:2	MC-0-1_GL0106148	[gene] locus=scaffold93859_3:78:503:+ [Complete] codon-table.11	58.82	666.815	2	1331.62	0.0013	118.256
102	ACNIQSGSGVPNK	Carbamidation@C:2	4-1_GL0029228	[gene] locus=scaffold11782_1:7596:8021:+ [Complete] codon-table.11	59.65	666.323	2	1330.63	0.0024	101.639
103	ACNIQSGSGVPNR	Carbamidation@C:2	8-2_GL0013708	[gene] locus=scaffold82895_4:809:1234:- [Complete] codon-table.11	60.75	680.328	2	1358.64	0.0055	117.468
104	ACQASQLAVCASAILSGAK	Carbamidation@C:2,Carbamidation@C:10	sp|P82901|NLT2P_WHEAT	Non-specific lipid-transfer protein 2P OS=Triticum aestivum OX=4565 PE=1 SV=1	88.96	953.477	2	1904.94	-0.0049	443.929
105	ACQASQLAVCASAILSGAKPSGECCGNLR	Carbamidation@C:2,Carbamidation@C:10,Carbamidation@C:24,Carbamidation@C:25	sp|P82901|NLT2P_WHEAT	Non-specific lipid-transfer protein 2P OS=Triticum aestivum OX=4565 PE=1 SV=1	71.85	1012.81	3	3035.41	0.0072	426.053
106	ACSDNGYEVDPEISEFFSTHR	Carbamidation@C:2	5-8_GL0102626	[gene] locus=scaffold86597_1:2:2050:+ [Lack 5'-end] codon-table.11	81.17	820.686	3	2459.04	0.0018	441.324
107	ACSDNGYEVDPEVSEFFSTHR	Carbamidation@C:2	G1-8A_GL0048762	[gene] locus=scaffold25014_7:405:2444:+ [Complete] codon-table.11	42.98	816.013	3	2445.02	0.0002	412.234
108	ACTDNGYTVDPEISEFFSTHR	Carbamidation@C:2	Group2-3A_GL0171755	[gene] locus=scaffold112745_2:486:2525:+ [Complete] codon-table.11	37.26	816.019	3	2445.03	-0.0194	451.48
109	ACVPIEQCGCYHNGVYYEPEESVLIENCQQHCVCQPGK	Carbamidation@C:2,Carbamidation@C:8,Carbamidation@C:10,Carbamidation@C:28,Carbamidation@C:32,Carbamidation@C:34	tr|E9Q0B5|E9Q0B5_MOUSE	Fc fragment of IgG-binding protein OS=Mus musculus OX=10090 GN=Fcgbp PE=1 SV=1	46.23	1153.74	4	4610.94	-0.0047	353.069
110	ACYDGIQQCNTVIDYANK	Carbamidation@C:2,Carbamidation@C:9	MH-0-4_GL0086571	[gene] locus=scaffold65883_1:49:1926:- [Lack 5'-end] codon-table.11	66.24	1066.98	2	2131.94	0.008	299.657
111	ADAESYLGEK		20_GL0110156	[gene] locus=scaffold89286_4:6475:8364:+ [Complete] codon-table.11	50.76	541.754	2	1081.49	0.001	190.31
112	ADAMEPAR	Oxidation@M:4	S-Fe8_GL0118248	[gene] locus=scaffold86533_1:9048:10451:- [Complete] codon-table.11	36.72	438.694	2	875.373	-0.0079	73.9125
113	ADANLDVYR		Group2-3A_GL0054881	[gene] locus=scaffold24473_14:3890:5026:+ [Complete] codon-table.11	56.55	518.755	2	1035.5	-0.002	188.973
114	ADATMENVLGGQTLTFTLCK	Carbamidation@C:19	MC-6-2_GL0127619	[gene] locus=scaffold102326_1:6762:8390:- [Complete] codon-table.11	79.01	1085.54	2	2169.06	0.0113	466.87
115	ADATVEAYTGVANVR		7-8_GL0081393	[gene] locus=scaffold64016_2:3:767:+ [Lack both ends] codon-table.11	44.25	768.884	2	1535.75	-0.0046	272.854
116	ADAVDYSTDWNLK		5-8_GL0001686	[gene] locus=C1363761_1:1:1662:+ [Lack 5'-end] codon-table.11	44.32	749.346	2	1496.68	-0.0012	325.18
117	ADCTDDIVWSSK	Carbamidation@C:3	S-Fe5_GL0077578	[gene] locus=scaffold26956_1:1746:3161:+ [Lack 3'-end] codon-table.11	91.88	698.806	2	1395.6	-0.0004	255.386
118	ADCTGQVSDINLMGYGK	Carbamidation@C:3	tr|B7ZN55|B7ZN55_MOUSE	Asah2 protein OS=Mus musculus OX=10090 GN=Asah2 PE=2 SV=1	47.41	914.914	2	1827.81	0.0005	333.757
119	ADDAAGLSISEK		1-4_GL0080969	[gene] locus=C865378_1:1:801:- [Lack both ends] codon-table.11	67.84	588.789	2	1175.56	-0.0027	183.19
120	ADDANTEGSDETEGSDEAEGGDTSDAADQTLK		11_GL0060737	[gene] locus=scaffold101131_2:4969:6447:- [Complete] codon-table.11	97.24	1067.76	3	3200.26	0.0046	205.688
121	ADDMGVICGVTTNPSLIAK	Oxidation@M:4,Carbamidation@C:8	8-1_GL0070353	[gene] locus=scaffold30523_1:18228:18887:- [Complete] codon-table.11	47.37	989.493	2	1976.97	0.0174	317.528
122	ADEAEAAGADFVGAEELIPK		Group2-2A_GL0055733	[gene] locus=scaffold35194_21:917:1612:+ [Complete] codon-table.11	49.21	1001.98	2	2001.95	-0.0009	448.315
123	ADEIGPFTPR		sp|Q6K508|GLUD1_ORYSJ	Glutelin type-D 1 OS=Oryza sativa subsp. japonica OX=39947 GN=GLUD1 PE=2 SV=1	45.76	551.78	2	1101.55	0	256.677
124	ADENAAQAQAEAEAGEEK		MC-0-3_GL0008640	[gene] locus=scaffold4499_2:2496:3299:+ [Complete] codon-table.11	101.5	916.405	2	1830.79	0.008	194.433
125	ADFSGMSSK		tr|Q3U3L3|Q3U3L3_MOUSE	Uncharacterized protein OS=Mus musculus OX=10090 GN=Serpinb6a PE=2 SV=1	44.53	465.205	2	928.396	0.0001	125.419
126	ADFVACHNPSYITK	Carbamidation@C:6	S-Fe20_GL0018708	[gene] locus=scaffold52255_2:3:3089:- [Lack both ends] codon-table.11	41.8	811.885	2	1621.76	-0.0006	215.97
127	ADGFEWGFTALPAVTEGGER		S-Fe16_GL0018253	[gene] locus=scaffold5400_9:946:2274:+ [Lack 3'-end] codon-table.11	95.7	1055.5	2	2108.98	0.003	497.346
128	ADGINKK		2-8_GL0095446	[gene] locus=scaffold70829_2:99:1424:- [Complete] codon-table.11	41.14	373.214	2	744.413	-0.0002	96.9985
129	ADGITGEVLLQNLECR	Carbamidation@C:15	S-Fe10_GL0115243	[gene] locus=scaffold22516_2:23627:24232:- [Complete] codon-table.11	48.36	596.637	3	1786.89	0.0017	436.338
130	ADGLAILGVLMK		tr|D3YYQ4|D3YYQ4_MOUSE	Carbonic anhydrase 1 (Fragment) OS=Mus musculus OX=10090 GN=Car1 PE=1 SV=1	65.23	600.854	2	1199.69	-0.0008	528.285
131	ADGPNVSDALQEELEK		G1-7A_GL0074622	[gene] locus=scaffold47638_1:2:3904:- [Lack 3'-end] codon-table.11	56.91	857.91	2	1713.81	-0.0003	360.419
132	ADIALPCATQNEINGDDAR	Carbamidation@C:7	MC-6-2_GL0067040	[gene] locus=scaffold46875_2:75420:76757:- [Complete] codon-table.11	82.28	1022.47	2	2042.93	-0.0017	298.467
133	ADIDFCQAEALTK	Carbamidation@C:6	MC-6-2_GL0181019	[gene] locus=scaffold132925_1:25541:26260:+ [Complete] codon-table.11	60.58	741.35	2	1480.69	-0.0016	328.592
134	ADIDYALVEALTK		1-1_GL0049429	[gene] locus=scaffold34965_13:2749:3480:- [Complete] codon-table.11	67.45	711.379	2	1420.74	-0.001	477.847
135	ADIDYGFAEADTTYGK		6-7_GL0081591	[gene] locus=scaffold66428_4:667:1329:+ [Complete] codon-table.11	112.04	868.887	2	1735.76	0.0009	328.761
136	ADIDYGFAEANTTYGK		S-Fe2_GL0130492	[gene] locus=scaffold3882_1:70496:71149:- [Complete] codon-table.11	83.6	868.393	2	1734.77	-0.0017	316.397
137	ADIEYGFAEAATTFGR		MH-6-1_GL0083500	[gene] locus=scaffold61345_3:21006:21836:+ [Complete] codon-table.11	68.56	859.904	2	1717.79	-0.0016	441.033
138	ADIFAEGDKIDATAISK		11_GL0155663	[gene] locus=scaffold39908_14:3089:3766:- [Complete] codon-table.11	46.01	588.972	3	1763.89	0	324.434
139	ADLEEETVELVLR		MC-0-3_GL0061126	[gene] locus=scaffold46232_3:2885:4144:+ [Complete] codon-table.11	69.9	758.399	2	1514.78	0.0013	495.992
140	ADLLGGR		tr|A0A1D5RX69|A0A1D5RX69_WHEAT	Uncharacterized protein OS=Triticum aestivum OX=4565 PE=4 SV=1	45.33	351.201	2	700.388	0.0011	123.81
141	ADLNNENLDALEK		Group2-8A_GL0178870	[gene] locus=scaffold156825_2:6329:8017:+ [Complete] codon-table.11	67.23	729.861	2	1457.71	0.0069	267.802
142	ADLNNENLEALEK		S-Fe20_GL0124261	[gene] locus=scaffold93431_1:2:1567:- [Lack 3'-end] codon-table.11	90.45	736.866	2	1471.72	0.0023	277.079
143	ADLPAGVTAVGTATYK		2-2_GL0043249	[gene] locus=scaffold16840_3:1:924:+ [Lack 5'-end] codon-table.11	46.73	767.911	2	1533.81	0.0032	285.008
144	ADLTTQEGVQK		6-8_GL0049815	[gene] locus=scaffold81498_1:1:1623:+ [Lack 5'-end] codon-table.11	50.18	595.306	2	1188.6	-0.0006	112.567
145	ADNFTDPSSYDEVDR		8-5_GL0029457	[gene] locus=scaffold63127_1:6:3206:- [Complete] codon-table.11	89.6	865.861	2	1729.71	0.0007	289.459
146	ADNSATGFGTGTR		sp|P97449|AMPN_MOUSE	Aminopeptidase N OS=Mus musculus OX=10090 GN=Anpep PE=1 SV=4	69.33	627.789	2	1253.56	-0.0002	123.39
147	ADNWFLR		Group2-4A_GL0089953	[gene] locus=scaffold72901_6:9907:11085:- [Complete] codon-table.11	46.91	461.233	2	920.451	0.0007	325.792
148	ADNWWLR		8_GL0041935	[gene] locus=scaffold111571_4:903:1739:+ [Lack 3'-end] codon-table.11	46.59	480.738	2	959.461	-0.0002	336.864
149	ADPSQPPSELGYTWNIPVR		tr|Q52JJ6|Q52JJ6_MOUSE	Aminopeptidase OS=Mus musculus OX=10090 GN=Enpep PE=1 SV=1	82.2	1064.03	2	2126.05	0.0034	413.088
150	ADQLDVTTNDANLFGEGK		16_GL0036423	[gene] locus=scaffold30726_2:1074:2285:+ [Complete] codon-table.11	64.11	954.456	2	1906.9	0.0057	348.094
151	ADSANFNGIK		35_GL0007199	[gene] locus=scaffold18709_1:1:1674:- [Lack both ends] codon-table.11	43.54	518.756	2	1035.5	-0.0015	151.124
152	ADSASTTGYTLLDAEDVK		5-2_GL0099595	[gene] locus=scaffold42103_3:1:708:- [Lack both ends] codon-table.11	62.15	928.942	2	1855.87	-0.0002	331.627
153	ADSSFNLPDDITGDTFVDAHSLFR		7-5_GL0059941	[gene] locus=scaffold121729_1:6463:9123:+ [Complete] codon-table.11	69.63	880.74	3	2639.2	-0.0165	515.484
154	ADSVSASDDSITVDGK		2-1_GL0055223	[gene] locus=scaffold46140_3:778:1794:+ [Complete] codon-table.11	48.6	783.859	2	1565.7	-0.0031	200.402
155	ADSVTAGEDSITVDGK		Group2-8A_GL0080255	[gene] locus=scaffold57770_11:1:834:+ [Lack 5'-end] codon-table.11	111.86	782.87	2	1563.73	-0.0012	218.552
156	ADTFVVEFDK		7-5_GL0146314	[gene] locus=scaffold133_3:5906:9031:- [Complete] codon-table.11	55.32	585.788	2	1169.56	0.0015	328.294
157	ADTTDEPVIGR		Group2-6A_GL0053044	[gene] locus=scaffold41324_15:2:1438:+ [Lack both ends] codon-table.11	88.61	587.291	2	1172.57	-0.0003	153.508
158	ADTVSAGEDSITVDGK		8-2_GL0011840	[gene] locus=scaffold59671_10:86:1099:- [Complete] codon-table.11	99.58	782.87	2	1563.73	-0.0013	215.973
159	ADTVSASEDSITVDGK		8-2_GL0109138	[gene] locus=scaffold57816_5:131:1147:- [Complete] codon-table.11	55.15	797.879	2	1593.74	0.006	216.999
160	ADTVSATEDSIVVDGK		2-6_GL0061721	[gene] locus=scaffold70866_1:62:547:+ [Lack 3'-end] codon-table.11	81.82	803.893	2	1605.77	-0.0015	256.871
161	ADTVTAGEDSITVDGK		1-1_GL0026923	[gene] locus=scaffold182_2:27315:28316:- [Complete] codon-table.11	79.64	789.879	2	1577.74	0.0013	224.26
162	ADTYVVFAVTTPDIGTR		1A-dyr4-07_GL0000364	[gene] locus=scaffold15814_7:3555:5468:- [Complete] codon-table.11	59.4	913.467	2	1824.92	-0.0055	418.446
163	ADVQGSVEAVK		MC-6-2_GL0015785	[gene] locus=scaffold8327_2:111739:114849:- [Complete] codon-table.11	53.12	551.791	2	1101.57	0.0005	143.206
164	ADVTIHQHTAMGEGEVDFDGIFETLR		MH-6-4_GL0119562	[gene] locus=scaffold70718_1:6908:7843:- [Complete] codon-table.11	48.77	722.842	4	2887.34	-0.0048	527.71
165	ADVVICAVPFTNSVTADMIR	Carbamidation@C:6	S-Fe6_GL0137226	[gene] locus=scaffold36744_5:696:1289:- [Lack 5'-end] codon-table.11	68.47	727.033	3	2178.08	-0.0039	472.435
166	ADYYNPR		tr|M1G949|M1G949_ORYSI	Glutelin (Fragment) OS=Oryza sativa subsp. indica OX=39946 GN=GluC PE=2 SV=1	40.14	449.706	2	897.398	0	122.414
167	AEAALDIFAYR		11_GL0062475	[gene] locus=scaffold20789_2:32:1228:+ [Complete] codon-table.11	43.98	620.323	2	1238.63	0.0013	406.899
168	AEAAQNSGAFEK		10_GL0070624	[gene] locus=scaffold46471_1:10487:11701:- [Complete] codon-table.11	55.09	611.788	2	1221.56	-0.0014	90.2518
169	AEACVFWR	Carbamidation@C:4	sp|Q80Z19|MUC2_MOUSE	Mucin-2 (Fragments) OS=Mus musculus OX=10090 GN=Muc2 PE=1 SV=2	40.14	519.746	2	1037.48	0.0013	284.605
170	AEAQGFEVYTAAEAAK		2-1_GL0080876	[gene] locus=scaffold56299_3:2495:3511:+ [Complete] codon-table.11	81.04	828.4	2	1654.79	0.0023	293.668
171	AEAQGFQVYTAAEAAK		10_GL0021623	[gene] locus=scaffold18375_1:104577:105629:- [Complete] codon-table.11	62.97	827.91	2	1653.81	0.0061	278.548
172	AEAQLYDGQGNAVSSVGLR		S-Fe12_GL0081748	[gene] locus=scaffold2289_3:3:1586:+ [Lack 5'-end] codon-table.11	119.98	967.981	2	1933.95	-0.0013	293.343
173	AEDGSVIDYELIDQDAR		tr|B0V2N5|B0V2N5_MOUSE	Annexin (Fragment) OS=Mus musculus OX=10090 GN=Anxa2 PE=1 SV=1	66.1	954.952	2	1907.89	0.0148	371.855
174	AEDTIISAASCTTNCLAPMADALNK	Carbamidation@C:11,Carbamidation@C:15	10_GL0048044	[gene] locus=scaffold6604_2:102:1172:- [Complete] codon-table.11	122.92	1319.62	2	2637.22	0.0109	449.179
175	AEDTTDDMYK		1-6_GL0042518	[gene] locus=scaffold43774_6:4909:5454:+ [Complete] codon-table.11	31.18	594.741	2	1187.47	0.0013	119.702
176	AEDYADIDAAPEEK		11_GL0108772	[gene] locus=scaffold52924_1:3851:5041:- [Complete] codon-table.11	51.2	768.836	2	1535.66	-0.0053	223.31
177	AEDYASIDAAPEER		35_GL0130831	[gene] locus=scaffold42756_7:74:1396:- [Lack 5'-end] codon-table.11	50.34	768.846	2	1535.68	0.0046	222.192
178	AEEIGLEPEAK		1A-dyr4-07_GL0093018	[gene] locus=scaffold220_3:24965:26671:- [Complete] codon-table.11	81.24	593.303	2	1184.59	-0.0015	188.675
179	AEETLAAEGVSAK		MC-0-1_GL0047561	[gene] locus=scaffold37122_5:3:380:+ [Lack 5'-end] codon-table.11	49.45	638.322	2	1274.63	-0.0056	164.012
180	AEEVDEVLGSR		tr|C0PGM3|C0PGM3_MAIZE	Globulin-1 S allele OS=Zea mays OX=4577 GN=ZEAMMB73_Zm00001d033447 PE=2 SV=1	71.2	602.296	2	1202.58	-0.0008	237.636
181	AEGALTEVHDMLNR		Group2-8A_GL0173163	[gene] locus=scaffold150079_2:2:1543:- [Lack both ends] codon-table.11	62.65	778.38	2	1554.75	0.0001	343.002
182	AEGCQIDIK	Carbamidation@C:4	7-5_GL0122421	[gene] locus=scaffold120590_2:229:1176:- [Complete] codon-table.11	44.11	517.252	2	1032.49	-0.001	143.19
183	AEGSASQIYDTNNWNR		G1-1A_GL0021808	[gene] locus=scaffold12946_1:95832:97043:+ [Complete] codon-table.11	70.85	913.405	2	1824.79	-0.008	265.844
184	AEGSDSQIYDTNNWNR		1A-dyr4-07_GL0030414	[gene] locus=scaffold34216_14:469:1557:- [Lack 5'-end] codon-table.11	82.03	935.404	2	1868.79	0.0014	261.407
185	AEGSDSQVYDVNNWNR		S-Fe10_GL0079342	[gene] locus=scaffold65790_1:44077:45279:- [Complete] codon-table.11	108.45	927.405	2	1852.79	-0.0029	283.377
186	AEGTVTEVEDWGK		1A-dyr4-07_GL0054276	[gene] locus=scaffold136_2:57497:57787:- [Complete] codon-table.11	41.7	710.835	2	1419.65	0.0029	287.607
187	AEHEGCQYISFK	Carbamidation@C:6	tr|Q0E261|Q0E261_ORYSJ	Glutelin OS=Oryza sativa subsp. japonica OX=39947 GN=Os02g0268300 PE=2 SV=1	49.46	734.829	2	1467.64	-0.0011	208.919
188	AEIDMLDIR		tr|Q7TMN7|Q7TMN7_MOUSE	Annexin OS=Mus musculus OX=10090 GN=Anxa4 PE=2 SV=1	58.08	538.276	2	1074.54	-0.0003	343.274
189	AEIPVLGDDAFPDIDTTR		50_GL0009649	[gene] locus=scaffold6_4:3:812:+ [Lack 5'-end] codon-table.11	81.25	972.981	2	1943.95	-0.0004	451.398
190	AEISYVVLDKPEDAK		G1-3A_GL0012723	[gene] locus=scaffold5442_1:2:2035:+ [Lack both ends] codon-table.11	59.43	838.942	2	1675.87	0.0019	268.184
191	AELDLVEAK		4-2_GL0031961	[gene] locus=scaffold82961_2:7833:9521:- [Complete] codon-table.11	52.47	494.271	2	986.527	-0.0012	224.039
192	AELDMFTTPK		11_GL0108656	[gene] locus=scaffold101131_4:736:2130:- [Complete] codon-table.11	47.42	576.784	2	1151.55	0.0008	306.003
193	AELIGPR		tr|I1KAV8|I1KAV8_SOYBN	Protein yippee-like OS=Glycine max OX=3847 GN=100527552 PE=3 SV=1	35.92	378.224	2	754.433	-0.0005	139.253
194	AENAILSGCSAGGLTTILHCDR	Carbamidation@C:9,Carbamidation@C:20	tr|I1MMH4|I1MMH4_SOYBN	Pectin acetylesterase OS=Glycine max OX=3847 GN=100780707 PE=3 SV=1	55.3	772.706	3	2315.1	-0.0026	386.548
195	AENECCGLAIQDAEDLK	Carbamidation@C:5,Carbamidation@C:6	S-Fe8_GL0073171	[gene] locus=scaffold65576_2:3:917:- [Lack both ends] codon-table.11	98.98	968.425	2	1934.84	0.0001	313.327
196	AERPTCLLGFEVK	Carbamidation@C:6	sp|Q80Z19|MUC2_MOUSE	Mucin-2 (Fragments) OS=Mus musculus OX=10090 GN=Muc2 PE=1 SV=2	49.86	760.401	2	1518.79	0.0016	326.625
197	AEVDQLNAEISR		S-Fe20_GL0104847	[gene] locus=scaffold69473_1:772:1509:- [Lack 5'-end] codon-table.11	55.25	672.843	2	1343.67	0.0027	247.6
198	AEVIEYNPGFTPDNK		G1-5A_GL0036973	[gene] locus=scaffold20136_3:4921:5970:+ [Complete] codon-table.11	67.38	847.413	2	1692.81	0.0126	291.793
199	AEVIEYNPGFTPNNK		7-5_GL0130960	[gene] locus=scaffold109_2:20308:21345:- [Complete] codon-table.11	69.33	846.917	2	1691.82	0.0049	282.948
200	AEVPSGASTGENEAVELR		3-1_GL0009239	[gene] locus=scaffold36190_2:2:1300:- [Lack both ends] codon-table.11	116.97	908.439	2	1814.86	-0.0004	236.363
201	AEVTLGTR		tr|A0A0R0F1F3|A0A0R0F1F3_SOYBN	Uncharacterized protein OS=Glycine max OX=3847 GN=GLYMA_19G236600 PE=3 SV=1	48	423.738	2	845.462	0.0011	120.006
202	AEYIHFTPDFVLGR		tr|Q3UW98|Q3UW98_MOUSE	Chloride channel accessory 4B OS=Mus musculus OX=10090 GN=Clca4b PE=1 SV=1	65.45	555.62	3	1663.84	0.001	425.222
203	AEYLQTWSTLLPNINK		sp|Q6DYE8|ENPP3_MOUSE	Ectonucleotide pyrophosphatase/phosphodiesterase family member 3 OS=Mus musculus OX=10090 GN=Enpp3 PE=1 SV=2	70.32	946.002	2	1889.99	0.0011	496.764
204	AFAGLLK		Group2-4A_GL0043440	[gene] locus=scaffold29195_7:333:875:+ [Complete] codon-table.11	39.27	360.226	2	718.438	-0.0002	259.897
205	AFASLDELMSAIK		1-1_GL0122771	[gene] locus=scaffold67072_1:860:2137:- [Complete] codon-table.11	67.56	698.363	2	1394.71	0.0003	524.569
206	AFATNFNPEINIR		MH-0-5_GL0063958	[gene] locus=scaffold45681_1:662:1864:+ [Complete] codon-table.11	54.38	753.888	2	1505.76	-0.001	359.827
207	AFCGSLSR	Carbamidation@C:3	sp|P35230|REG3B_MOUSE	Regenerating islet-derived protein 3-beta OS=Mus musculus OX=10090 GN=Reg3b PE=1 SV=1	43.02	449.216	2	896.417	0	139.287
208	AFDADGNPVINEK		S-Fe6_GL0137226	[gene] locus=scaffold36744_5:696:1289:- [Lack 5'-end] codon-table.11	78.27	695.336	2	1388.66	0.0001	223.058
209	AFDDNYDTPISAGK		7-5_GL0022488	[gene] locus=scaffold122628_1:1765:3153:+ [Complete] codon-table.11	60.77	757.345	2	1512.67	0.0015	261.185
210	AFDDQCTGANPR	Carbamidation@C:6	3-1_GL0032996	[gene] locus=scaffold20136_8:892:3480:- [Complete] codon-table.11	41.98	676.288	2	1350.56	-0.0014	128.241
211	AFDFNLFNDQAYDK		5-8_GL0154826	[gene] locus=scaffold46445_5:1461:3713:- [Complete] codon-table.11	47.16	854.388	2	1706.76	0.0027	464.959
212	AFDLEGIDDDFR		26_GL0133737	[gene] locus=scaffold10883_1:134:1192:+ [Complete] codon-table.11	81.91	706.821	2	1411.63	0.0013	430.979
213	AFEAGLTPILCCGESLEQR	Carbamidation@C:11,Carbamidation@C:12	G1-5A_GL0015167	[gene] locus=scaffold6955_3:82113:82859:+ [Complete] codon-table.11	82.17	1076.02	2	2150.02	0.0058	436.687
214	AFGGPEISVDTNTYR		2-8_GL0077784	[gene] locus=scaffold13001_7:112:624:- [Complete] codon-table.11	45.28	813.892	2	1625.77	0.0003	305.018
215	AFGLAIK		4-5_GL0096835	[gene] locus=scaffold14026_2:3:341:+ [Lack 5'-end] codon-table.11	33.84	360.226	2	718.437	-0.001	260.773
216	AFIDVVTEELK		G1-5A_GL0118117	[gene] locus=scaffold82331_3:210:488:- [Complete] codon-table.11	56.7	632.345	2	1262.67	-0.0011	448.211
217	AFILADPDGSNR		tr|B7ZN55|B7ZN55_MOUSE	Asah2 protein OS=Mus musculus OX=10090 GN=Asah2 PE=2 SV=1	58.86	638.319	2	1274.62	-0.0016	277.51
218	AFLQPSHHDADEIAFVR		tr|A0A1D5YEH0|A0A1D5YEH0_WHEAT	Uncharacterized protein OS=Triticum aestivum OX=4565 PE=4 SV=1	51.89	976.983	2	1951.95	-0.0025	297.864
219	AFLQPSHYDADEIAFVR		tr|A0A1D5Z199|A0A1D5Z199_WHEAT	Uncharacterized protein OS=Triticum aestivum OX=4565 PE=4 SV=1	71.27	989.984	2	1977.95	-0.0042	376.404
220	AFQEFESSFMESVDDLK		7-5_GL0129402	[gene] locus=scaffold59197_1:24778:25908:+ [Complete] codon-table.11	39.51	1004.94	2	2007.87	-0.0023	520.15
221	AFTDIVADELK		2-2_GL0065128	[gene] locus=scaffold16598_2:209:484:- [Complete] codon-table.11	70.89	611.322	2	1220.63	0	405.188
222	AFTDVIADELKK		10_GL0085180	[gene] locus=scaffold64797_1:78745:79020:+ [Complete] codon-table.11	43.03	450.582	3	1348.72	0.0003	380.687
223	AFTDVVADELK		S-Fe12_GL0180324	[gene] locus=scaffold96965_1:3392:3667:- [Complete] codon-table.11	52.89	604.314	2	1206.61	0.001	370.371
224	AFTDVVADELKK		1-1_GL0089662	[gene] locus=scaffold37244_4:6176:6544:+ [Complete] codon-table.11	51.92	668.363	2	1334.71	0.0027	336.519
225	AFTDVVAEELK		Group2-4A_GL0040277	[gene] locus=scaffold26885_2:213:488:- [Complete] codon-table.11	47.05	611.322	2	1220.63	0.0004	380.912
226	AFTDVVAEELKK		14_GL0019175	[gene] locus=scaffold12331_8:3725:4000:- [Complete] codon-table.11	44.91	450.581	3	1348.72	-0.002	348.233
227	AGAAAGAVANPVTGEVSAK		S-Fe20_GL0101053	[gene] locus=scaffold71709_4:7890:10328:+ [Complete] codon-table.11	51.81	820.935	2	1639.86	0.0026	211.286
228	AGAANIVPNSTGAAK		G1-5A_GL0023351	[gene] locus=scaffold11257_3:1689:2717:+ [Complete] codon-table.11	42.68	671.36	2	1340.71	0.0011	149.279
229	AGAAVGGQVVEK		tr|A0A1D5XG58|A0A1D5XG58_WHEAT	Uncharacterized protein OS=Triticum aestivum OX=4565 PE=4 SV=1	47.69	543.302	2	1084.59	0.0015	101.503
230	AGACNIVPNSTGAAK	Carbamidation@C:4	3-4_GL0034276	[gene] locus=scaffold37454_1:168:1223:+ [Complete] codon-table.11	71.78	715.857	2	1429.7	0.0009	151.642
231	AGADFTVTAADAAAPITLK		2-2_GL0043249	[gene] locus=scaffold16840_3:1:924:+ [Lack 5'-end] codon-table.11	58.47	902.483	2	1802.95	0.0101	377.005
232	AGAEGAQIIENPILSNFK		MC-6-2_GL0041155	[gene] locus=scaffold26807_3:8567:12895:+ [Complete] codon-table.11	43.32	936.498	2	1870.98	0.002	432.003
233	AGAEGSSLEFASNVEK		5-2_GL0015881	[gene] locus=scaffold35244_2:2:613:- [Lack both ends] codon-table.11	87.32	798.381	2	1594.75	-0.0007	257.601
234	AGAESGWDFSSR		sp|Q9JLT2|TREA_MOUSE	Trehalase OS=Mus musculus OX=10090 GN=Treh PE=1 SV=1	52.06	635.278	2	1268.54	-0.0002	261.905
235	AGAFAGR		8-1_GL0019032	[gene] locus=scaffold22323_5:2764:3135:+ [Lack 3'-end] codon-table.11	32.43	325.175	2	648.335	0.0005	68.7227
236	AGAGYNNIPVDK		4-1_GL0005939	[gene] locus=scaffold48629_2:15085:16242:- [Complete] codon-table.11	68.26	609.809	2	1217.6	0.0003	173.066
237	AGAINIVPNSTGAAK		2-3_GL0033707	[gene] locus=scaffold16606_3:16393:17394:- [Complete] codon-table.11	42.42	692.384	2	1382.75	0.0012	212.481
238	AGAQNIVPNSTGAAK		Group2-1A_GL0080806	[gene] locus=scaffold57471_6:5703:6707:- [Lack 5'-end] codon-table.11	76.31	699.871	2	1397.73	0.0007	145.934
239	AGATYVSPFLGR		2-5_GL0019211	[gene] locus=scaffold47770_2:473:1126:+ [Complete] codon-table.11	55.84	619.83	2	1237.64	-0.0011	314.073
240	AGAVAEEVLAAIR		sp|P21447|MDR1A_MOUSE	Multidrug resistance protein 1A OS=Mus musculus OX=10090 GN=Abcb1a PE=1 SV=3	79.74	635.362	2	1268.71	0.0004	424.064
241	AGAVNIVPNSTGAAK		MC-0-1_GL0061765	[gene] locus=scaffold50233_9:378:1379:+ [Complete] codon-table.11	49.31	685.375	2	1368.74	0.0001	180.383
242	AGAYAVGTGSSLTK		G1-6A_GL0069714	[gene] locus=scaffold38248_6:150:803:- [Complete] codon-table.11	74.12	641.836	2	1281.66	0	175.915
243	AGCDVVQPYAK	Carbamidation@C:3	tr|Q0WX48|Q0WX48_WHEAT	Thaumatin-like xylanase inhibitor (Fragment) OS=Triticum aestivum OX=4565 GN=tlxi PE=1 SV=1	57.52	604.293	2	1206.57	0.0009	156.459
244	AGDADGQVAGALNTTGNVLR		MC-6-2_GL0183958	[gene] locus=scaffold133010_1:17342:18358:+ [Complete] codon-table.11	77.73	950.486	2	1898.96	0.012	314.664
245	AGDDAAGLSISEK		10_GL0088139	[gene] locus=scaffold5305_11:7242:8096:+ [Complete] codon-table.11	94.98	617.302	2	1232.59	0.0017	185.307
246	AGDDAAGLTISEK		7-6_GL0129178	[gene] locus=scaffold86267_1:39:878:- [Complete] codon-table.11	91.25	624.304	2	1246.59	-0.0107	188.813
247	AGDDVDVVVTFPEDYGAK		11_GL0003545	[gene] locus=scaffold102201_2:275:1624:+ [Complete] codon-table.11	66.17	948.952	2	1895.89	0.0094	387.155
248	AGDEIICMDEVYGGTNR	Carbamidation@C:7	sp|Q8VCN5|CGL_MOUSE	Cystathionine gamma-lyase OS=Mus musculus OX=10090 GN=Cth PE=1 SV=1	62.21	950.41	2	1898.81	-0.0087	352.775
249	AGDILVGK		1-2_GL0015405	[gene] locus=scaffold21450_1:5541:9434:- [Lack 5'-end] codon-table.11	46.9	386.731	2	771.448	-0.0009	130.235
250	AGDLVIR		1-1_GL0142683	[gene] locus=scaffold860_2:3365:4720:+ [Complete] codon-table.11	47.45	372.224	2	742.434	0.0004	146.587
251	AGDNIGALLR		6-2_GL0004766	[gene] locus=scaffold43602_1:9561:10754:- [Complete] codon-table.11	73.03	500.283	2	998.552	0.0011	286.208
252	AGDNILAVLK		sp|Q3UVK0|ERMP1_MOUSE	Endoplasmic reticulum metallopeptidase 1 OS=Mus musculus OX=10090 GN=Ermp1 PE=1 SV=2	41.38	507.303	2	1012.59	-0.0002	350.642
253	AGDNVIYSK		1-2_GL0114244	[gene] locus=scaffold8230_1:1494:1802:- [Lack 5'-end] codon-table.11	47.19	483.748	2	965.482	-0.0001	111.958
254	AGDTPNDAWEK		1A-dyr2-07_GL0069472	[gene] locus=scaffold14672_1:12064:12807:- [Complete] codon-table.11	41.25	602.269	2	1202.52	0.0021	153.92
255	AGDVFWIPR		tr|A0A1D5XNJ5|A0A1D5XNJ5_WHEAT	Uncharacterized protein OS=Triticum aestivum OX=4565 PE=4 SV=1	51.84	530.782	2	1059.55	-0.0011	376.628
256	AGDVIEIR		7-7_GL0084580	[gene] locus=scaffold51794_3:1216:1809:+ [Complete] codon-table.11	50.96	436.745	2	871.476	-0.0003	188.018
257	AGDVIELK		34_GL0042757	[gene] locus=scaffold37987_1:3871:4464:- [Complete] codon-table.11	62.68	422.743	2	843.47	0.0002	172.515
258	AGDVIEVK		1A-dyr2-07_GL0025479	[gene] locus=scaffold11868_2:1911:2504:+ [Complete] codon-table.11	43.09	415.734	2	829.454	-0.0008	125.934
259	AGDVIEVR		MH-6-5_GL0115006	[gene] locus=scaffold75253_1:3:572:+ [Lack 5'-end] codon-table.11	43.36	429.737	2	857.46	-0.0009	142.908
260	AGEAVYSEAGK		1-1_GL0100522	[gene] locus=scaffold4299_5:1974:3266:+ [Complete] codon-table.11	52.62	541.263	2	1080.51	0.0028	104.262
261	AGEDLSAYVEEIAGEK		1-1_GL0095602	[gene] locus=scaffold6815_2:138:1829:+ [Complete] codon-table.11	54.32	840.906	2	1679.8	0.0082	462.789
262	AGEIPDGWQGLDIGPDTVK		S-Fe7_GL0240815	[gene] locus=scaffold84103_1:239:1486:+ [Complete] codon-table.11	61.26	984.494	2	1966.97	0.0104	428.923
263	AGENFLIPR		tr|A0A1D5TPW3|A0A1D5TPW3_WHEAT	Uncharacterized protein OS=Triticum aestivum OX=4565 PE=3 SV=1	70.8	508.779	2	1015.54	-0.0019	282.443
264	AGETVEIVGLTDEK		MC-0-3_GL0056788	[gene] locus=scaffold42497_1:3:521:- [Lack both ends] codon-table.11	74.19	730.876	2	1459.74	-0.0028	301.035
265	AGEVIGEALPASPGAAAGK		2-4_GL0116971	[gene] locus=scaffold8899_3:205:2844:- [Complete] codon-table.11	46.02	833.448	2	1664.88	0.0087	268.783
266	AGEVIGQALPASPGAAAGK		Group2-4A_GL0031570	[gene] locus=scaffold20149_15:4599:7349:+ [Complete] codon-table.11	50.37	832.952	2	1663.89	0.0007	256.153
267	AGEVIGSALPASPGAAAGK		1-2_GL0106009	[gene] locus=scaffold28842_1:5304:7925:- [Complete] codon-table.11	45.03	812.441	2	1622.87	0.0054	256.517
268	AGFLGIPIPK		10_GL0070621	[gene] locus=scaffold46471_1:7301:8467:- [Complete] codon-table.11	63.06	506.813	2	1011.61	0.0003	414.7
269	AGFLGIPVPK		11_GL0128741	[gene] locus=scaffold88855_4:9779:10933:- [Complete] codon-table.11	62.86	499.805	2	997.596	0.0004	378.644
270	AGFMGIPVPK		46_GL0023124	[gene] locus=scaffold1211_1:5348:6499:- [Complete] codon-table.11	58.83	508.783	2	1015.55	-0.0018	357.415
271	AGFPGIK		tr|E1AFV5|E1AFV5_MAIZE	Beta-1,3-glucanase OS=Zea mays OX=4577 GN=glucA PE=2 SV=1	40.82	345.202	2	688.39	-0.0012	188.041
272	AGGASYSSVVK		tr|I1M6R3|I1M6R3_SOYBN	Uncharacterized protein OS=Glycine max OX=3847 GN=GLYMA_14G023600 PE=4 SV=1	42.75	513.266	2	1024.52	-0.0008	127.572
273	AGGDYNYTR		MC-6-1_GL0030803	[gene] locus=scaffold17044_16:2028:3038:- [Complete] codon-table.11	39.82	508.726	2	1015.44	0.0007	106.379
274	AGGPEPENNPTLR		S-Fe10_GL0183130	[gene] locus=scaffold60089_8:2020:2751:+ [Complete] codon-table.11	52.22	676.334	2	1350.65	0.0005	138.82
275	AGGYADVTNESAIR		17_GL0017708	[gene] locus=scaffold7014_1:443:640:- [Complete] codon-table.11	42.19	712.344	2	1422.67	0	217.387
276	AGHILPK		S-Fe12_GL0064208	[gene] locus=scaffold101832_1:6694:8082:+ [Complete] codon-table.11	27.17	368.229	2	734.444	-0.0001	76.3861
277	AGHYAVGQFNINNLEWTK		Group2-3A_GL0044064	[gene] locus=scaffold18607_15:97:975:+ [Complete] codon-table.11	82.48	1031.51	2	2061	-0.004	395.207
278	AGIALNDNFVK		tr|A0A0P0WBW9|A0A0P0WBW9_ORYSJ	Os04g0486600 protein (Fragment) OS=Oryza sativa subsp. japonica OX=39947 GN=Os04g0486600 PE=4 SV=1	60.33	581.318	2	1160.62	0.0027	290.007
279	AGIALTDTFVK		MC-6-2_GL0024096	[gene] locus=scaffold13885_1:13858:14868:- [Complete] codon-table.11	58.59	568.322	2	1134.63	0.0006	322.574
280	AGIDEIYDEDILTGAER		11_GL0127162	[gene] locus=scaffold266_5:994:2616:- [Complete] codon-table.11	56.6	940.45	2	1878.88	0	418.194
281	AGIEGLEDTFVGPTAVVYTADAEDITEPAR		6-1_GL0044907	[gene] locus=scaffold41663_1:491:1108:- [Lack 5'-end] codon-table.11	43.86	1036.51	3	3106.51	0.0158	524.335
282	AGIEINRK		MC-0-1_GL0013412	[gene] locus=scaffold9666_1:23:373:+ [Complete] codon-table.11	43.24	450.767	2	899.519	0.0005	85.6637
283	AGILDILK		3-2_GL0010391	[gene] locus=scaffold49734_4:716:2182:- [Complete] codon-table.11	47.07	421.77	2	841.526	-0.0016	416.634
284	AGINAGIDIDAFAPR		MC-6-2_GL0084863	[gene] locus=scaffold62133_4:36516:38651:+ [Complete] codon-table.11	50.95	750.894	2	1499.77	0.0007	414.486
285	AGIQLTPTFVK		MC-0-3_GL0033333	[gene] locus=scaffold22817_2:7302:8312:- [Complete] codon-table.11	60.37	587.845	2	1173.68	0.0004	320.344
286	AGIQQEIR		1A-dyr2-07_GL0000560	[gene] locus=scaffold47724_1:216:392:- [Complete] codon-table.11	79.03	457.756	2	913.497	-0.0007	126.905
287	AGKFEDEIVAVPVK		S-Fe20_GL0056479	[gene] locus=scaffold103203_9:6440:7699:+ [Complete] codon-table.11	55.35	751.418	2	1500.82	0.0038	280.583
288	AGLEAALR		2-2_GL0109035	[gene] locus=scaffold63826_4:3802:4584:- [Complete] codon-table.11	61.34	400.735	2	799.455	0.0001	178.273
289	AGLENGVLTVTVPK		tr|B6T6N6|B6T6N6_MAIZE	16.9 kDa class I heat shock protein 1 OS=Zea mays OX=4577 PE=2 SV=1	44.47	699.402	2	1396.79	-0.0029	330.839
290	AGLESTLAETECR	Carbamidation@C:12	sp|P08730|K1C13_MOUSE	Keratin, type I cytoskeletal 13 OS=Mus musculus OX=10090 GN=Krt13 PE=1 SV=2	67.88	718.837	2	1435.66	-0.0016	261.402
291	AGLIGLTK		2-1_GL0047644	[gene] locus=scaffold97222_3:10224:10964:+ [Complete] codon-table.11	44.69	386.749	2	771.484	-0.002	203.392
292	AGLLGTLEEMRDEK		tr|Q3UUB1|Q3UUB1_MOUSE	Uncharacterized protein (Fragment) OS=Mus musculus OX=10090 GN=Myh4 PE=2 SV=1	54.06	521.268	3	1560.78	-0.0005	387.095
293	AGLLIAK		7-2_GL0102015	[gene] locus=scaffold76825_2:460:1656:+ [Complete] codon-table.11	46.74	343.234	2	684.453	-0.0003	130.61
294	AGLNCGTENCWAINSK	Carbamidation@C:5,Carbamidation@C:10	1-1_GL0037355	[gene] locus=scaffold84624_1:61:1515:- [Complete] codon-table.11	69.38	897.899	2	1793.78	0.0002	266.174
295	AGLPIEVPAVTLNVVCGSGLK	Carbamidation@C:16	1A-dyr4-07_GL0106173	[gene] locus=scaffold15282_4:17534:18718:- [Complete] codon-table.11	54.56	1047.58	2	2093.15	-0.001	496.906
296	AGLPNEVPAVTLNVVCGSGLK	Carbamidation@C:16	11_GL0031901	[gene] locus=scaffold56058_8:11664:12980:- [Complete] codon-table.11	69.9	1048.07	2	2094.12	0.008	429.661
297	AGLQFPVGR		tr|B4FNQ0|B4FNQ0_MAIZE	Uncharacterized protein OS=Zea mays OX=4577 PE=2 SV=1	64.28	472.77	2	943.525	0.0013	271.729
298	AGLTIQSTGDNGGEPVYDGWGISGNTVTASK		7-5_GL0151808	[gene] locus=scaffold46258_1:3903:7133:+ [Complete] codon-table.11	49.8	1018.15	3	3051.44	-0.0012	407.985
299	AGLVSAK		G1-7A_GL0151923	[gene] locus=scaffold103349_1:1948:2553:+ [Complete] codon-table.11	34.79	323.2	2	644.386	0	45.2736
300	AGMDVNCGGYIQTHGVSAYQQGK	Carbamidation@C:7	tr|A0A1D6B9B7|A0A1D6B9B7_WHEAT	Uncharacterized protein OS=Triticum aestivum OX=4565 PE=4 SV=1	59.32	814.375	3	2440.1	0.0143	269.223
301	AGMGNFLEK		4-1_GL0012895	[gene] locus=scaffold57073_1:4383:5174:- [Complete] codon-table.11	49.6	483.74	2	965.466	0.0016	247.954
302	AGNILVR		G1-3A_GL0036792	[gene] locus=scaffold20266_10:594:875:- [Complete] codon-table.11	47.03	371.733	2	741.451	0.0009	101.364
303	AGPAASR		tr|B1APX2|B1APX2_MOUSE	RIKEN cDNA 5031439G07 gene OS=Mus musculus OX=10090 GN=5031439G07Rik PE=1 SV=1	24.25	315.173	2	628.332	0.0031	87.6221
304	AGPVLLEPIFK		MC-0-1_GL0060587	[gene] locus=scaffold49044_4:2134:4260:+ [Complete] codon-table.11	46.22	592.358	2	1182.7	0.001	413.055
305	AGQFEGSATAAR		MC-6-2_GL0032342	[gene] locus=scaffold19904_1:24241:27549:+ [Complete] codon-table.11	56.92	583.284	2	1164.55	0.0021	104.112
306	AGQVENVWGQDGK		MC-0-3_GL0015354	[gene] locus=scaffold9754_3:2822:3331:- [Complete] codon-table.11	50.93	694.334	2	1386.65	0.0009	208.861
307	AGSGVTLTFDGNTITLPEEK		6-3_GL0052002	[gene] locus=scaffold11589_7:2461:3582:+ [Complete] codon-table.11	82.2	1025.52	2	2049.03	0.0023	461.046
308	AGSSSGSGVQGASAGGLAADASR		tr|Q8K552|Q8K552_MOUSE	Filaggrin (Fragment) OS=Mus musculus OX=10090 GN=Flg PE=4 SV=1	116.14	960.952	2	1919.89	-0.0029	188.077
309	AGSTIEGLAK		1-1_GL0046111	[gene] locus=scaffold69029_1:46136:47332:- [Complete] codon-table.11	45.67	473.764	2	945.513	-0.0005	151.031
310	AGTDAITDSMK		6-6_GL0055643	[gene] locus=scaffold63619_3:216:1148:- [Lack 5'-end] codon-table.11	79.09	555.261	2	1108.51	-0.0003	180.745
311	AGTDPELVYQAIR		Group2-8A_GL0072370	[gene] locus=scaffold51367_3:335:1216:+ [Complete] codon-table.11	46.98	716.877	2	1431.74	0.0041	326.004
312	AGTTAESLANLK		1A-dyr4-07_GL0106173	[gene] locus=scaffold15282_4:17534:18718:- [Complete] codon-table.11	48.69	588.317	2	1174.62	0.0001	212.673
313	AGTVQDDINATNDK		S-Fe10_GL0023859	[gene] locus=scaffold2211_3:2835:4688:+ [Complete] codon-table.11	47.26	731.344	2	1460.67	-0.0006	163.973
314	AGTVTMDVTK		MC-6-5_GL0078496	[gene] locus=scaffold58970_4:2847:3539:+ [Complete] codon-table.11	56.39	511.763	2	1021.51	-0.0008	138.656
315	AGTVTPDVAK		1-3_GL0022322	[gene] locus=scaffold11107_1:1441:2133:- [Complete] codon-table.11	52	479.764	2	957.514	0.0004	94.9136
316	AGVAPDQVDQVYMGCVIQAGLGQNVAR	Carbamidation@C:15	3-5_GL0080211	[gene] locus=scaffold17194_1:12642:13820:- [Complete] codon-table.11	42.36	939.457	3	2815.35	-0.0269	469.01
317	AGVAPEQVDQVYMGCVIQAGLGQNVAR	Carbamidation@C:15	1-1_GL0031229	[gene] locus=scaffold52641_2:5251:6447:- [Complete] codon-table.11	42.95	944.132	3	2829.38	-0.0151	469.427
318	AGVDPNALVVEPYANPFR		S-Fe3_GL0097692	[gene] locus=scaffold14062_6:1:1545:+ [Lack 5'-end] codon-table.11	55.79	964.99	2	1927.97	-0.0129	432.595
319	AGVDPQLVFEAIR		6-6_GL0098757	[gene] locus=scaffold47163_2:87:770:+ [Lack 3'-end] codon-table.11	48.34	707.887	2	1413.76	-0.0019	449.077
320	AGVDVNIK		G1-1A_GL0070535	[gene] locus=scaffold53150_3:4322:4702:+ [Complete] codon-table.11	41.68	408.235	2	814.455	0.0005	147.043
321	AGVKPENVDEVMFGCILTAAQGQNVAR	Carbamidation@C:15	6-6_GL0063816	[gene] locus=scaffold3625_2:3175:4431:- [Complete] codon-table.11	54.36	958.817	3	2873.43	0.0114	501.182
322	AGVKPEQVDEVLMGCVIQAAQGQNVAR	Carbamidation@C:15	1A-dyr4-07_GL0106173	[gene] locus=scaffold15282_4:17534:18718:- [Complete] codon-table.11	111.41	956.489	3	2866.45	0.0028	497.08
323	AGVLETTFR		2-1_GL0080876	[gene] locus=scaffold56299_3:2495:3511:+ [Complete] codon-table.11	70.02	497.272	2	992.53	0.0014	245.399
324	AGVNAGIDIDAFAPR		S-Fe10_GL0088846	[gene] locus=scaffold24848_2:12263:14398:- [Complete] codon-table.11	56.66	743.888	2	1485.76	0.0039	391.492
325	AGVNFSEFTGVWK		tr|Q3UGE5|Q3UGE5_MOUSE	Programmed cell death 6, isoform CRA_a OS=Mus musculus OX=10090 GN=Pdcd6 PE=2 SV=1	79.01	721.361	2	1440.71	0.0031	446.572
326	AGVNPDIR		6-2_GL0039164	[gene] locus=scaffold62777_1:9087:9455:- [Complete] codon-table.11	47.01	421.23	2	840.446	0.0009	110.762
327	AGVPADKVDHVYMGCVIQAGLGQNVAR	Carbamidation@C:15	11_GL0153047	[gene] locus=scaffold51914_1:11053:12234:- [Complete] codon-table.11	47.62	707.109	4	2824.41	-0.0029	365.504
328	AGVPSIVNPFDTYAQEVGVR		MC-0-1_GL0061854	[gene] locus=scaffold50298_3:575:1378:- [Complete] codon-table.11	91.83	1060.04	2	2118.07	-0.0028	479.205
329	AGVTAESISK		2-3_GL0105447	[gene] locus=scaffold37553_4:896:2086:- [Complete] codon-table.11	64.13	481.762	2	961.51	0.002	110.25
330	AGVVEDTYYDAK		Group2-4A_GL0075257	[gene] locus=scaffold58680_11:1245:1736:- [Complete] codon-table.11	39.79	665.812	2	1329.61	0.0013	242.381
331	AGVVEGNFYDTEAMK		1A-dyr4-07_GL0110966	[gene] locus=scaffold74613_1:2602:3123:- [Complete] codon-table.11	41.03	815.88	2	1629.74	0.0104	292.971
332	AGVVEGNYYDAK		2-6_GL0089671	[gene] locus=scaffold5884_5:349:837:+ [Complete] codon-table.11	54.9	643.306	2	1284.6	-0.0013	186.979
333	AGVVEGTLYDNTALSELAK		20_GL0053753	[gene] locus=scaffold29590_2:930:1493:+ [Complete] codon-table.11	47.89	976.008	2	1950	0.007	407.734
334	AGWDSVLQDAK		5-8_GL0146570	[gene] locus=scaffold4165_16:222:1259:- [Complete] codon-table.11	72.64	595.295	2	1188.58	-0.0024	332.238
335	AGYKPGQDISIAFDCAASEFYNK	Carbamidation@C:15	11_GL0061743	[gene] locus=scaffold45985_1:427:1725:+ [Complete] codon-table.11	48.81	851.399	3	2551.17	0.0056	470.911
336	AHDENNECGIGDTVK	Carbamidation@C:8	1-1_GL0081085	[gene] locus=scaffold9796_1:216:500:+ [Complete] codon-table.11	80.94	829.856	2	1657.7	-0.0022	114.055
337	AHDENNECNIGDTVK	Carbamidation@C:8	1-2_GL0053410	[gene] locus=scaffold262_1:672:950:- [Complete] codon-table.11	102.88	858.37	2	1714.73	0.0036	118.747
338	AHDENNECSIGDTVK	Carbamidation@C:8	2-5_GL0052916	[gene] locus=C707445_1:194:475:- [Complete] codon-table.11	78	844.866	2	1687.72	0.0061	119.286
339	AHGGGLTMAPGHGR		tr|A0A1D5TYI6|A0A1D5TYI6_WHEAT	Uncharacterized protein OS=Triticum aestivum OX=4565 GN=4336455 (1 of many) PE=4 SV=1	45.97	440.219	3	1317.64	-0.0006	81.6548
340	AHVDCPGHADYVK	Carbamidation@C:5	Group2-6A_GL0025355	[gene] locus=scaffold16452_9:2:976:- [Lack both ends] codon-table.11	61.84	490.227	3	1467.66	0.0025	98.3134
341	AIAAGEAPVNACPVGGAAVAGK	Carbamidation@C:12	7-5_GL0196297	[gene] locus=scaffold39460_1:342:1163:- [Complete] codon-table.11	65.6	976.009	2	1950	0.0043	241.782
342	AIADLGIDFLAAGIGNIHGK		8-1_GL0053268	[gene] locus=scaffold51521_2:2294:3157:+ [Complete] codon-table.11	47.95	656.031	3	1965.07	0.0033	528.458
343	AIADLGVDFLAAGIGNIHGK		1-1_GL0118967	[gene] locus=scaffold8623_7:4494:5357:- [Complete] codon-table.11	47.7	651.358	3	1951.05	0.0001	521.425
344	AIADLGVDMLAAGIGNIHGK		8-3_GL0047126	[gene] locus=scaffold37578_13:8409:9275:+ [Complete] codon-table.11	77.76	646.016	3	1935.03	0.0006	503.21
345	AIAEAEAYPGPSLIIAYAPCINHGIK	Carbamidation@C:20	3-5_GL0107671	[gene] locus=scaffold14376_2:7892:11416:+ [Complete] codon-table.11	60.1	913.812	3	2738.41	0.0032	470.91
346	AIAEGKFDDEIVPVPVK		1A-dyr4-07_GL0106173	[gene] locus=scaffold15282_4:17534:18718:- [Complete] codon-table.11	43.96	609.667	3	1825.98	-0.0037	327.524
347	AIALGGESVLPFYTFDGDIENAPK		S-Fe7_GL0269141	[gene] locus=scaffold46870_1:382:750:+ [Lack 3'-end] codon-table.11	78.57	1262.64	2	2523.26	0.0053	524.558
348	AIAPTFGGINLEDIK		tr|B2RLF9|B2RLF9_PORG3	NADP-dependent malate dehydrogenase OS=Porphyromonas gingivalis (strain ATCC 33277 / DSM 20709 / CIP 103683 / JCM 12257 / NCTC 11834 / 2561) OX=431947 GN=maeB PE=4 SV=1	51.31	779.928	2	1557.84	0.0004	434.301
349	AIDAGVDAVHK		4-1_GL0071382	[gene] locus=scaffold324_4:1616:5167:+ [Complete] codon-table.11	61.33	548.293	2	1094.57	0.0001	126.071
350	AIDGALECDGNNPAQMNAR	Carbamidation@C:8	tr|B8QUZ0|B8QUZ0_ZEAMP	Chitinase OS=Zea mays subsp. parviglumis OX=76912 GN=chiA PE=4 SV=1	126.41	1008.95	2	2015.88	0.0049	240.408
351	AIDGALECDGNNPAQMNAR	Carbamidation@C:8,Oxidation@M:16	tr|B8QUZ0|B8QUZ0_ZEAMP	Chitinase OS=Zea mays subsp. parviglumis OX=76912 GN=chiA PE=4 SV=1	49.86	1016.95	2	2031.88	0.002	201.281
352	AIDLLQSCLSPPEDTLWK	Carbamidation@C:8	sp|Q91WL0|ES8L3_MOUSE	Epidermal growth factor receptor kinase substrate 8-like protein 3 OS=Mus musculus OX=10090 GN=Eps8l3 PE=2 SV=1	51.36	1043.53	2	2085.06	0.01	482.803
353	AIDTDKIEATFASDVPADTEITVTK		8-2_GL0113850	[gene] locus=scaffold30977_2:686:4042:- [Complete] codon-table.11	59.75	884.447	3	2650.32	-0.0047	433.343
354	AIEAAGYVPGK		MC-6-3_GL0028761	[gene] locus=scaffold17076_4:3746:5041:- [Complete] codon-table.11	46.78	538.292	2	1074.57	-0.0025	193.32
355	AIEGELDALQVK		7-2_GL0085681	[gene] locus=scaffold70558_1:945:2636:+ [Complete] codon-table.11	50.79	643.353	2	1284.69	-0.0003	319.111
356	AIETTTSDYDK		4-7_GL0090713	[gene] locus=scaffold87050_2:522:2147:+ [Complete] codon-table.11	48.83	622.286	2	1242.56	-0.0049	128.429
357	AIETVDACVGR	Carbamidation@C:8	S-Fe9_GL0206803	[gene] locus=scaffold1490_5:4505:6046:+ [Complete] codon-table.11	60.67	595.794	2	1189.57	-0.0032	184.266
358	AIGFDGLGDPGR		tr|B8QV73|B8QV73_ZEAMP	Chitinase OS=Zea mays subsp. parviglumis OX=76912 GN=chiB PE=4 SV=1	43.14	587.796	2	1173.58	0.0003	304.557
359	AIGLVIPELDGK		S-Fe17_GL0095694	[gene] locus=scaffold14469_3:22:1038:+ [Complete] codon-table.11	79.4	612.864	2	1223.71	0.0012	401.597
360	AIGLVIPELNGK		10_GL0048044	[gene] locus=scaffold6604_2:102:1172:- [Complete] codon-table.11	58.81	612.371	2	1222.73	-0.0018	391.265
361	AIGLVVPELDGK		2B-dyr19-06_GL0001958	[gene] locus=scaffold28462_10:4280:5317:- [Lack 5'-end] codon-table.11	41.46	605.856	2	1209.7	0.0003	363.093
362	AIGPDTDIPAGDVGVGGR		MC-0-3_GL0011860	[gene] locus=scaffold6872_7:5725:7068:- [Complete] codon-table.11	68.49	833.923	2	1665.83	-0.0006	281.808
363	AIGQFQNTQFQLADMATK		2A-dyr16-06_GL0037636	[gene] locus=scaffold37832_5:2600:3751:+ [Complete] codon-table.11	82.34	1006.5	2	2010.99	0.0036	393.346
364	AIGVDLLR		tr|A0A1D6C4W1|A0A1D6C4W1_WHEAT	Uncharacterized protein OS=Triticum aestivum OX=4565 PE=4 SV=1	50.64	428.765	2	855.516	-0.002	300.127
365	AIGVDLLSNPDLVATDPTVSFK		tr|Q4Z8L8|Q4Z8L8_WHEAT	Class II chitinase OS=Triticum aestivum OX=4565 PE=4 SV=1	99.86	1136.61	2	2271.2	0.0014	487.672
366	AIIEVLGR		tr|A0A1D6QT95|A0A1D6QT95_MAIZE	ILITYHIA OS=Zea mays OX=4577 GN=ZEAMMB73_Zm00001d053894 PE=4 SV=1	49.77	435.774	2	869.533	-0.0001	318.337
367	AIIGEASEIYGEVHNSVIGSGVYIAPGAVVR		7-5_GL0112828	[gene] locus=scaffold115478_3:42879:44153:- [Complete] codon-table.11	45.93	1043.22	3	3126.63	-0.0094	516.988
368	AIIVNQSIPGTTEAFR		S-Fe20_GL0133398	[gene] locus=scaffold54987_7:36:1316:- [Complete] codon-table.11	53.68	858.965	2	1715.91	-0.0059	337.708
369	AILDGTVFR		7-5_GL0028981	[gene] locus=scaffold40998_2:51411:52676:+ [Complete] codon-table.11	57.27	496.282	2	990.549	-0.0011	324.933
370	AILQTAQELNSPVILGVSEGAGK		7-5_GL0007632	[gene] locus=scaffold115578_1:7212:8090:- [Complete] codon-table.11	94.8	1148.13	2	2294.25	0.0006	417.185
371	AILTLVNNDDRDSYNLHPGDAQR		tr|F7J077|F7J077_SOYBN	Beta-conglycinin beta subunit OS=Glycine max OX=3847 GN=CG-beta-2 PE=4 SV=1	53.4	866.431	3	2596.27	0.0067	303.988
372	AINGALECGGNNPAQMNAR	Carbamidation@C:8	tr|B8QV73|B8QV73_ZEAMP	Chitinase OS=Zea mays subsp. parviglumis OX=76912 GN=chiB PE=4 SV=1	141.96	979.452	2	1956.89	-0.0003	223.108
373	AINGALECGGNNPAQMNAR	Carbamidation@C:8,Oxidation@M:16	tr|B8QV73|B8QV73_ZEAMP	Chitinase OS=Zea mays subsp. parviglumis OX=76912 GN=chiB PE=4 SV=1	104.27	987.45	2	1972.88	0.0006	183.765
374	AINGALECNGNNPAQMNAR	Carbamidation@C:8	tr|D0EM57|D0EM57_MAIZE	Chitinase OS=Zea mays OX=4577 GN=chiA PE=4 SV=1	113.5	1007.96	2	2013.91	-0.0001	221.035
375	AINGALECNGNNPAQMNAR	Carbamidation@C:8,Oxidation@M:16	tr|D0EM57|D0EM57_MAIZE	Chitinase OS=Zea mays OX=4577 GN=chiA PE=4 SV=1	101.44	1015.96	2	2029.9	-0.0031	181.94
376	AINLDLLETLATAK		S-Fe10_GL0082904	[gene] locus=scaffold2792_5:6527:6973:+ [Complete] codon-table.11	42.35	743.431	2	1484.85	0.0028	522.652
377	AIPSEVLAHSYNLR		tr|Q9SB11|Q9SB11_SOYBN	Glycinin OS=Glycine max OX=3847 GN=A5A4B3 PE=2 SV=1	44.06	785.424	2	1568.83	0.0031	303.526
378	AIPSEVLSNSYNLGQSQVR		tr|C0KG62|C0KG62_SOYBN	Mutant glycinin A3B4 OS=Glycine max OX=3847 PE=2 SV=1	107.9	1031.53	2	2061.05	0.0013	353.6
379	AIQCAQCNCVTR	Carbamidation@C:4,Carbamidation@C:7,Carbamidation@C:9	tr|A0A1D6K4U7|A0A1D6K4U7_MAIZE	Metacaspase-3 OS=Zea mays OX=4577 GN=100284981 PE=4 SV=1	47.3	740.83	2	1479.64	0.0067	116.197
380	AITSTTGETLSNGGLIR		20_GL0121992	[gene] locus=scaffold32171_5:3:1376:- [Lack both ends] codon-table.11	89.73	845.953	2	1689.89	0.0012	278.886
381	AIVAQPEEGEVYEGTVR		10_GL0071275	[gene] locus=scaffold20942_5:29082:31421:- [Complete] codon-table.11	48.23	923.959	2	1845.9	-0.0069	265.223
382	AIVDDVFGK		3-5_GL0000606	[gene] locus=scaffold61191_4:232:2064:- [Complete] codon-table.11	47.16	482.261	2	962.507	-0.0004	302.684
383	AIVPSGASTGEHEAVELR		11_GL0061743	[gene] locus=scaffold45985_1:427:1725:+ [Complete] codon-table.11	45.84	608.315	3	1821.92	0.0003	233.868
384	AKDQQDEGFVAGPEQQEQER		tr|W5ECA4|W5ECA4_WHEAT	Uncharacterized protein OS=Triticum aestivum OX=4565 PE=4 SV=1	55.2	763.684	3	2288.03	0.0001	181.084
385	AKFDELTHDLVEK		MC-0-1_GL0031289	[gene] locus=scaffold24004_3:12145:14019:- [Complete] codon-table.11	44.29	515.605	3	1543.79	0.0048	283.126
386	AKFDELTHDLVER		S-Fe12_GL0027102	[gene] locus=scaffold1452_2:3:1949:+ [Lack 5'-end] codon-table.11	54.92	393.956	4	1571.8	0.0013	297.976
387	AKGAGSK		Group2-4A_GL0162999	[gene] locus=scaffold140687_1:10151:13474:+ [Complete] codon-table.11	24.73	309.684	2	617.353	0.0037	157.258
388	AKVEEAGGKVELK		MC-0-1_GL0058305	[gene] locus=scaffold47170_1:535:885:+ [Complete] codon-table.11	44.05	453.261	3	1356.76	-0.0008	115.569
389	ALAAAGYDVEK		tr|Q3U292|Q3U292_MOUSE	Uncharacterized protein OS=Mus musculus OX=10090 GN=Hist1h1d PE=2 SV=1	63.72	554.287	2	1106.56	-0.001	185.703
390	ALAASPGAACGK	Carbamidation@C:10	6-4_GL0056180	[gene] locus=scaffold31298_5:3941:6655:+ [Complete] codon-table.11	59.99	537.275	2	1072.53	0.0014	91.4039
391	ALADTDATTIIGGGDSAAAVNQLGFGDK		11_GL0128753	[gene] locus=scaffold8999_6:5540:6748:+ [Complete] codon-table.11	51.62	883.773	3	2648.3	0.0054	430.74
392	ALAECESVSADQLAK	Carbamidation@C:5	2-7_GL0085577	[gene] locus=scaffold12911_2:108:1034:- [Complete] codon-table.11	49.54	796.381	2	1590.75	-0.0084	228.479
393	ALAGQFK		26_GL0031512	[gene] locus=scaffold13293_9:4986:7610:+ [Complete] codon-table.11	35.15	367.713	2	733.412	-0.0005	115.824
394	ALAPDLK		G1-5A_GL0190785	[gene] locus=scaffold138113_1:1327:2547:- [Complete] codon-table.11	35.37	364.221	2	726.428	0.0005	142.211
395	ALCAGGLPCAEVTFR	Carbamidation@C:3,Carbamidation@C:9	1-8_GL0071650	[gene] locus=scaffold6000_33:10663:11784:+ [Lack 3'-end] codon-table.11	54.19	811.4	2	1620.79	0.0099	345.006
396	ALDALDIPR		Group2-3A_GL0178862	[gene] locus=scaffold117742_1:2:754:+ [Lack 5'-end] codon-table.11	45.36	492.276	2	982.538	-0.007	103.677
397	ALDATVAAIK		MC-6-2_GL0127679	[gene] locus=scaffold102326_2:56955:57227:+ [Complete] codon-table.11	43.99	486.789	2	971.564	-0.0008	218.602
398	ALDECEEDIVSSPK	Carbamidation@C:5	G1-5A_GL0069037	[gene] locus=scaffold42858_1:10074:11417:+ [Complete] codon-table.11	50.92	796.364	2	1590.71	0.0048	246.033
399	ALDEILK		5-8_GL0042807	[gene] locus=scaffold67957_1:51049:54408:+ [Complete] codon-table.11	42.88	401.239	2	800.464	-0.0001	260.603
400	ALDEVGDKIDASEK		S-Fe12_GL0027102	[gene] locus=scaffold1452_2:3:1949:+ [Lack 5'-end] codon-table.11	57.15	745.372	2	1488.73	-0.0007	195.245
401	ALDGFGR		S-Fe10_GL0171437	[gene] locus=C926732_1:595:1815:+ [Complete] codon-table.11	35.67	368.193	2	734.372	0.0009	145.923
402	ALDGQTVTNWNPGIFDGDANNK		5-8_GL0055932	[gene] locus=scaffold48587_6:44:3577:- [Lack 5'-end] codon-table.11	58.15	1174.05	2	2346.09	0.0052	408.973
403	ALDLEHLLNR		2-2_GL0127503	[gene] locus=scaffold105947_5:81:1199:- [Complete] codon-table.11	54.77	398.56	3	1192.66	0.0004	384.561
404	ALDNVTPQVEVK		1A-dyr3-07_GL0010018	[gene] locus=scaffold22694_1:292:768:+ [Complete] codon-table.11	49.42	656.858	2	1311.7	-0.0014	230.401
405	ALDTIDLDALK		MC-0-1_GL0007443	[gene] locus=scaffold4659_6:1372:1821:+ [Complete] codon-table.11	57.14	594.331	2	1186.65	0.0031	371.022
406	ALDTLDLSWNK		tr|C6ZS00|C6ZS00_SOYBN	Disease resistance protein/LRR protein-related protein OS=Glycine max OX=3847 GN=100305447 PE=2 SV=1	63.16	638.331	2	1274.65	-0.004	373.885
407	ALEAPLYHIAANAGLEGSVIINK		1-1_GL0144690	[gene] locus=scaffold47745_4:6096:7730:- [Complete] codon-table.11	41.97	788.77	3	2363.29	0.0027	527.025
408	ALECESPDAPEAK	Carbamidation@C:4	MC-0-1_GL0029829	[gene] locus=scaffold22785_5:9519:10712:+ [Complete] codon-table.11	40.64	708.819	2	1415.62	0.0003	139.598
409	ALEDPDSEWGDK		7-4_GL0074821	[gene] locus=scaffold1472_3:5286:6521:+ [Complete] codon-table.11	59.56	681.296	2	1360.58	-0.0001	234.966
410	ALEDPNCEWGDK	Carbamidation@C:7	3-7_GL0051856	[gene] locus=scaffold54007_1:3:1130:- [Lack 3'-end] codon-table.11	53.21	717.304	2	1432.59	0.0016	225.737
411	ALEDPNSEWGDK		2-2_GL0111604	[gene] locus=scaffold14426_11:2670:3857:+ [Complete] codon-table.11	68.58	680.804	2	1359.59	-0.0003	218.307
412	ALEDPQSEWGDK		11_GL0041387	[gene] locus=scaffold94841_1:486:1706:+ [Complete] codon-table.11	63.32	687.81	2	1373.6	-0.0051	236.27
413	ALEDPSCEWGDK	Carbamidation@C:7	Group2-2A_GL0072878	[gene] locus=scaffold48393_1:2002:3195:+ [Complete] codon-table.11	63.78	703.799	2	1405.58	0.0024	241.046
414	ALEDPSGEWGDK		4-3_GL0023577	[gene] locus=scaffold25142_6:2:784:- [Lack both ends] codon-table.11	65.25	652.293	2	1302.57	-0.001	231.92
415	ALEDPSSEWGDK		8-5_GL0091959	[gene] locus=scaffold70507_1:2:634:- [Lack 3'-end] codon-table.11	57.03	667.299	2	1332.58	0.0003	238.056
416	ALEDPTGEWGDK		8_GL0064327	[gene] locus=scaffold112138_2:296:1483:+ [Complete] codon-table.11	46.2	659.301	2	1316.59	-0.0006	254.345
417	ALEEPGSEWGDK		S-Fe3_GL0055291	[gene] locus=scaffold19503_2:3:587:+ [Lack both ends] codon-table.11	40.76	659.301	2	1316.59	-0.0005	223.181
418	ALEESNYELEGK		tr|A2A513|A2A513_MOUSE	Keratin, type I cytoskeletal 10 OS=Mus musculus OX=10090 GN=Krt10 PE=1 SV=1	64.74	691.328	2	1380.64	-0.0001	208.122
419	ALEEVGDKLDASDK		8-1_GL0109846	[gene] locus=scaffold10315_5:2128:4011:+ [Complete] codon-table.11	60.98	745.373	2	1488.73	-0.0001	196.944
420	ALEGDPEQQDVIR		1-6_GL0017811	[gene] locus=scaffold33236_21:415:1605:- [Complete] codon-table.11	67.51	735.365	2	1468.72	-0.0002	215.033
421	ALEGESLGGAVQDTGVSVLTK		2-2_GL0139647	[gene] locus=scaffold16581_5:10616:12463:+ [Complete] codon-table.11	123.72	1016.03	2	2030.05	0.0001	369.954
422	ALEGSFSSPNYPK		tr|B2RU69|B2RU69_MOUSE	CUB and zona pellucida-like domain-containing protein 1 OS=Mus musculus OX=10090 GN=Cuzd1 PE=1 SV=1	75.37	698.842	2	1395.67	0.0025	244.722
423	ALENITPQVEVK		MC-0-1_GL0089983	[gene] locus=scaffold79169_2:11434:11964:+ [Complete] codon-table.11	49.44	670.875	2	1339.73	0.0001	266.52
424	ALENLEGDYSELYPALK		MC-0-1_GL0022875	[gene] locus=scaffold17554_2:3553:4077:+ [Complete] codon-table.11	69.57	962.978	2	1923.94	-0.0051	435.278
425	ALENVTPQVEVK		1A-dyr2-07_GL0047831	[gene] locus=scaffold19519_10:151:627:+ [Complete] codon-table.11	54.11	663.867	2	1325.72	0.0004	235.441
426	ALENVVGAR		tr|Q3URC9|Q3URC9_MOUSE	Angiotensin-converting enzyme OS=Mus musculus OX=10090 GN=Ace2 PE=2 SV=1	49.89	464.764	2	927.514	-0.0002	167.16
427	ALEPTYFDK		4-6_GL0053572	[gene] locus=scaffold56537_1:1:666:+ [Lack both ends] codon-table.11	48.64	542.272	2	1082.53	0.0017	247.537
428	ALEQALEK		sp|P97449|AMPN_MOUSE	Aminopeptidase N OS=Mus musculus OX=10090 GN=Anpep PE=1 SV=4	56.09	451.253	2	900.491	-0.001	141.667
429	ALEQANGELEVK		tr|B1AQ78|B1AQ78_MOUSE	Keratin 19 OS=Mus musculus OX=10090 GN=Krt19 PE=1 SV=1	51.39	650.839	2	1299.66	-0.0033	194.331
430	ALESGVNQLANTVR		1A-dyr4-07_GL0085525	[gene] locus=scaffold19810_10:1044:2663:+ [Complete] codon-table.11	56.23	736.396	2	1470.78	-0.001	282.324
431	ALESLEEDFSPLYDSLK		37_GL0018332	[gene] locus=scaffold37346_3:159:677:+ [Complete] codon-table.11	86.31	978.48	2	1954.94	0.0034	521.207
432	ALESPLYHIVANAGLEGSVIINK		3-6_GL0013711	[gene] locus=scaffold50419_7:655:2277:+ [Complete] codon-table.11	68.78	803.445	3	2407.31	0.0016	528.129
433	ALETGVNQLADTVK		S-Fe20_GL0145210	[gene] locus=scaffold27763_1:1693:3321:- [Complete] codon-table.11	49.71	729.895	2	1457.77	0.0022	289.263
434	ALETLEGDYSELYGVLK		MC-6-3_GL0041021	[gene] locus=scaffold25717_1:3497:4021:+ [Complete] codon-table.11	48.54	950.477	2	1898.94	-0.0118	494.497
435	ALETPYEENPALLYAAIR		Group2-4A_GL0154951	[gene] locus=scaffold137333_2:367:1785:- [Complete] codon-table.11	68.85	1017.53	2	2033.05	0.0023	452.49
436	ALEVTNDAVQIFGGTGFLK		MC-0-1_GL0019795	[gene] locus=scaffold14948_3:1:783:+ [Lack both ends] codon-table.11	62.62	990.53	2	1979.05	0.0091	507.513
437	ALEWLGFIR		tr|Q8VEA0|Q8VEA0_MOUSE	Igh protein OS=Mus musculus OX=10090 GN=Igh PE=2 SV=1	49.04	552.814	2	1103.61	-0.0001	492.663
438	ALFANGVTPIICCGESLETR	Carbamidation@C:12,Carbamidation@C:13	1-2_GL0031972	[gene] locus=scaffold68731_2:1252:2007:- [Complete] codon-table.11	60.2	1104.54	2	2207.07	-0.0005	440.359
439	ALGASPGAACGK	Carbamidation@C:10	S-Fe2_GL0028018	[gene] locus=scaffold4092_1:2217:4850:- [Complete] codon-table.11	60.96	530.266	2	1058.52	-0.0012	89.0887
440	ALGFEDWLTNPDFNTADAR		10_GL0022537	[gene] locus=scaffold65578_1:15119:16423:- [Complete] codon-table.11	67.4	1077	2	2151.99	0.001	513.884
441	ALGILNLNR		tr|I1MG42|I1MG42_SOYBN	Uncharacterized protein OS=Glycine max OX=3847 GN=GLYMA_15G119700 PE=4 SV=1	39.26	492.304	2	982.593	0.0004	319.992
442	ALGLDLINNPDLVATDATVSFK		tr|I1JCB6|I1JCB6_SOYBN	Uncharacterized protein OS=Glycine max OX=3847 GN=547572 PE=4 SV=1	98.87	1144.11	2	2286.21	0.0039	513.304
443	ALGLGTNQEIIDLFGEEPK		S-Fe2_GL0055733	[gene] locus=scaffold5425_1:18271:22164:- [Complete] codon-table.11	83.1	1022.53	2	2043.05	0.002	520.088
444	ALGPTFGGINLEDIK		S-Fe10_GL0147917	[gene] locus=scaffold57805_1:564:2837:- [Complete] codon-table.11	47.94	772.918	2	1543.82	-0.0024	439.375
445	ALIAELNDLLAVK		MC-6-2_GL0121460	[gene] locus=scaffold96863_4:94929:96584:+ [Complete] codon-table.11	39.87	691.917	2	1381.82	0.0018	522.46
446	ALIEAELEAQKK		MC-6-2_GL0183402	[gene] locus=scaffold133001_1:33286:35061:- [Complete] codon-table.11	54.94	448.256	3	1341.75	-0.0036	229.231
447	ALIEAELEQQKR		MC-6-1_GL0101142	[gene] locus=scaffold71570_1:364:2160:+ [Complete] codon-table.11	52.8	476.601	3	1426.78	0.002	229.725
448	ALIEAGADAVK		G1-1A_GL0083612	[gene] locus=scaffold65913_1:11350:12804:+ [Complete] codon-table.11	44.09	529.297	2	1056.58	-0.0013	198.861
449	ALIIPGK		S-Fe8_GL0285084	[gene] locus=scaffold6401_1:3009:5291:+ [Complete] codon-table.11	38.22	356.241	2	710.468	-0.0014	186.828
450	ALINNLYGGTFTNPEHTEYTANSDENVK		3-3_GL0033464	[gene] locus=scaffold1318_9:1163:2551:- [Complete] codon-table.11	60.95	1038.16	3	3111.45	0.0092	364.135
451	ALIPVLPSEAEFPYAIR		1A-dyr4-07_GL0029208	[gene] locus=scaffold52132_1:206:2341:- [Complete] codon-table.11	59.17	943.521	2	1885.03	-0.0067	507.348
452	ALIPVLPSEEEFPYAIR		11_GL0105352	[gene] locus=scaffold7094_14:13885:16038:+ [Complete] codon-table.11	72.75	648.688	3	1943.04	0.0021	502.043
453	ALIPVLPTEEEFPYAIR		8-2_GL0077335	[gene] locus=scaffold56590_4:652:2742:+ [Complete] codon-table.11	53.44	979.535	2	1957.06	0.0003	507.362
454	ALIQVVNCNGER	Carbamidation@C:8	tr|A0A0R0KKD6|A0A0R0KKD6_SOYBN	Uncharacterized protein OS=Glycine max OX=3847 GN=GLYMA_03G163500 PE=3 SV=1	47.73	686.854	2	1371.69	0.0004	228.71
455	ALLDEAGIVDNDGDGWR		1-1_GL0042003	[gene] locus=scaffold24186_2:1292:3169:+ [Complete] codon-table.11	55.16	908.426	2	1814.84	-0.0065	400.291
456	ALLEVDPDFR		11_GL0102428	[gene] locus=scaffold36525_5:18524:18919:+ [Complete] codon-table.11	47.39	587.809	2	1173.6	0.0009	349.428
457	ALLTESLDIFK		8-3_GL0092882	[gene] locus=scaffold35202_6:932:2899:+ [Complete] codon-table.11	49.27	625.356	2	1248.7	0.0008	465.193
458	ALNALNSAVLEELDK		5-1_GL0023971	[gene] locus=scaffold50886_2:28207:28992:- [Complete] codon-table.11	50.11	800.439	2	1598.86	0.0111	432.211
459	ALNALNSQVLEELDATLDAVDLNTVR		7-5_GL0130964	[gene] locus=scaffold109_2:24475:25266:- [Complete] codon-table.11	60.89	933.158	3	2796.45	0.0028	528.994
460	ALNDAEGDFDK		MC-0-3_GL0008641	[gene] locus=scaffold4499_2:3356:4348:+ [Complete] codon-table.11	48.94	597.766	2	1193.52	-0.0016	189.464
461	ALNDLAGIK		MC-0-1_GL0061765	[gene] locus=scaffold50233_9:378:1379:+ [Complete] codon-table.11	55.52	457.769	2	913.523	-0.0001	235.09
462	ALNDLAPIK		4-8_GL0124522	[gene] locus=scaffold11306_8:347:1363:+ [Complete] codon-table.11	46.45	477.785	2	953.556	0.0017	243.011
463	ALNDLAPVK		8-2_GL0011840	[gene] locus=scaffold59671_10:86:1099:- [Complete] codon-table.11	46.83	470.776	2	939.537	-0.0015	203.335
464	ALNLQIGDTSDDFNQLGVK		S-Fe20_GL0101053	[gene] locus=scaffold71709_4:7890:10328:+ [Complete] codon-table.11	68.2	1024.52	2	2047.02	0.0018	418.533
465	ALNPEQPVLHGTAQNPDIFFQAR		G1-5A_GL0138819	[gene] locus=scaffold100330_5:2:3325:+ [Lack 5'-end] codon-table.11	53.54	855.106	3	2562.3	-0.0025	379.9
466	ALPDDVVANAYR		tr|T1T5D8|T1T5D8_ORYSI	Glutelin (Fragment) OS=Oryza sativa subsp. indica OX=39946 PE=2 SV=1	60.53	652.335	2	1302.66	-0.0011	288.236
467	ALPNDVLANAYR		tr|Q0JJ36|Q0JJ36_ORYSJ	Glutelin OS=Oryza sativa subsp. japonica OX=39947 GN=Os01g0762500 PE=2 SV=1	57.66	658.851	2	1315.69	-0.0009	313.609
468	ALPTDVLANAYR		tr|A1YQG3|A1YQG3_ORYSJ	Glutelin OS=Oryza sativa subsp. japonica OX=39947 GN=OsJ_31438 PE=2 SV=1	65.71	652.354	2	1302.69	-0.0005	348.082
469	ALPVDVIANAYR		sp|Q6K508|GLUD1_ORYSJ	Glutelin type-D 1 OS=Oryza sativa subsp. japonica OX=39947 GN=GLUD1 PE=2 SV=1	59.22	651.364	2	1300.71	0.0002	374.688
470	ALPVDVVANAYR		tr|T1T6C4|T1T6C4_ORYSI	Glutelin (Fragment) OS=Oryza sativa subsp. indica OX=39946 PE=2 SV=1	64.64	644.356	2	1286.7	0.0002	331.023
471	ALQEADGDFDK		Group2-4A_GL0108194	[gene] locus=scaffold90666_1:3:497:- [Lack 3'-end] codon-table.11	43.39	604.774	2	1207.53	-0.0015	168.21
472	ALQSGTSHFLGQNFAK		1A-dyr3-06_GL0041632	[gene] locus=scaffold237_1:90388:91881:+ [Complete] codon-table.11	64.88	853.434	2	1704.85	-0.0039	260.35
473	ALQSVDNAFGMLMEGLK	Oxidation@M:11	sp|Q6DYE8|ENPP3_MOUSE	Ectonucleotide pyrophosphatase/phosphodiesterase family member 3 OS=Mus musculus OX=10090 GN=Enpp3 PE=1 SV=2	44.49	920.457	2	1838.9	0.0089	518.906
474	ALRPFDEVSR		tr|W5ECA4|W5ECA4_WHEAT	Uncharacterized protein OS=Triticum aestivum OX=4565 PE=4 SV=1	45.47	397.215	3	1188.62	-0.0016	202.804
475	ALSAENLAK		tr|A0A0R0G511|A0A0R0G511_SOYBN	Uncharacterized protein OS=Glycine max OX=3847 GN=GLYMA_15G229500 PE=4 SV=1	43.58	458.759	2	915.503	0.0002	176.372
476	ALSCSSSQCSSLK	Carbamidation@C:4,Carbamidation@C:9	tr|A0A0R0G0P5|A0A0R0G0P5_SOYBN	Uncharacterized protein OS=Glycine max OX=3847 GN=100789240 PE=3 SV=1	45.8	707.82	2	1413.62	0.002	110.229
477	ALSDAGITASELGQVLLVGGSTR		26_GL0010171	[gene] locus=scaffold27206_4:4029:5909:+ [Complete] codon-table.11	82.35	1108.1	2	2214.19	0.0064	518.134
478	ALTDAGMEVEELDLQR		Group2-3A_GL0129820	[gene] locus=scaffold75933_5:3105:4277:- [Complete] codon-table.11	85.55	895.437	2	1788.86	0.0034	386.303
479	ALTDAGVQVEELDLQR		Group2-2A_GL0004677	[gene] locus=scaffold1287_7:3618:4352:+ [Lack 3'-end] codon-table.11	100.43	878.958	2	1755.9	0.0016	360.229
480	ALTDDDAVAELLK		MC-6-2_GL0022047	[gene] locus=scaffold12222_1:73938:77276:- [Complete] codon-table.11	74.75	687.362	2	1372.71	0.0017	411.948
481	ALTDETEATLTLNNTK		MC-6-2_GL0196903	[gene] locus=C1512408_1:21830:25120:- [Complete] codon-table.11	43.66	867.935	2	1733.85	-0.0136	295.654
482	ALTGEQITDLLFANK		S-Fe10_GL0179295	[gene] locus=scaffold2014_1:11422:12948:+ [Complete] codon-table.11	57.93	817.447	2	1632.88	0.0071	494.705
483	ALTGIQIFK		5-6_GL0099234	[gene] locus=scaffold85308_2:1:372:- [Lack 3'-end] codon-table.11	51.5	495.803	2	989.591	-0.0002	334.451
484	ALTVAIK		6-1_GL0058727	[gene] locus=scaffold10849_18:421:684:- [Complete] codon-table.11	34.18	358.239	2	714.463	-0.001	165.363
485	ALVDATDDGLELLQAVK		S-Fe12_GL0197119	[gene] locus=scaffold89894_1:5763:6845:+ [Complete] codon-table.11	76.57	885.979	2	1769.94	0.0028	498.306
486	ALVGENGTVNTLSTEIENLK		MC-0-1_GL0071082	[gene] locus=scaffold59789_5:550:3108:+ [Complete] codon-table.11	53.66	1051.55	2	2101.09	0.0004	451.217
487	ALVQVVNCNGER	Carbamidation@C:8	tr|A0A0R0KK84|A0A0R0KK84_SOYBN	Uncharacterized protein OS=Glycine max OX=3847 GN=547900 PE=3 SV=1	51.87	679.844	2	1357.67	-0.0037	193.086
488	ALYEALEGNPVTIR		7-5_GL0042936	[gene] locus=scaffold93046_1:3:2633:- [Lack 3'-end] codon-table.11	53.43	773.415	2	1544.81	-0.0049	357.074
489	ALYEVFK		MC-0-1_GL0045072	[gene] locus=scaffold34933_2:9711:11240:- [Complete] codon-table.11	40.74	435.241	2	868.468	-0.0016	280.053
490	ALYWVEVGAQPTDTVR		1-4_GL0020719	[gene] locus=scaffold31019_2:270:809:- [Complete] codon-table.11	59.14	902.965	2	1803.91	-0.001	383.624
491	ALYWVNVGAQPTDTVR		G1-1A_GL0004635	[gene] locus=scaffold725_1:42381:42920:- [Complete] codon-table.11	51.1	895.464	2	1788.91	-0.0023	371.039
492	AMGIMNSFVNDIFER	Oxidation@M:2	tr|A0JLV3|A0JLV3_MOUSE	Histone H2B (Fragment) OS=Mus musculus OX=10090 GN=Hist1h2bj PE=2 SV=1	97.66	880.412	2	1758.81	0.0032	518.427
493	AMGIMNSFVNDIFER	Oxidation@M:2,Oxidation@M:5	tr|Q8VEE3|Q8VEE3_MOUSE	Hist2h2bb protein OS=Mus musculus OX=10090 GN=Hist2h2bb PE=2 SV=1	69.16	888.405	2	1774.8	-0.0054	439.048
494	AMLEDIAILTGGK		2-8_GL0060042	[gene] locus=scaffold12305_9:540:2171:+ [Complete] codon-table.11	46.82	666.367	2	1330.72	0.0035	455.53
495	ANATITAVQNAINK		5-8_GL0148457	[gene] locus=scaffold53277_3:3:650:+ [Lack both ends] codon-table.11	81.86	714.895	2	1427.78	0.002	295.877
496	ANDMGVICGVTTNPSLIAK	Carbamidation@C:8	6-2_GL0027220	[gene] locus=scaffold19239_5:389:1066:+ [Complete] codon-table.11	104.8	980.998	2	1959.98	0.0065	361.696
497	ANEAGADSYSVDSSAK		5-2_GL0091478	[gene] locus=scaffold42103_2:287:556:- [Lack 5'-end] codon-table.11	46.94	786.344	2	1570.67	-0.0018	136.75
498	ANEMGVICGVTTNPSLIAK	Carbamidation@C:8	4-1_GL0026384	[gene] locus=scaffold10841_7:12013:12669:+ [Complete] codon-table.11	104.61	988.001	2	1973.99	-0.0043	367.821
499	ANEVQAAIAK		MC-0-1_GL0060606	[gene] locus=scaffold49044_5:929:1447:+ [Complete] codon-table.11	47.79	507.782	2	1013.55	-0.0005	133.996
500	ANEWLGYDNIK		sp|Q91XA9|CHIA_MOUSE	Acidic mammalian chitinase OS=Mus musculus OX=10090 GN=Chia PE=1 SV=2	53.56	661.822	2	1321.63	-0.0002	315.513
501	ANFEGECSEVGMYLAMAR	Carbamidation@C:7	1A-dyr2-07_GL0027476	[gene] locus=C554863_1:760:1302:+ [Complete] codon-table.11	37.95	1017.94	2	2033.87	0.0076	446.749
502	ANGGLIEGIADYVR		tr|A0A1D5SFZ4|A0A1D5SFZ4_WHEAT	Uncharacterized protein OS=Triticum aestivum OX=4565 PE=4 SV=1	75.8	724.383	2	1446.75	0.0053	429.111
503	ANGSDVTLNFDK		1A-dyr4-07_GL0028776	[gene] locus=scaffold15814_14:15243:16352:- [Complete] codon-table.11	61.97	640.81	2	1279.61	0.0014	242.449
504	ANIEEYNPGFTPDK		2-8_GL0071465	[gene] locus=scaffold28881_6:3037:4086:- [Complete] codon-table.11	64.51	797.872	2	1593.73	-0.0017	276.975
505	ANIEVNGQTVELDEDGFLVK		14_GL0081399	[gene] locus=scaffold37609_2:7816:8133:+ [Complete] codon-table.11	73.89	1095.55	2	2189.09	0.0074	440.356
506	ANIQYYDVILKPVITEK		S-Fe9_GL0104873	[gene] locus=scaffold71876_5:1796:2095:- [Complete] codon-table.11	74.5	669.712	3	2006.11	0.0059	405.517
507	ANIQYYDVILKPVVTEK		5-3_GL0024569	[gene] locus=scaffold31700_5:1782:2081:+ [Complete] codon-table.11	40.68	665.037	3	1992.09	-0.0054	384.677
508	ANIYYQEDCNISLLEGK	Carbamidation@C:9	G1-5A_GL0184752	[gene] locus=scaffold136187_4:2924:3940:- [Complete] codon-table.11	83.52	1015.48	2	2028.95	-0.0002	386.423
509	ANLDGGGFTGQSQALR		MC-0-3_GL0008639	[gene] locus=scaffold4499_2:1871:2257:+ [Complete] codon-table.11	43.87	796.391	2	1590.77	-0.0075	242.51
510	ANLVDVEDSNLGLK		1-1_GL0046107	[gene] locus=scaffold69029_1:42143:42925:- [Complete] codon-table.11	77.87	743.891	2	1485.77	0.001	340.619
511	ANPNVNVVVQGYADK		MC-6-1_GL0004788	[gene] locus=scaffold997_12:537:1733:- [Complete] codon-table.11	45.91	794.411	2	1586.81	0.0022	268.83
512	ANPTFDQLIEAGCHFGHLK	Carbamidation@C:13	G1-1A_GL0068700	[gene] locus=scaffold51561_1:38834:39652:+ [Complete] codon-table.11	68.73	539.516	4	2154.03	0.0015	437.985
513	ANPTFEQLLEAGCHFGHLK	Carbamidation@C:13	1-1_GL0008041	[gene] locus=scaffold43602_1:4100:4930:- [Complete] codon-table.11	50.47	543.019	4	2168.04	-0.0025	454.856
514	ANSIDQTVGSLSGGNQQK		2-6_GL0048576	[gene] locus=scaffold1746_7:3291:4841:+ [Complete] codon-table.11	48.21	902.45	2	1802.89	0.01	253.455
515	ANSVWTGNYNYDESK		Group2-4A_GL0062984	[gene] locus=scaffold45789_1:2:1414:- [Lack both ends] codon-table.11	50.27	874.381	2	1746.75	-0.0013	269.101
516	ANTGADAVTGVITVK		35_GL0088148	[gene] locus=scaffold38389_3:132:2360:+ [Complete] codon-table.11	51.56	708.884	2	1415.75	-0.0085	263.855
517	ANTHQCLSCPAASRPGCHK	Carbamidation@C:6,Carbamidation@C:9,Carbamidation@C:17	tr|A0A0R0F1F3|A0A0R0F1F3_SOYBN	Uncharacterized protein OS=Glycine max OX=3847 GN=GLYMA_19G236600 PE=3 SV=1	71.4	1076.48	2	2150.95	-0.0028	86.932
518	ANTPATEALIPELEK		7-5_GL0153411	[gene] locus=scaffold122385_2:14949:18500:+ [Complete] codon-table.11	69.67	798.928	2	1595.84	0.0002	350.383
519	ANTPATEALVAELEK		2-2_GL0108781	[gene] locus=scaffold851_9:729:4274:+ [Complete] codon-table.11	47.83	778.913	2	1555.81	0.0019	385.612
520	ANVIEFNPGFTPDSK		11_GL0010649	[gene] locus=scaffold20025_5:28:1074:- [Complete] codon-table.11	82.2	818.405	2	1634.8	0.0024	351.16
521	ANVLIFPDLDAGNIGYK		S-Fe9_GL0236365	[gene] locus=scaffold139424_1:98:991:- [Lack 5'-end] codon-table.11	57.25	910.485	2	1818.96	0.0035	472.754
522	ANVLVFPDLDAGNIGYK		6-3_GL0099151	[gene] locus=scaffold62930_2:3017:3970:- [Lack 5'-end] codon-table.11	65.96	903.477	2	1804.94	0.0042	457.21
523	ANVPVAGVNVPVVGGHAGITILPLFSQATPK		tr|I1KDM8|I1KDM8_SOYBN	Malate dehydrogenase OS=Glycine max OX=3847 GN=GLYMA_06G231500 PE=3 SV=1	54.92	1008.57	3	3022.7	0.0037	514.237
524	ANVQSQCQEEFYK	Carbamidation@C:7	3-2_GL0051990	[gene] locus=scaffold6086_10:2:1990:+ [Lack 5'-end] codon-table.11	60.3	815.862	2	1629.71	0.0001	190.554
525	ANVVGTPGSGFGPSGEGYFR		4-6_GL0086956	[gene] locus=scaffold6712_5:924:2138:- [Complete] codon-table.11	43.28	978.468	2	1954.92	0.0046	343.304
526	APAGGYQEFLLNEAR		MH-0-4_GL0018749	[gene] locus=scaffold12629_1:1739:5404:+ [Complete] codon-table.11	84.46	818.41	2	1634.81	0.0012	367.887
527	APAGGYQEFLMNEAR		4-1_GL0000099	[gene] locus=scaffold41745_3:290:3982:+ [Complete] codon-table.11	54.13	827.386	2	1652.76	-0.0046	355.307
528	APEDAVADVLK		tr|A0A1D6B9B7|A0A1D6B9B7_WHEAT	Uncharacterized protein OS=Triticum aestivum OX=4565 PE=4 SV=1	61.6	564.3	2	1126.59	-0.0013	302.679
529	APEGTGIIAGGPAR		G1-6A_GL0042493	[gene] locus=scaffold21083_3:314:823:- [Complete] codon-table.11	82.11	633.843	2	1265.67	-0.0015	187.991
530	APEGTGIIAGGPVR		8-2_GL0117489	[gene] locus=scaffold28485_10:3:497:- [Lack 3'-end] codon-table.11	62.72	647.86	2	1293.71	0.0017	220.397
531	APGEGVVTGYGTVDGR		Group2-7A_GL0030364	[gene] locus=scaffold14336_8:1:612:- [Lack 3'-end] codon-table.11	63.55	767.878	2	1533.74	-0.0014	236.066
532	APGMATR	Oxidation@M:4	tr|A0A1D6EZV8|A0A1D6EZV8_MAIZE	Uncharacterized protein OS=Zea mays OX=4577 GN=ZEAMMB73_Zm00001d006727 PE=4 SV=1	34.56	360.177	2	718.339	-0.0038	94.8484
533	APGSSLGCGEGCGPQGCPVCLAEETQAYEK	Carbamidation@C:8,Carbamidation@C:12,Carbamidation@C:17,Carbamidation@C:20	tr|E9Q0B5|E9Q0B5_MOUSE	Fc fragment of IgG-binding protein OS=Mus musculus OX=10090 GN=Fcgbp PE=1 SV=1	85.91	1057.12	3	3168.32	-0.0008	346.386
534	APIDQMTDAQVEDIK		6-3_GL0107404	[gene] locus=scaffold94854_2:41:1912:- [Complete] codon-table.11	56.51	837.405	2	1672.8	-0.002	294.79
535	APIEIPAGVTVTVDK		MC-0-1_GL0060604	[gene] locus=scaffold49044_5:3:563:+ [Lack 5'-end] codon-table.11	49.01	755.43	2	1508.85	0.0003	345.466
536	APLTDYTFEDAEPSIVGK		1A-dyr2-07_GL0010657	[gene] locus=scaffold46923_4:29203:30177:- [Complete] codon-table.11	66.18	976.987	2	1951.96	0.0182	373.149
537	APQVSTPTLVEAAR		tr|Q546G4|Q546G4_MOUSE	Albumin 1 OS=Mus musculus OX=10090 GN=Alb PE=1 SV=1	52.79	720.395	2	1438.78	-0.0025	253.774
538	APQWTGGGVVFAPVPR		1A-dyr2-07_GL0001248	[gene] locus=scaffold31408_3:21863:22477:- [Complete] codon-table.11	72.24	819.942	2	1637.87	0.0018	380.483
539	APSAAQNEIVTSLK		2-8_GL0037621	[gene] locus=scaffold32946_5:1367:2965:- [Complete] codon-table.11	95.48	714.889	2	1427.76	0.0006	254.63
540	APTAAWDQIAGDTGTGVK		17_GL0105836	[gene] locus=scaffold57527_1:1:1509:+ [Lack 5'-end] codon-table.11	70	879.941	2	1757.87	0.0081	323.524
541	AQACSTGEIEQLNQEK	Carbamidation@C:4	MC-6-5_GL0006203	[gene] locus=scaffold2013_1:2:1594:- [Lack 3'-end] codon-table.11	60.13	903.42	2	1804.83	-0.0003	209.111
542	AQAGVFELDMSNFEGTIK		S-Fe8_GL0233944	[gene] locus=scaffold131299_2:3:713:- [Lack both ends] codon-table.11	97.17	978.971	2	1955.93	-0.0021	474.871
543	AQAHIEAGAK		MH-6-2_GL0035085	[gene] locus=scaffold23933_3:58681:59691:+ [Complete] codon-table.11	72.77	498.268	2	994.521	0.0012	57.3379
544	AQDGLYFLR		tr|B9EK97|B9EK97_MOUSE	Itln1 protein OS=Mus musculus OX=10090 GN=Itln1 PE=2 SV=1	45.62	541.785	2	1081.56	-0.0002	343.418
545	AQDPDAVTVFIGPCLAK	Carbamidation@C:14	11_GL0107512	[gene] locus=scaffold101547_1:185:1633:- [Complete] codon-table.11	48.76	901.467	2	1800.92	0.0116	400.738
546	AQDQDEGFVAGPEQQSR		tr|Q7DMU0|Q7DMU0_WHEAT	Storage protein OS=Triticum aestivum OX=4565 GN=Gbl1 PE=4 SV=1	110.35	931.418	2	1860.82	-0.0015	197.677
547	AQEGDSVFSSHAIQTGNPK		1-1_GL0083048	[gene] locus=scaffold860_3:17888:19657:- [Complete] codon-table.11	42.12	658.317	3	1971.93	0.0016	216.76
548	AQENNSPVILGVSEGAGK		2A-dyr16-06_GL0075649	[gene] locus=scaffold21050_2:1:669:+ [Lack both ends] codon-table.11	51.67	885.456	2	1768.9	0.0025	260.147
549	AQEQFGFLMNAFK		MC-6-1_GL0007080	[gene] locus=scaffold2256_7:470:2227:- [Complete] codon-table.11	46.02	765.873	2	1529.73	-0.0018	487.493
550	AQFEQLADK		G1-1A_GL0039136	[gene] locus=scaffold26745_2:11893:13797:- [Complete] codon-table.11	46.77	525.267	2	1048.52	0.0006	179.022
551	AQGNEIGTSLVDDSK		6-3_GL0112828	[gene] locus=scaffold216_9:1654:2862:+ [Complete] codon-table.11	68.07	767.373	2	1532.73	-0.0013	227.637
552	AQGNEIGTSLVDDSKVDYCK	Carbamidation@C:19	1A-dyr4-07_GL0079687	[gene] locus=scaffold52790_4:11196:12404:- [Complete] codon-table.11	49.18	733.681	3	2198.02	0.0055	284.827
553	AQGQEIGNSLCEEDKLDYALEMVK	Carbamidation@C:11	Group2-2A_GL0059997	[gene] locus=scaffold38683_5:1:1104:+ [Lack 5'-end] codon-table.11	60.34	914.099	3	2739.27	0.0015	434.904
554	AQIDETTSEFDK		Group2-4A_GL0131416	[gene] locus=scaffold115153_4:1:1581:+ [Lack 5'-end] codon-table.11	80.24	692.317	2	1382.62	-0.0001	206.759
555	AQIEETTSDFDK		7-5_GL0099918	[gene] locus=scaffold122595_1:6879:8504:+ [Complete] codon-table.11	81.91	692.316	2	1382.62	-0.0021	196.072
556	AQIEETTSDFDR		2-2_GL0155161	[gene] locus=scaffold63826_7:6203:7828:- [Complete] codon-table.11	58.83	706.32	2	1410.63	-0.0003	206.135
557	AQIEETTSDFDREK		2-2_GL0155161	[gene] locus=scaffold63826_7:6203:7828:- [Complete] codon-table.11	75.91	834.89	2	1667.77	0.0017	185.345
558	AQIEETTSEFDK		S-Fe11_GL0109139	[gene] locus=scaffold233_3:515:2140:+ [Complete] codon-table.11	81.03	699.323	2	1396.63	-0.0038	206.29
559	AQITGLEAAQK		5-8_GL0001686	[gene] locus=C1363761_1:1:1662:+ [Lack 5'-end] codon-table.11	58.62	565.315	2	1128.62	0.0014	161.687
560	AQITGLETAQK		8-7_GL0017000	[gene] locus=scaffold64460_2:1:639:- [Lack 3'-end] codon-table.11	58.26	580.32	2	1158.62	0.0004	156.979
561	AQITGLNAAQK		S-Fe9_GL0173292	[gene] locus=scaffold32452_12:2268:4076:- [Complete] codon-table.11	74.35	557.814	2	1113.61	-0.0009	141.79
562	AQLEEGLFNLDAEEFGK		G1-1A_GL0101274	[gene] locus=scaffold82404_1:165373:166128:+ [Complete] codon-table.11	75.64	955.462	2	1908.91	-0.0018	461.138
563	AQPAAVTAEVTK		7-5_GL0146314	[gene] locus=scaffold133_3:5906:9031:- [Complete] codon-table.11	45.26	593.327	2	1184.64	-0.001	141.938
564	AQPESVFVAGPQQQR		tr|A0A1D5YEH0|A0A1D5YEH0_WHEAT	Uncharacterized protein OS=Triticum aestivum OX=4565 PE=4 SV=1	53.23	821.423	2	1640.83	0.0039	234.314
565	AQQGCFCQFAK	Carbamidation@C:5,Carbamidation@C:7	tr|A0A077RP83|A0A077RP83_WHEAT	Uncharacterized protein OS=Triticum aestivum OX=4565 GN=TRAES_3BF041100030CFD_c1 PE=4 SV=1	51.99	672.794	2	1343.57	-0.0013	206.252
566	AQQGCFCQYAK	Carbamidation@C:5,Carbamidation@C:7	tr|A0A1D5XGF5|A0A1D5XGF5_WHEAT	Uncharacterized protein OS=Triticum aestivum OX=4565 PE=4 SV=1	56.22	680.793	2	1359.57	0.0007	169.952
567	AQQGCLCGYAR	Carbamidation@C:5,Carbamidation@C:7	tr|A0A1D6F5A7|A0A1D6F5A7_MAIZE	Putative non-specific lipid-transfer protein 2 OS=Zea mays OX=4577 GN=103647985 PE=4 SV=1	58.35	642.285	2	1282.56	0.0007	155.879
568	AQQIVQSVIDSGEK		S-Fe20_GL0167194	[gene] locus=scaffold5145_1:14072:15199:+ [Complete] codon-table.11	65.21	751.398	2	1500.78	0.0029	276.274
569	AQTIAENYITEGVVGVYGCNEGSTTGAGNAIK	Carbamidation@C:19	S-Fe11_GL0080707	[gene] locus=scaffold8158_1:3543:5318:+ [Complete] codon-table.11	54.76	1082.19	3	3243.56	0.0242	517.597
570	AQYEDIANR		sp|P11679|K2C8_MOUSE	Keratin, type II cytoskeletal 8 OS=Mus musculus OX=10090 GN=Krt8 PE=1 SV=4	50.41	540.259	2	1078.5	-0.0011	150.808
571	AQYEDIAQK		sp|Q3UV17|K22O_MOUSE	Keratin, type II cytoskeletal 2 oral OS=Mus musculus OX=10090 GN=Krt76 PE=1 SV=1	56.31	533.264	2	1064.51	-0.0011	132.778
572	ASADETLTWILNEGHR		Group2-2A_GL0047353	[gene] locus=scaffold28455_7:619:1899:+ [Complete] codon-table.11	70.33	604.967	3	1811.88	-0.0012	451.788
573	ASDAIKDTFEQASVDYEK		20_GL0059666	[gene] locus=C1400787_1:3:905:+ [Lack 5'-end] codon-table.11	42.09	672.984	3	2015.93	-0.0017	320.852
574	ASDFITDIENITGNK		8-5_GL0053164	[gene] locus=scaffold26797_3:527:1144:- [Lack 5'-end] codon-table.11	50.44	819.402	2	1636.79	-0.0057	498.398
575	ASDIDEVILVGGSTR		S-Fe11_GL0039728	[gene] locus=scaffold7604_4:7663:9570:- [Complete] codon-table.11	67.42	766.404	2	1530.79	0.0034	348.546
576	ASDTIISAASCTTNCLAPMADALNK	Carbamidation@C:11,Carbamidation@C:15	1A-dyr4-07_GL0067140	[gene] locus=scaffold6257_10:246:1262:- [Complete] codon-table.11	118.83	1298.6	2	2595.19	-0.0054	436.699
577	ASDTIISAASCTTNCLAPMAK	Carbamidation@C:11,Carbamidation@C:15,Oxidation@M:19	5-4_GL0071929	[gene] locus=scaffold57379_2:11543:12544:+ [Complete] codon-table.11	48.2	1100.01	2	2198	-0.0016	319.988
578	ASEEQLHELSR		tr|A0A1D5Y5R2|A0A1D5Y5R2_WHEAT	Uncharacterized protein OS=Triticum aestivum OX=4565 PE=4 SV=1	107.09	649.821	2	1297.63	0.0003	142.146
579	ASEILQSEGEK		MC-6-2_GL0066957	[gene] locus=scaffold46875_1:47770:48720:- [Complete] codon-table.11	45.15	595.795	2	1189.58	-0.0066	125.942
580	ASENAILTSR		4-7_GL0065731	[gene] locus=scaffold34131_4:273:2402:+ [Complete] codon-table.11	59.93	531.284	2	1060.55	0.0013	150.147
581	ASENWDLLEGILR		6-7_GL0069125	[gene] locus=scaffold90813_1:132:2546:+ [Complete] codon-table.11	44.46	758.396	2	1514.78	0.0054	524.211
582	ASFNQAVAGAK		sp|Q3TTY0|PLB1_MOUSE	Phospholipase B1, membrane-associated OS=Mus musculus OX=10090 GN=Plb1 PE=1 SV=2	52.11	532.28	2	1062.55	-0.0008	142.332
583	ASFTEEQLADNFQTLMDAIIK		4-7_GL0087480	[gene] locus=scaffold406_13:217:909:- [Complete] codon-table.11	99.43	1193.09	2	2384.16	-0.0016	529.216
584	ASFTEEQLADNFQTLVDAIIK		2-7_GL0063495	[gene] locus=scaffold68493_6:500:1192:- [Complete] codon-table.11	55.12	1177.09	2	2352.17	-0.0115	529.306
585	ASGAEFCDCDACK	Carbamidation@C:7,Carbamidation@C:9,Carbamidation@C:12	S-Fe20_GL0018708	[gene] locus=scaffold52255_2:3:3089:- [Lack both ends] codon-table.11	51.91	745.77	2	1489.53	-0.0009	142.23
586	ASGCNVVDVPDK	Carbamidation@C:4	MC-6-5_GL0032280	[gene] locus=scaffold20599_1:144:1229:+ [Complete] codon-table.11	50.95	630.799	2	1259.58	0.0018	161.418
587	ASGKDDVIGVGFDK		S-Fe2_GL0185457	[gene] locus=scaffold522_2:10897:12780:- [Complete] codon-table.11	54.69	704.36	2	1406.7	0.0005	222.98
588	ASGPPVSELITK		tr|Q3U292|Q3U292_MOUSE	Uncharacterized protein OS=Mus musculus OX=10090 GN=Hist1h1d PE=2 SV=1	59.24	599.838	2	1197.66	0.0001	254.743
589	ASGTEGIIGVGFDK		S-Fe2_GL0185457	[gene] locus=scaffold522_2:10897:12780:- [Complete] codon-table.11	46.98	675.851	2	1349.69	0.005	306.84
590	ASGTSFNAVPLHPNTVLR		sp|Q8K0C5|ZG16_MOUSE	Zymogen granule membrane protein 16 OS=Mus musculus OX=10090 GN=Zg16 PE=1 SV=1	122.95	941.002	2	1879.99	-0.0012	295.291
591	ASLGEISDACEAVVGR	Carbamidation@C:10	1B-dyr12-07_GL0037849	[gene] locus=scaffold7552_1:5041:7185:- [Complete] codon-table.11	50.98	817.4	2	1632.78	0.0071	331.717
592	ASLGEISDAVEK		Group2-3A_GL0102583	[gene] locus=scaffold56430_2:1:1071:- [Lack both ends] codon-table.11	50.99	609.814	2	1217.61	-0.0007	262.779
593	ASNAGGVATSALEMSQNSER		1-1_GL0098441	[gene] locus=scaffold11770_1:11305:12666:+ [Complete] codon-table.11	79.92	990.451	2	1978.89	-0.0135	275.986
594	ASNAGGVSVSGLEMSQNSER		MC-6-2_GL0067040	[gene] locus=scaffold46875_2:75420:76757:- [Complete] codon-table.11	53.98	990.456	2	1978.9	-0.0037	258.432
595	ASNGQWQVHGIVSFGSSLGCNYPR	Carbamidation@C:20	sp|P05208|CEL2A_MOUSE	Chymotrypsin-like elastase family member 2A OS=Mus musculus OX=10090 GN=Cela2a PE=1 SV=1	68.27	874.414	3	2620.22	-0.0038	526.814
596	ASNIGEVCQFAAAGK	Carbamidation@C:8	7-5_GL0153411	[gene] locus=scaffold122385_2:14949:18500:+ [Complete] codon-table.11	86.04	761.87	2	1521.73	0.0005	271.886
597	ASPDSVFSATVR		G1-7A_GL0029138	[gene] locus=scaffold14176_3:365:1546:+ [Complete] codon-table.11	50.84	618.815	2	1235.62	0.0006	264.432
598	ASQDFLWTFVR		MC-6-1_GL0085872	[gene] locus=scaffold59471_1:58:546:- [Lack 5'-end] codon-table.11	68.4	685.348	2	1368.68	-0.0009	482.566
599	ASQDISNYLNWYQQKPDGTVK		tr|A0A140T8M1|A0A140T8M1_MOUSE	Immunoglobulin kappa variable 10-96 (Fragment) OS=Mus musculus OX=10090 GN=Igkv10-96 PE=4 SV=2	42.84	819.069	3	2454.18	0.0034	394.108
600	ASQDVSTAVAWYQQKPGQSPK		tr|A0A140T8N7|A0A140T8N7_MOUSE	Immunoglobulin kappa chain variable 6-25 (Fragment) OS=Mus musculus OX=10090 GN=Igkv6-25 PE=4 SV=2	57.63	759.383	3	2275.13	0.0025	283.23
601	ASQGAATDEAYWLANDR		MC-6-2_GL0066987	[gene] locus=scaffold46875_2:11236:13788:- [Complete] codon-table.11	46.19	919.919	2	1837.82	0.0005	319.344
602	ASQGILTVR		2-1_GL0071491	[gene] locus=scaffold33525_2:750:3377:- [Complete] codon-table.11	60.93	472.78	2	943.545	-0.0001	178.459
603	ASSGVGLGFGAGGCPSYGFGGPGFGGPGFGGPGFGYR	Carbamidation@C:14	sp|Q99M73|KRT84_MOUSE	Keratin, type II cuticular Hb4 OS=Mus musculus OX=10090 GN=Krt84 PE=2 SV=2	64.21	1123.84	3	3368.5	-0.008	518.292
604	ASSNEEQLEEAK		7-5_GL0080849	[gene] locus=scaffold89008_1:13547:18088:+ [Complete] codon-table.11	48.65	667.808	2	1333.6	0.0022	111.324
605	ASTGNLGDILILEK		8-2_GL0074436	[gene] locus=scaffold31664_4:3:1682:+ [Lack 5'-end] codon-table.11	46.56	722.408	2	1442.8	0.0024	406.776
606	ASTSVTWTSGGGK		8-5_GL0029457	[gene] locus=scaffold63127_1:6:3206:- [Complete] codon-table.11	68.13	619.803	2	1237.59	-0.0025	149.726
607	ASVPFFK		1A-dyr4-07_GL0070793	[gene] locus=scaffold69833_2:11774:12568:- [Complete] codon-table.11	41.89	398.223	2	794.432	-0.0005	275.528
608	ASVVTGIEMFR		2-4_GL0114063	[gene] locus=scaffold37959_2:1:618:+ [Lack both ends] codon-table.11	53.95	605.32	2	1208.63	0.0029	347.928
609	ASWSNLTADVESSLNTAGIK		11_GL0081276	[gene] locus=scaffold69297_1:22508:24214:- [Complete] codon-table.11	77.93	1032.52	2	2063.03	0.0125	520.205
610	ASYGEQGNDNIGNYR		S-Fe10_GL0011396	[gene] locus=scaffold65_1:41379:44636:- [Complete] codon-table.11	72.96	829.364	2	1656.71	0.0015	196.623
611	ATAGDTHLGGEDFDNR		tr|W5FEE5|W5FEE5_WHEAT	Uncharacterized protein OS=Triticum aestivum OX=4565 PE=3 SV=1	64.07	838.371	2	1674.73	0.004	181.827
612	ATANQFNSTGSTIR		7-5_GL0134462	[gene] locus=scaffold117896_2:761:1084:- [Complete] codon-table.11	75.97	734.363	2	1466.71	-0.0007	158.957
613	ATCECTAIPVCCGSAYR	Carbamidation@C:3,Carbamidation@C:5,Carbamidation@C:11,Carbamidation@C:12	6-4_GL0102013	[gene] locus=scaffold16307_5:2785:4857:+ [Complete] codon-table.11	67.06	988.41	2	1974.81	0.0002	243.325
614	ATCECTAVPVCCGSAYR	Carbamidation@C:3,Carbamidation@C:5,Carbamidation@C:11,Carbamidation@C:12	1A-dyr4-07_GL0055234	[gene] locus=scaffold63882_1:1487:3556:- [Complete] codon-table.11	59.28	981.402	2	1960.79	-0.0002	214.171
615	ATDAIDVIASALQQVSTQR		2-1_GL0080805	[gene] locus=scaffold69417_6:335:1954:+ [Complete] codon-table.11	67.81	994.028	2	1986.04	0.0024	528.898
616	ATDKPFLMPVEDVFTITGR		MC-6-2_GL0119008	[gene] locus=scaffold94628_3:8033:9235:+ [Lack 3'-end] codon-table.11	48.81	713.038	3	2136.09	0.0003	499.192
617	ATDQPFLMPIEDIFTITGR		10_GL0029458	[gene] locus=scaffold16600_1:3552:4739:+ [Complete] codon-table.11	63.91	1083.05	2	2164.08	-0.0045	529.035
618	ATDQSAEDTYQALSK		S-Fe10_GL0162913	[gene] locus=scaffold1634_1:15259:17847:- [Complete] codon-table.11	77.08	814.375	2	1626.74	-0.0009	236.334
619	ATEIGLVMK		tr|W5ETF4|W5ETF4_WHEAT	Uncharacterized protein OS=Triticum aestivum OX=4565 PE=3 SV=1	43.18	481.273	2	960.532	0.0005	241.411
620	ATEIGLVVK		tr|A0A1D5TPW3|A0A1D5TPW3_WHEAT	Uncharacterized protein OS=Triticum aestivum OX=4565 PE=3 SV=1	40.97	465.287	2	928.56	0.0009	219.584
621	ATEIPEAIR		G1-6A_GL0042493	[gene] locus=scaffold21083_3:314:823:- [Complete] codon-table.11	41.38	500.277	2	998.539	-0.0009	196.813
622	ATFVDYFNPVK		5-1_GL0062293	[gene] locus=scaffold23989_1:15697:18669:- [Lack 5'-end] codon-table.11	51.16	650.834	2	1299.65	0.0038	407.596
623	ATGIEFR		31_GL0042554	[gene] locus=scaffold24846_3:1026:1982:- [Lack 5'-end] codon-table.11	41.32	397.214	2	792.413	0.0002	157.109
624	ATGYQVQISTSK		11_GL0117906	[gene] locus=scaffold40004_1:97:930:- [Lack 5'-end] codon-table.11	42.99	641.836	2	1281.66	0.0016	181.029
625	ATIDAAPMIQNDR		G1-3A_GL0012723	[gene] locus=scaffold5442_1:2:2035:+ [Lack both ends] codon-table.11	42.1	708.356	2	1414.7	0.0103	236.522
626	ATIDSGWLSADHQVGQTGK		G1-3A_GL0082802	[gene] locus=scaffold52187_3:97:1206:+ [Complete] codon-table.11	94.98	985.982	2	1969.95	0.0002	291.48
627	ATIGQVGNIDHENIQIGK		MC-6-5_GL0028141	[gene] locus=scaffold18405_6:411:1247:+ [Complete] codon-table.11	84.37	954	2	1905.99	-0.0044	280.835
628	ATIGSVGNSDHALEQSGK		MC-6-2_GL0181016	[gene] locus=scaffold132925_1:23977:24801:+ [Complete] codon-table.11	120.27	885.935	2	1769.85	0.0004	167.109
629	ATIGSVGNSDHGLESSGK		1A-dyr5-07_GL0032504	[gene] locus=scaffold1829_2:1041:1865:- [Complete] codon-table.11	104.74	858.416	2	1714.82	0.006	154.135
630	ATIGVVGNSEHSLER		40_GL0054978	[gene] locus=scaffold3340_3:7357:8184:+ [Complete] codon-table.11	63.96	784.904	2	1567.79	-0.0019	195.416
631	ATLGEISDACEDVVGR	Carbamidation@C:10	S-Fe10_GL0173555	[gene] locus=scaffold65139_1:16977:19106:- [Complete] codon-table.11	44.4	846.405	2	1690.8	0.0121	319.559
632	ATLGEISDACEEVVGR	Carbamidation@C:10	S-Fe10_GL0064324	[gene] locus=scaffold63214_1:44526:46661:+ [Complete] codon-table.11	82.76	853.408	2	1704.8	0.0028	332.433
633	ATMEDLDKIEELAAYMK		S-Fe7_GL0021575	[gene] locus=C1793915_1:121:600:- [Complete] codon-table.11	44.52	657.652	3	1969.93	-0.003	503.069
634	ATNELEPEGACQIITK	Carbamidation@C:11	S-Fe9_GL0224026	[gene] locus=scaffold127115_2:2:913:+ [Lack both ends] codon-table.11	85.87	887.439	2	1772.86	0.0025	271.664
635	ATNGEDTPSEEEINEK		11_GL0073714	[gene] locus=scaffold95871_7:3095:3757:+ [Complete] codon-table.11	80.23	881.885	2	1761.76	0.0018	147.729
636	ATNSECLLVECPR	Carbamidation@C:6,Carbamidation@C:11	3-5_GL0123675	[gene] locus=scaffold13621_1:41364:42173:- [Complete] codon-table.11	87.91	774.864	2	1547.71	0.0056	241.429
637	ATNTECLLVECPR	Carbamidation@C:6,Carbamidation@C:11	MH-0-5_GL0085957	[gene] locus=scaffold63965_1:673:1482:- [Complete] codon-table.11	65.01	781.868	2	1561.72	-0.0019	255.448
638	ATPTFDQLLEAGCHFGHLK	Carbamidation@C:13	MC-0-1_GL0110835	[gene] locus=scaffold96751_1:66594:67430:+ [Complete] codon-table.11	49.25	714.687	3	2141.04	0.0019	449.101
639	ATPTGAIAQFAAGGK		S-Fe7_GL0152074	[gene] locus=scaffold7237_4:24445:27969:+ [Complete] codon-table.11	51.65	680.864	2	1359.71	-0.002	300.194
640	ATPTGAVAQFAAGGK		3-5_GL0107671	[gene] locus=scaffold14376_2:7892:11416:+ [Complete] codon-table.11	67.54	673.857	2	1345.7	0.0004	255.748
641	ATQDVSLYEAEATLLPADIEGCR	Carbamidation@C:22	S-Fe11_GL0070384	[gene] locus=scaffold28501_1:580:3258:+ [Complete] codon-table.11	62.92	841.407	3	2521.2	-0.0003	488.669
642	ATQGLANYILK		G1-1A_GL0013772	[gene] locus=scaffold6810_1:166:1887:+ [Complete] codon-table.11	69.54	596.342	2	1190.67	0.0044	301.972
643	ATSAVANSTTEVR		Group2-3A_GL0110560	[gene] locus=scaffold61967_5:16367:20953:+ [Complete] codon-table.11	48.18	653.833	2	1305.65	-0.0001	98.8516
644	ATSLNSNDVFILK		tr|Q8CEJ4|Q8CEJ4_MOUSE	Uncharacterized protein OS=Mus musculus OX=10090 GN=Vil1 PE=2 SV=1	65.59	711.387	2	1420.76	0.0026	347.28
645	ATSVVLGGGDDITPYLQSVADGK		2-8_GL0100526	[gene] locus=scaffold32178_1:40361:42007:+ [Complete] codon-table.11	94.27	1132.08	2	2262.15	0.0079	446.267
646	ATVAPAGANQTVTWQSSDANVATVAGGTVTAK		11_GL0055390	[gene] locus=scaffold52003_8:20837:22426:- [Complete] codon-table.11	90.46	1015.52	3	3043.53	0.0056	340.53
647	ATVFDSSSVDNVDR		8-2_GL0050888	[gene] locus=scaffold63522_1:3:2420:+ [Lack 5'-end] codon-table.11	84.19	756.352	2	1510.69	-0.0007	252.263
648	ATVGVVGNSDHALEQSGK		S-Fe10_GL0072603	[gene] locus=scaffold1233_1:33984:34856:+ [Complete] codon-table.11	77.85	884.945	2	1767.88	0.0003	171.016
649	ATVGVVGNSEHSLER		MC-6-2_GL0022976	[gene] locus=scaffold13042_1:17262:18089:- [Complete] codon-table.11	92.44	777.897	2	1553.78	-0.0006	169.767
650	ATVGYSVEQIVK		S-Fe9_GL0020962	[gene] locus=scaffold86119_3:3:650:- [Lack both ends] codon-table.11	48.42	647.356	2	1292.7	-0.0007	292.471
651	ATVMPIR	Oxidation@M:4	2-4_GL0094908	[gene] locus=scaffold13908_7:227:3925:+ [Complete] codon-table.11	51.43	402.225	2	802.435	-0.0025	271.283
652	ATVTASAVNTAGK		10_GL0058009	[gene] locus=scaffold50759_1:22418:25087:+ [Complete] codon-table.11	53	595.822	2	1189.63	-0.0009	110.195
653	ATVTNEVNTTTLTGTWK		Group2-4A_GL0073330	[gene] locus=scaffold56378_1:351:1493:+ [Lack 3'-end] codon-table.11	52.15	918.973	2	1835.93	0.0052	315.987
654	AVADGWVPGETLFSIEEAAQK		MC-0-3_GL0039495	[gene] locus=scaffold27367_4:6232:7281:+ [Complete] codon-table.11	46.25	740.038	3	2217.09	-0.0039	519.23
655	AVAELTDATTVIGGGDSVNAVK		G1-7A_GL0044906	[gene] locus=scaffold24987_3:714:1751:- [Lack 5'-end] codon-table.11	64.68	1044.54	2	2087.07	-0.0082	345.583
656	AVANVNGPIADALR		S-Fe10_GL0025322	[gene] locus=scaffold943_1:67771:69066:+ [Complete] codon-table.11	59.07	690.884	2	1379.75	0.0018	300.928
657	AVAQGNLSSADVQAAK		sp|Q9DB77|QCR2_MOUSE	Cytochrome b-c1 complex subunit 2, mitochondrial OS=Mus musculus OX=10090 GN=Uqcrc2 PE=1 SV=1	74.79	765.399	2	1528.78	-0.001	171.339
658	AVAQSIQDQCK	Carbamidation@C:10	S-Fe6_GL0048583	[gene] locus=scaffold36744_6:1:339:- [Lack 3'-end] codon-table.11	43.36	624.306	2	1246.6	0	105.329
659	AVDAAAVENFK		6-3_GL0026913	[gene] locus=scaffold38207_1:390:4970:- [Complete] codon-table.11	43.32	567.793	2	1133.57	0.0008	238.442
660	AVDCGYWNLFR	Carbamidation@C:4	S-Fe20_GL0078171	[gene] locus=scaffold20065_1:691:4398:- [Complete] codon-table.11	60.32	700.825	2	1399.64	0.001	437.193
661	AVDEWVPDPQR		S-Fe6_GL0118707	[gene] locus=scaffold82116_2:137:1312:+ [Lack 3'-end] codon-table.11	46.1	656.319	2	1310.62	-0.0022	280.099
662	AVDGANCYDIGTYK	Carbamidation@C:7	11_GL0108656	[gene] locus=scaffold101131_4:736:2130:- [Complete] codon-table.11	74.97	773.848	2	1545.68	0.0042	246.9
663	AVDISDLVDDNGALDNNK		10_GL0009545	[gene] locus=scaffold23623_3:26:1792:- [Complete] codon-table.11	75.57	944.448	2	1886.88	-0.0034	387.644
664	AVDNILSDIK		S-Fe10_GL0040768	[gene] locus=scaffold898_1:18771:20021:+ [Complete] codon-table.11	44.04	544.302	2	1086.59	-0.0019	325.369
665	AVDVFDGVDDDDEIK		S-Fe2_GL0186201	[gene] locus=scaffold70771_2:2:751:+ [Lack both ends] codon-table.11	75.49	826.373	2	1650.73	0.0045	340.641
666	AVEAVAPFGVCYDTK	Carbamidation@C:11	tr|Q8H0K8|Q8H0K8_WHEAT	Xylanase inhibitor OS=Triticum aestivum OX=4565 GN=xiI PE=1 SV=1	58.37	813.897	2	1625.78	0.0035	328.753
667	AVECGYWHLWR	Carbamidation@C:4	MC-0-3_GL0028301	[gene] locus=scaffold19415_4:6228:9785:+ [Complete] codon-table.11	43.58	492.9	3	1475.68	0.0007	363.431
668	AVECGYWNLFR	Carbamidation@C:4	MH-0-4_GL0018749	[gene] locus=scaffold12629_1:1739:5404:+ [Complete] codon-table.11	52.91	707.832	2	1413.65	-0.001	429.106
669	AVEDATYQAGAR		8-2_GL0131151	[gene] locus=scaffold56139_4:741:1733:+ [Complete] codon-table.11	61.89	626.303	2	1250.59	0.0033	121.308
670	AVELGAEGIGLCR	Carbamidation@C:12	20_GL0070188	[gene] locus=scaffold10716_2:3:2474:- [Lack 3'-end] codon-table.11	49.89	672.852	2	1343.69	0.0038	309.865
671	AVEPVAPFGVCYDTK	Carbamidation@C:11	tr|A0A1D5WPA9|A0A1D5WPA9_WHEAT	Uncharacterized protein OS=Triticum aestivum OX=4565 PE=3 SV=1	61.5	826.904	2	1651.79	0.0021	333.469
672	AVEQENLAR		2-3_GL0034654	[gene] locus=scaffold79_1:92281:94821:- [Complete] codon-table.11	59.23	515.27	2	1028.53	0.0002	97.2114
673	AVGDACTGSNPR	Carbamidation@C:6	S-Fe2_GL0089907	[gene] locus=scaffold99863_1:1091:2272:- [Complete] codon-table.11	58.83	602.774	2	1203.53	0.0031	73.0443
674	AVGEGLAER		2-2_GL0093592	[gene] locus=scaffold123772_1:6642:9080:+ [Complete] codon-table.11	44	451.241	2	900.468	0.0012	154.432
675	AVGFPDTAYGLPCYNAVTGTK	Carbamidation@C:13	S-Fe7_GL0149163	[gene] locus=scaffold116058_1:172:1068:+ [Lack 3'-end] codon-table.11	75.03	1101.53	2	2201.04	-0.0046	410.182
676	AVGLVLPELK		1A-dyr2-07_GL0013677	[gene] locus=scaffold48938_1:17107:18105:+ [Complete] codon-table.11	30.65	519.832	2	1037.65	0.0005	368.45
677	AVGPGGVVDGK		3-7_GL0001954	[gene] locus=scaffold58462_2:537:698:- [Lack 5'-end] codon-table.11	49.52	478.265	2	954.515	0.0012	120.184
678	AVGQFNINNLEWTK		16_GL0080887	[gene] locus=scaffold35316_2:3:593:+ [Lack both ends] codon-table.11	56.77	817.425	2	1632.84	0.0093	408.446
679	AVIEEFNPGFTPDNK		10_GL0070619	[gene] locus=scaffold46471_1:5192:6235:- [Complete] codon-table.11	48.17	839.414	2	1676.81	0.009	292.331
680	AVIGLDVTDQR		11_GL0061743	[gene] locus=scaffold45985_1:427:1725:+ [Complete] codon-table.11	63.96	593.825	2	1185.64	0.0005	268.439
681	AVLDGDEWILNGSK		MC-0-1_GL0054221	[gene] locus=scaffold43351_3:2:850:+ [Lack 5'-end] codon-table.11	72.19	758.887	2	1515.76	0.0033	384.198
682	AVLDGDEWVLNGSK		11_GL0010651	[gene] locus=scaffold20025_5:1976:3130:- [Complete] codon-table.11	80.27	751.879	2	1501.74	0.0021	356.424
683	AVLDGDEYIINGSK		2-3_GL0019987	[gene] locus=scaffold40684_3:767:1918:- [Complete] codon-table.11	64.21	747.375	2	1492.73	-0.0063	301.922
684	AVLDGEEWVLNGSK		5-1_GL0023969	[gene] locus=scaffold50886_2:26136:27302:- [Complete] codon-table.11	57.57	758.885	2	1515.76	-0.0012	370.724
685	AVLDVAETGTEAAAATGVIGGIR		tr|A0A0R4J0I1|A0A0R4J0I1_MOUSE	MCG1051009 OS=Mus musculus OX=10090 GN=Serpina3k PE=1 SV=1	132.89	1071.57	2	2141.13	0	438.746
686	AVLDVAETGTEAAAATGVK		sp|Q91WP6|SPA3N_MOUSE	Serine protease inhibitor A3N OS=Mus musculus OX=10090 GN=Serpina3n PE=1 SV=1	46.63	887.462	2	1772.91	-0.0061	327.685
687	AVLEGDEWVLNGSK		2-1_GL0009700	[gene] locus=scaffold19531_10:3503:4669:- [Complete] codon-table.11	66.78	758.885	2	1515.76	-0.0009	343.282
688	AVLESVGITDVLAK		10_GL0065652	[gene] locus=scaffold65394_1:6405:6923:- [Complete] codon-table.11	90.65	707.91	2	1413.81	-0.0027	385.368
689	AVLGLVSESETEK		tr|I1L860|I1L860_SOYBN	Uncharacterized protein OS=Glycine max OX=3847 GN=GLYMA_10G028300 PE=4 SV=1	47.76	681.363	2	1360.71	0.0026	260.835
690	AVLTDIQDGVFAGK		S-Fe1_GL0016572	[gene] locus=scaffold9428_4:1:900:- [Lack 3'-end] codon-table.11	56.31	717.387	2	1432.76	0.0029	376.085
691	AVMHSNIPLDQLGQIVVCNK	Oxidation@M:3,Carbamidation@C:18	sp|Q80Z19|MUC2_MOUSE	Mucin-2 (Fragments) OS=Mus musculus OX=10090 GN=Muc2 PE=1 SV=2	105.79	1126.58	2	2251.15	0.0057	375.129
692	AVMHSNIPLDQLGQIVVCNK	Carbamidation@C:18	sp|Q80Z19|MUC2_MOUSE	Mucin-2 (Fragments) OS=Mus musculus OX=10090 GN=Muc2 PE=1 SV=2	72.48	1118.58	2	2235.15	-0.0012	396.103
693	AVNDSTEIIVK		MC-0-3_GL0032095	[gene] locus=scaffold22026_1:25784:26203:+ [Complete] codon-table.11	48.47	594.828	2	1187.64	0.0018	210.337
694	AVNNVNTEINDALK		S-Fe10_GL0029368	[gene] locus=scaffold65164_1:44885:46171:+ [Complete] codon-table.11	77.82	757.895	2	1513.78	0.0015	290.714
695	AVNQGFEVYTAAEAAK		7-5_GL0129318	[gene] locus=scaffold119414_1:13317:14366:+ [Complete] codon-table.11	75.05	834.919	2	1667.82	0.0087	296.935
696	AVNQQTAVQPPATVR		sp|P97449|AMPN_MOUSE	Aminopeptidase N OS=Mus musculus OX=10090 GN=Anpep PE=1 SV=4	70.68	790.432	2	1578.85	0.0013	173.508
697	AVQNSCGCYSVSSVLPGCAER	Carbamidation@C:6,Carbamidation@C:8,Carbamidation@C:18	tr|A0A075B6A3|A0A075B6A3_MOUSE	Immunoglobulin heavy constant alpha (Fragment) OS=Mus musculus OX=10090 GN=Igha PE=1 SV=1	166.45	1151.01	2	2300	-0.0002	309.196
698	AVQQPDGLAVLGIFLK		sp|P00920|CAH2_MOUSE	Carbonic anhydrase 2 OS=Mus musculus OX=10090 GN=Ca2 PE=1 SV=4	46.94	834.988	2	1667.96	0.0011	528.761
699	AVQSEVDQLVTEIDR		6-8_GL0091295	[gene] locus=C942418_1:2:727:- [Lack 3'-end] codon-table.11	66.74	851.439	2	1700.86	0.0057	438.594
700	AVTDAEGYEVLR		5-2_GL0091478	[gene] locus=scaffold42103_2:287:556:- [Lack 5'-end] codon-table.11	59	661.834	2	1321.65	0.0015	264.46
701	AVTDANITIYQR		MC-6-2_GL0069320	[gene] locus=scaffold48864_1:18805:20991:+ [Complete] codon-table.11	55.77	682.86	2	1363.7	-0.0051	253.338
702	AVTDTVDIMDAK		1A-dyr4-07_GL0076389	[gene] locus=scaffold6028_8:12024:13070:- [Complete] codon-table.11	99.92	639.818	2	1277.62	0.0035	274.126
703	AVTELGRPDAEYWNSQPEILER		tr|Q3TD53|Q3TD53_MOUSE	Histocompatibility 2, class II antigen A, beta 1 OS=Mus musculus OX=10090 GN=H2-Ab1 PE=2 SV=1	45.3	858.425	3	2572.25	-0.003	373.834
704	AVTGDVLDYDDVLDK		2-1_GL0039286	[gene] locus=scaffold12232_11:5335:7374:+ [Complete] codon-table.11	59.5	819.4	2	1636.79	0.0018	384.417
705	AVTGDVLDYDDVYAK		G1-1A_GL0023674	[gene] locus=scaffold14311_5:5888:7927:- [Complete] codon-table.11	92.16	822.394	2	1642.77	0.0007	336.303
706	AVTGDVLDYDDVYSK		G1-5A_GL0104085	[gene] locus=scaffold70097_1:65700:67787:+ [Complete] codon-table.11	68.19	830.393	2	1658.77	0.0032	331.388
707	AVTLSGPDGYIYDPDGITTEEK		20_GL0040658	[gene] locus=scaffold68536_6:1145:2494:+ [Complete] codon-table.11	69.04	1171.06	2	2340.1	-0.0039	381.553
708	AVTLSGPDGYIYDPDGVTTEEK		1A-dyr4-07_GL0084324	[gene] locus=scaffold11380_11:187:1539:+ [Complete] codon-table.11	75.23	1164.05	2	2326.09	0.0054	362.501
709	AVTYLAPGFGGINLEDISAPR		MC-0-1_GL0044348	[gene] locus=scaffold34273_2:16151:17302:- [Complete] codon-table.11	66.41	1081.07	2	2160.12	0.0005	495.667
710	AVVATSAEEANSK		11_GL0055314	[gene] locus=scaffold27652_1:24953:26722:+ [Complete] codon-table.11	45.7	638.822	2	1275.63	-0.0017	89.0545
711	AVVDAEMASGK		S-Fe1_GL0179781	[gene] locus=scaffold7816_2:2:808:+ [Lack 5'-end] codon-table.11	47.45	539.267	2	1076.52	0.0015	148.039
712	AVVDAGWKPK		1A-dyr4-07_GL0076389	[gene] locus=scaffold6028_8:12024:13070:- [Complete] codon-table.11	43.94	357.538	3	1069.59	0.0012	164.568
713	AVVDSGWKPK		MC-0-3_GL0066556	[gene] locus=scaffold51387_3:63:1124:+ [Complete] codon-table.11	43.36	362.868	3	1085.58	-0.0033	150.1
714	AVVEEFNPGFTPDDK		1-6_GL0019151	[gene] locus=scaffold27621_2:395:1456:+ [Complete] codon-table.11	62.19	832.893	2	1663.77	-0.0012	320.001
715	AVVEEFNPGFTPDNK		G1-5A_GL0020142	[gene] locus=scaffold9767_1:15683:16729:+ [Complete] codon-table.11	58.05	832.404	2	1662.79	0.0054	311.693
716	AVVEEFNPGFTPNNR		MH-0-5_GL0030984	[gene] locus=scaffold20713_2:3:539:+ [Lack both ends] codon-table.11	48.94	845.912	2	1689.81	-0.001	308.303
717	AVVEEYNPGFTPDNK		G1-3A_GL0034784	[gene] locus=scaffold18769_7:2072:3118:- [Complete] codon-table.11	41.1	840.4	2	1678.79	0.0015	261.604
718	AVVITPEVDQTIVR		5-6_GL0110830	[gene] locus=scaffold51877_3:2:478:- [Lack 3'-end] codon-table.11	52.93	770.439	2	1538.86	-0.0032	315.941
719	AVVSNGIIK		tr|A0A140LI59|A0A140LI59_MOUSE	Deleted in malignant brain tumors 1 protein OS=Mus musculus OX=10090 GN=Dmbt1 PE=1 SV=1	44.98	450.779	2	899.543	-0.0007	161.282
720	AVVSNGIIKR		tr|A0A140LI59|A0A140LI59_MOUSE	Deleted in malignant brain tumors 1 protein OS=Mus musculus OX=10090 GN=Dmbt1 PE=1 SV=1	62.21	352.889	3	1055.64	-0.0005	123.42
721	AVYEQLLAQPSDIVK		7-5_GL0067070	[gene] locus=scaffold121556_1:8546:9091:+ [Complete] codon-table.11	42.55	837.46	2	1672.9	0.0008	376.191
722	AVYTVVNDPDQQFVVVTDPTTNDGILK		tr|A0A0R4IZW5|A0A0R4IZW5_MOUSE	Cadherin 1, isoform CRA_b OS=Mus musculus OX=10090 GN=Cdh1 PE=1 SV=1	72.17	983.495	3	2947.46	-0.0172	439.487
723	AWDADQTAANNR		sp|E9Q7P9|CDHR2_MOUSE	Cadherin-related family member 2 OS=Mus musculus OX=10090 GN=Cdhr2 PE=1 SV=1	62.69	666.8	2	1331.58	-0.0007	139.673
724	AYDHHLVDASAK		1-1_GL0082825	[gene] locus=scaffold11246_2:816:1265:+ [Complete] codon-table.11	52.17	663.825	2	1325.63	-0.0014	104.999
725	AYDHQLVDASAK		G1-3A_GL0054611	[gene] locus=scaffold32074_4:211:627:- [Complete] codon-table.11	86.93	659.326	2	1316.64	0.001	137.972
726	AYDLFCGLDQDK	Carbamidation@C:6	sp|Q8C3K6|SC5A1_MOUSE	Sodium/glucose cotransporter 1 OS=Mus musculus OX=10090 GN=Slc5a1 PE=1 SV=1	36.7	722.821	2	1443.63	-0.0072	388.29
727	AYEPIWAIGTGK		MH-0-5_GL0011916	[gene] locus=scaffold7282_1:990:1259:- [Lack 5'-end] codon-table.11	50.04	653.346	2	1304.68	0.0011	368.003
728	AYIDSTGFDEYQENSFNGSGK		8-5_GL0029457	[gene] locus=scaffold63127_1:6:3206:- [Complete] codon-table.11	82.3	1165	2	2327.99	0.0031	344.5
729	AYILAPEGLTDGMK		6-2_GL0039185	[gene] locus=scaffold62777_1:20023:20865:- [Complete] codon-table.11	50.07	739.881	2	1477.75	-0.0003	358.265
730	AYIPEYPVGDAEDCAK	Carbamidation@C:14	G1-1A_GL0032330	[gene] locus=scaffold20634_25:600:2084:+ [Complete] codon-table.11	47.44	899.407	2	1796.8	0.0073	294.106
731	AYLESCGVNPDQLDAR	Carbamidation@C:6	MC-0-3_GL0069398	[gene] locus=scaffold54018_2:7376:8584:+ [Complete] codon-table.11	60.51	904.418	2	1806.82	0.0016	287.997
732	AYNQAEIDDLNSSINALR		S-Fe6_GL0257287	[gene] locus=C1647512_1:2:889:+ [Lack 5'-end] codon-table.11	71.38	1003.99	2	2005.96	-0.0066	403.057
733	AYNQAEIDELNSSINALR		MH-6-2_GL0082196	[gene] locus=scaffold63226_3:106:1233:+ [Complete] codon-table.11	55.54	1011.01	2	2020	0.0129	419.198
734	AYTTCVQSTEWHIDSELVSGR	Carbamidation@C:5	tr|A0A1D5TD52|A0A1D5TD52_WHEAT	Uncharacterized protein OS=Triticum aestivum OX=4565 GN=4336455 (1 of many) PE=4 SV=1	54.7	813.712	3	2438.11	-0.003	377.905
735	AYVAEGEVLPVATK		MC-0-1_GL0045072	[gene] locus=scaffold34933_2:9711:11240:- [Complete] codon-table.11	46.45	723.895	2	1445.78	-0.0003	274.626
736	AYVAFPDFFR		tr|B5THE2|B5THE2_MOUSE	Maltase-glucoamylase OS=Mus musculus OX=10090 GN=Mgam PE=1 SV=1	43.41	616.809	2	1231.6	0	478.618
737	AYYDGCASVADMAK	Carbamidation@C:6	S-Fe6_GL0000175	[gene] locus=scaffold73069_2:2:601:- [Lack both ends] codon-table.11	37.34	761.324	2	1520.63	0.0059	263.26
738	CACGNIIETGSTK	Carbamidation@C:1,Carbamidation@C:3	5-6_GL0018069	[gene] locus=scaffold65482_4:699:902:+ [Complete] codon-table.11	56.27	705.823	2	1409.63	0.0028	151.244
739	CACGNVIETGSTK	Carbamidation@C:1,Carbamidation@C:3	1-4_GL0096281	[gene] locus=scaffold26968_1:109:369:- [Complete] codon-table.11	44.19	698.815	2	1395.62	0.0027	119.097
740	CADLFNFANA	Carbamidation@C:1	tr|A0A0R0KVB4|A0A0R0KVB4_SOYBN	Uncharacterized protein OS=Glycine max OX=3847 GN=GLYMA_03G239700 PE=3 SV=1	39.76	571.75	2	1141.49	-0.0009	437.389
741	CAEACEAGAIK	Carbamidation@C:1,Carbamidation@C:5	S-Fe9_GL0212656	[gene] locus=scaffold85326_2:422:814:+ [Complete] codon-table.11	57.41	590.262	2	1178.51	0.0028	100.934
742	CAEACEAGAITQNAK	Carbamidation@C:1,Carbamidation@C:5	8-2_GL0122342	[gene] locus=scaffold33643_34:133:600:+ [Complete] codon-table.11	66.83	797.355	2	1592.69	0.0023	159.517
743	CASTCQHCEQVEEGGPR	Carbamidation@C:1,Carbamidation@C:5,Carbamidation@C:8	tr|A0A1D6MM79|A0A1D6MM79_MAIZE	Bowman-Birk type trypsin inhibitor OS=Zea mays OX=4577 GN=100274196 PE=4 SV=1	43.63	668.936	3	2003.79	-0.0022	98.7483
744	CASTCQHCEQVEEGGPRR	Carbamidation@C:1,Carbamidation@C:5,Carbamidation@C:8	tr|A0A1D6MM79|A0A1D6MM79_MAIZE	Bowman-Birk type trypsin inhibitor OS=Zea mays OX=4577 GN=100274196 PE=4 SV=1	61.09	720.969	3	2159.89	-0.003	87.3976
745	CCDVPICTR	Carbamidation@C:1,Carbamidation@C:2,Carbamidation@C:7	tr|A0A1D6MM79|A0A1D6MM79_MAIZE	Bowman-Birk type trypsin inhibitor OS=Zea mays OX=4577 GN=100274196 PE=4 SV=1	47.36	590.75	2	1179.48	0.001	156.157
746	CCEYICSSK	Carbamidation@C:1,Carbamidation@C:2,Carbamidation@C:6	Group2-3A_GL0164136	[gene] locus=scaffold105954_4:944:2908:- [Complete] codon-table.11	34.3	603.735	2	1205.45	0.0032	118.382
747	CCGLENGAADWGNNFVEAK	Carbamidation@C:1,Carbamidation@C:2	sp|Q8R3G9|TSN8_MOUSE	Tetraspanin-8 OS=Mus musculus OX=10090 GN=Tspan8 PE=1 SV=1	86.39	1056.45	2	2110.89	0.0042	363.638
748	CCQHDTILGIAR	Carbamidation@C:1,Carbamidation@C:2	sp|Q9CQC2|COL_MOUSE	Colipase OS=Mus musculus OX=10090 GN=Clps PE=1 SV=1	58.82	722.344	2	1442.67	-0.0025	211.211
749	CCQQLQDVSR	Carbamidation@C:1,Carbamidation@C:2	tr|B6UH16|B6UH16_MAIZE	Globulin OS=Zea mays OX=4577 PE=2 SV=1	53.64	647.288	2	1292.56	0.0018	130.039
750	CCSGSLVER	Carbamidation@C:1,Carbamidation@C:2	tr|Q546G4|Q546G4_MOUSE	Albumin 1 OS=Mus musculus OX=10090 GN=Alb PE=1 SV=1	37.4	534.234	2	1066.45	-0.0006	95.7213
751	CCTEMSELR	Carbamidation@C:1,Carbamidation@C:2,Oxidation@M:5	tr|A0A0R0GVW3|A0A0R0GVW3_SOYBN	Uncharacterized protein OS=Glycine max OX=3847 GN=GLYMA_13G288100 PE=4 SV=1	53.05	601.237	2	1200.46	0.0013	89.7439
752	CCTEMSELR	Carbamidation@C:1,Carbamidation@C:2	tr|A0A0R0GVW3|A0A0R0GVW3_SOYBN	Uncharacterized protein OS=Glycine max OX=3847 GN=GLYMA_13G288100 PE=4 SV=1	43.54	593.239	2	1184.46	0.0017	163.305
753	CCTLPEDQR	Carbamidation@C:1,Carbamidation@C:2	tr|Q546G4|Q546G4_MOUSE	Albumin 1 OS=Mus musculus OX=10090 GN=Alb PE=1 SV=1	38.65	589.749	2	1177.48	-0.0015	109.771
754	CDFNVPLK	Carbamidation@C:1	1A-dyr4-07_GL0079687	[gene] locus=scaffold52790_4:11196:12404:- [Complete] codon-table.11	57.8	496.748	2	991.48	0.0007	254.321
755	CDFNVPLQDGK	Carbamidation@C:1	7-5_GL0132685	[gene] locus=scaffold62267_1:4408:5607:+ [Complete] codon-table.11	56.31	646.8	2	1291.59	-0.0008	264.917
756	CDFNVPQDDTGR	Carbamidation@C:1	MC-0-1_GL0101516	[gene] locus=scaffold90028_3:3:488:- [Lack 3'-end] codon-table.11	44.12	712.298	2	1422.58	-0.0018	212.082
757	CDIALPCATQNEIDGDSAK	Carbamidation@C:1,Carbamidation@C:7	7-5_GL0195232	[gene] locus=scaffold104317_1:3124:4476:+ [Complete] codon-table.11	65.19	1039.46	2	2076.91	-0.0012	304.57
758	CDIALPCATQNELLIDDAK	Carbamidation@C:1,Carbamidation@C:7	1-1_GL0030962	[gene] locus=scaffold30217_4:102:1478:+ [Complete] codon-table.11	42.84	1080.52	2	2159.03	0.0048	395.461
759	CDVALPCATQNELLIDDAK	Carbamidation@C:1,Carbamidation@C:7	3-6_GL0028070	[gene] locus=scaffold830_1:7126:8523:- [Complete] codon-table.11	48.48	1073.51	2	2145.01	0.0061	380.299
760	CEDFICNCDR	Carbamidation@C:1,Carbamidation@C:6,Carbamidation@C:8	tr|D3YWH2|D3YWH2_MOUSE	Phospholipase A(2) (Fragment) OS=Mus musculus OX=10090 GN=Pla2g1b PE=1 SV=1	55.15	694.754	2	1387.49	-0.0016	201.356
761	CEECPFGYSGMNCK	Carbamidation@C:1,Carbamidation@C:4,Carbamidation@C:13	tr|Q3V1S6|Q3V1S6_MOUSE	Mucin 13, epithelial transmembrane, isoform CRA_a OS=Mus musculus OX=10090 GN=Muc13 PE=2 SV=1	53.34	869.819	2	1737.62	-0.0016	263.597
762	CEECPFGYSGMNCK	Carbamidation@C:1,Carbamidation@C:4,Oxidation@M:11,Carbamidation@C:13	tr|Q3V1S6|Q3V1S6_MOUSE	Mucin 13, epithelial transmembrane, isoform CRA_a OS=Mus musculus OX=10090 GN=Muc13 PE=2 SV=1	32.75	877.818	2	1753.62	0.0017	213.906
763	CEGEDVVPDILTFGK	Carbamidation@C:1	6-7_GL0031482	[gene] locus=scaffold86303_2:1411:2772:- [Complete] codon-table.11	51.87	839.904	2	1677.79	0.0008	454.175
764	CEMEQQNQEYK	Carbamidation@C:1	sp|Q61781|K1C14_MOUSE	Keratin, type I cytoskeletal 14 OS=Mus musculus OX=10090 GN=Krt14 PE=1 SV=2	40.27	743.799	2	1485.58	-0.0022	106.729
765	CENFLLTPEEWYEER	Carbamidation@C:1	6-3_GL0066399	[gene] locus=scaffold85639_4:36:1049:+ [Complete] codon-table.11	80.76	1007.95	2	2013.88	-0.0014	483.767
766	CETDFVANGADYIK	Carbamidation@C:1	MC-0-3_GL0008641	[gene] locus=scaffold4499_2:3356:4348:+ [Complete] codon-table.11	51.94	801.858	2	1601.7	-0.0023	315.895
767	CETDFVANNESFR	Carbamidation@C:1	1-1_GL0011368	[gene] locus=scaffold41042_1:15020:16012:- [Complete] codon-table.11	39.93	794.841	2	1587.67	0.0061	266.214
768	CEVNPDNDCAWIK	Carbamidation@C:1,Carbamidation@C:9	S-Fe6_GL0137225	[gene] locus=scaffold36744_5:2:586:- [Lack 3'-end] codon-table.11	48.34	810.842	2	1619.67	-0.0023	268.182
769	CFCSPNNGLTCHEAGCPSGHVCEIQAGVR	Carbamidation@C:1,Carbamidation@C:3,Carbamidation@C:11,Carbamidation@C:16,Carbamidation@C:22	tr|E9Q0B5|E9Q0B5_MOUSE	Fc fragment of IgG-binding protein OS=Mus musculus OX=10090 GN=Fcgbp PE=1 SV=1	132.45	1092.13	3	3273.36	0.0003	255.107
770	CFDGSLFEYCAK	Carbamidation@C:1,Carbamidation@C:10	tr|O23959|O23959_SOYBN	Ca+2-binding EF hand protein OS=Glycine max OX=3847 GN=GmPM13 PE=2 SV=1	54.31	748.812	2	1495.61	-0.0014	362.358
771	CGCYIEDTR	Carbamidation@C:1,Carbamidation@C:3	sp|Q80Z19|MUC2_MOUSE	Mucin-2 (Fragments) OS=Mus musculus OX=10090 GN=Muc2 PE=1 SV=2	39.2	587.237	2	1172.46	-0.0002	144.991
772	CGCYIEDTRYPPGGSVPTDEICK	Carbamidation@C:1,Carbamidation@C:3,Carbamidation@C:22	sp|Q80Z19|MUC2_MOUSE	Mucin-2 (Fragments) OS=Mus musculus OX=10090 GN=Muc2 PE=1 SV=2	46.2	892.06	3	2673.16	0.0066	291.621
773	CGDIGISIDHDDGTR	Carbamidation@C:1	tr|C6T488|C6T488_SOYBN	Uncharacterized protein OS=Glycine max OX=3847 PE=2 SV=1	57.19	815.86	2	1629.71	0	217.679
774	CGDIGISIDHDDGTRR	Carbamidation@C:1	tr|C6T488|C6T488_SOYBN	Uncharacterized protein OS=Glycine max OX=3847 PE=2 SV=1	44.76	893.907	2	1785.8	-0.0074	189.876
775	CGMFYVNER	Carbamidation@C:1	54_GL0100179	[gene] locus=scaffold61471_1:281:1129:- [Lack 5'-end] codon-table.11	44.97	588.251	2	1174.49	-0.002	250.044
776	CGVDENQLDAR	Carbamidation@C:1	1-1_GL0015108	[gene] locus=scaffold74667_3:4:1197:- [Complete] codon-table.11	73.06	638.782	2	1275.55	-0.0021	155.517
777	CHECSGIEDCYKPK	Carbamidation@C:1,Carbamidation@C:4,Carbamidation@C:10	tr|Q9CQ11|Q9CQ11_MOUSE	RIKEN cDNA 2010109I03 OS=Mus musculus OX=10090 GN=2010109I03Rik PE=2 SV=1	38.97	594.912	3	1781.71	-0.0029	132.653
778	CIAQCPFDVIEDGTPGYK	Carbamidation@C:1,Carbamidation@C:5	2_GL0037426	[gene] locus=scaffold68062_3:64:1014:- [Complete] codon-table.11	60.79	1035.47	2	2068.93	0.0027	400.328
779	CIEEIGTYNPNTDPSEFK	Carbamidation@C:1	2-1_GL0067568	[gene] locus=scaffold430_8:7661:7906:- [Complete] codon-table.11	50.44	1057.48	2	2112.94	0.0066	322.517
780	CITGDCGGALACR	Carbamidation@C:1,Carbamidation@C:6,Carbamidation@C:12	tr|W5FN32|W5FN32_WHEAT	Uncharacterized protein OS=Triticum aestivum OX=4565 PE=4 SV=1	93.72	705.799	2	1409.58	-0.0005	182.492
781	CITGDCGGALACSVSGQQPTTLAEYTLGQGGNK	Carbamidation@C:1,Carbamidation@C:6,Carbamidation@C:12	tr|A0A1D6CBS3|A0A1D6CBS3_WHEAT	Uncharacterized protein OS=Triticum aestivum OX=4565 PE=4 SV=1	106.91	1124.52	3	3370.52	0.0004	404.504
782	CITGDCGGTLACR	Carbamidation@C:1,Carbamidation@C:6,Carbamidation@C:12	tr|Q8S4P7|Q8S4P7_WHEAT	Thaumatin-like protein OS=Triticum aestivum OX=4565 PE=2 SV=1	55.62	720.806	2	1439.6	0.0012	173.536
783	CKLDDAGNPANPLK	Carbamidation@C:1	35_GL0066612	[gene] locus=scaffold59476_2:20028:21911:+ [Complete] codon-table.11	44.15	756.877	2	1511.74	-0.0007	180.456
784	CKPEDFLSEMQTELDR	Carbamidation@C:1	7-5_GL0026823	[gene] locus=scaffold107023_2:8:1696:- [Complete] codon-table.11	38.69	666.636	3	1996.89	-0.0005	470.401
785	CLAANNIQGAK	Carbamidation@C:1	MC-0-3_GL0032795	[gene] locus=scaffold22470_1:28998:29828:+ [Complete] codon-table.11	46.9	580.299	2	1158.58	0.0015	120.905
786	CLATGPGIAPTVK	Carbamidation@C:1	sp|Q80X90|FLNB_MOUSE	Filamin-B OS=Mus musculus OX=10090 GN=Flnb PE=1 SV=3	45.36	642.853	2	1283.69	0.0011	211.482
787	CLCNDHPIR	Carbamidation@C:1,Carbamidation@C:3	tr|A0A0N4SV85|A0A0N4SV85_MOUSE	Prolactin induced protein, isoform CRA_a OS=Mus musculus OX=10090 GN=Pip PE=4 SV=1	58.04	592.769	2	1183.52	0.0012	95.123
788	CLEQSGPSFGVLPDR	Carbamidation@C:1	tr|A0A1D5ZAY9|A0A1D5ZAY9_WHEAT	Uncharacterized protein OS=Triticum aestivum OX=4565 PE=3 SV=1	83.12	831.409	2	1660.8	0.0159	326.344
789	CLGVFGDDYDTPDGTGVR	Carbamidation@C:1	5-8_GL0117747	[gene] locus=scaffold97171_1:1:990:+ [Lack both ends] codon-table.11	78.45	972.426	2	1942.84	-0.0001	352.365
790	CLLYALNGGVDEVTK	Carbamidation@C:1	5-8_GL0102626	[gene] locus=scaffold86597_1:2:2050:+ [Lack 5'-end] codon-table.11	69.17	826.422	2	1650.83	0.0005	378.084
791	CLLYALNGGVDEVTKK	Carbamidation@C:1	G1-1A_GL0023674	[gene] locus=scaffold14311_5:5888:7927:- [Complete] codon-table.11	81.36	890.47	2	1778.93	0.0026	341.898
792	CLQVTNPATGAQITAR	Carbamidation@C:1	tr|A0A1D5V6B7|A0A1D5V6B7_WHEAT	Wheatwin-1 OS=Triticum aestivum OX=4565 PE=4 SV=1	102.02	850.94	2	1699.87	-0.0023	277.418
793	CLSDAGLFLDAIDVSR	Carbamidation@C:1	tr|A0A0R0E900|A0A0R0E900_SOYBN	Pectin acetylesterase OS=Glycine max OX=3847 GN=100793403 PE=3 SV=1	58	876.432	2	1750.85	-0.0073	509.059
794	CLWNIEVPNNYR	Carbamidation@C:1	tr|A0A140LI59|A0A140LI59_MOUSE	Deleted in malignant brain tumors 1 protein OS=Mus musculus OX=10090 GN=Dmbt1 PE=1 SV=1	50.41	789.38	2	1576.74	-0.0006	400.702
795	CNAIAPGFLVSNQNR	Carbamidation@C:1	1A-dyr4-07_GL0050455	[gene] locus=scaffold10484_2:3952:4794:+ [Complete] codon-table.11	53.44	830.912	2	1659.81	-0.005	308.683
796	CNCGNEFVTGSTK	Carbamidation@C:1,Carbamidation@C:3	6-7_GL0062914	[gene] locus=scaffold26161_3:1409:1618:+ [Complete] codon-table.11	50.5	737.309	2	1472.6	0.0005	146.552
797	CNDELEPSQCTAACK	Carbamidation@C:1,Carbamidation@C:10,Carbamidation@C:14	sp|Q0JR25|IBBR_ORYSJ	Bowman-Birk type bran trypsin inhibitor OS=Oryza sativa subsp. japonica OX=39947 GN=RBBI3.3 PE=1 SV=2	75.27	891.863	2	1781.71	0.0092	151.352
798	CNDPQLTDFVESEFLQEQVDAIKK	Carbamidation@C:1	tr|B6UZ84|B6UZ84_WHEAT	Ferritin (Fragment) OS=Triticum aestivum OX=4565 PE=2 SV=1	92.84	951.792	3	2852.36	0.0014	507.81
799	CNGEIDNYNDAYQVR	Carbamidation@C:1	tr|Q8C5B4|Q8C5B4_MOUSE	Alpha-amylase OS=Mus musculus OX=10090 PE=2 SV=1	105.77	915.891	2	1829.77	0.0039	244.007
800	CNGVLEGIR	Carbamidation@C:1	tr|B2RQQ1|B2RQQ1_MOUSE	MCG133649, isoform CRA_a OS=Mus musculus OX=10090 GN=Myh6 PE=1 SV=1	46.04	509.26	2	1016.51	-0.0015	204.366
801	CNQVDTKPSQVPAK	Carbamidation@C:1	tr|Q5NC41|Q5NC41_MOUSE	RIKEN cDNA 1810065E05 gene OS=Mus musculus OX=10090 GN=1810065E05Rik PE=1 SV=1	62.39	786.398	2	1570.78	0.0041	91.035
802	CNVDASGFENALHVENR	Carbamidation@C:1	2A-dyr16-07_GL0094086	[gene] locus=scaffold34634_9:2:436:+ [Lack 5'-end] codon-table.11	78.54	966.438	2	1930.86	0.0032	318.623
803	CPAELRQDGVCNNACPVFK	Carbamidation@C:1,Carbamidation@C:11,Carbamidation@C:15	tr|C0P7Y2|C0P7Y2_MAIZE	Stress-induced protein1 OS=Zea mays OX=4577 GN=ZEAMMB73_Zm00001d021901 PE=2 SV=1	46.47	745.677	3	2234.01	0.0071	244.188
804	CPDAYSYAK	Carbamidation@C:1	tr|W5FN32|W5FN32_WHEAT	Uncharacterized protein OS=Triticum aestivum OX=4565 PE=4 SV=1	44.54	537.732	2	1073.45	0.0001	142.876
805	CPEDRPIYDEDLK	Carbamidation@C:1	sp|Q80Z19|MUC2_MOUSE	Mucin-2 (Fragments) OS=Mus musculus OX=10090 GN=Muc2 PE=1 SV=2	57.01	825.378	2	1648.74	0.0013	212.958
806	CPLTVVQSR	Carbamidation@C:1	tr|C6T488|C6T488_SOYBN	Uncharacterized protein OS=Glycine max OX=3847 PE=2 SV=1	43.54	530.285	2	1058.56	0.002	163.248
807	CPPEQGEPLNER	Carbamidation@C:1	tr|B5THE3|B5THE3_MOUSE	Sucrase-isomaltase OS=Mus musculus OX=10090 GN=Sis PE=2 SV=1	47.51	713.324	2	1424.63	-0.0018	131.472
808	CQDILQCTCK	Carbamidation@C:1,Carbamidation@C:7,Carbamidation@C:9	tr|Q3V1S6|Q3V1S6_MOUSE	Mucin 13, epithelial transmembrane, isoform CRA_a OS=Mus musculus OX=10090 GN=Muc13 PE=2 SV=1	51.84	663.286	2	1324.56	-0.0003	173.142
809	CQDILQCTCKPGLDR	Carbamidation@C:1,Carbamidation@C:7,Carbamidation@C:9	tr|Q3V1S6|Q3V1S6_MOUSE	Mucin 13, epithelial transmembrane, isoform CRA_a OS=Mus musculus OX=10090 GN=Muc13 PE=2 SV=1	55.95	932.429	2	1862.84	0	227.437
810	CQESCIEPIR	Carbamidation@C:1,Carbamidation@C:5	tr|O88375|O88375_MOUSE	Keratin-associated protein 13 OS=Mus musculus OX=10090 GN=Krtap13 PE=2 SV=1	36.72	646.287	2	1290.56	-0.0096	167.934
811	CQETCIEPIR	Carbamidation@C:1,Carbamidation@C:5	tr|O88375|O88375_MOUSE	Keratin-associated protein 13 OS=Mus musculus OX=10090 GN=Krtap13 PE=2 SV=1	40.13	653.298	2	1304.58	-0.0034	179.433
812	CQLVGDDLFVTNVK	Carbamidation@C:1	MC-6-3_GL0028761	[gene] locus=scaffold17076_4:3746:5041:- [Complete] codon-table.11	50.06	804.409	2	1606.8	0.0012	374.134
813	CQQTHCIIEGPK	Carbamidation@C:1,Carbamidation@C:6	sp|Q80Z19|MUC2_MOUSE	Mucin-2 (Fragments) OS=Mus musculus OX=10090 GN=Muc2 PE=1 SV=2	79.39	735.845	2	1469.68	0.0005	123.559
814	CQYTVWAAAVPAGGGR	Carbamidation@C:1	tr|A0A1D5X5E6|A0A1D5X5E6_WHEAT	Uncharacterized protein OS=Triticum aestivum OX=4565 PE=4 SV=1	42.03	832.402	2	1662.79	-0.0042	332.172
815	CSSGDALPCR	Carbamidation@C:1,Carbamidation@C:9	tr|Q0WX48|Q0WX48_WHEAT	Thaumatin-like xylanase inhibitor (Fragment) OS=Triticum aestivum OX=4565 GN=tlxi PE=1 SV=1	66.62	561.737	2	1121.46	-0.0001	107.016
816	CSVQHDSNAVQELDVK	Carbamidation@C:1	tr|A0A075B6A3|A0A075B6A3_MOUSE	Immunoglobulin heavy constant alpha (Fragment) OS=Mus musculus OX=10090 GN=Igha PE=1 SV=1	104.01	914.927	2	1827.84	-0.0018	195.908
817	CSWEILVPNMNR	Carbamidation@C:1	tr|A0A140LI59|A0A140LI59_MOUSE	Deleted in malignant brain tumors 1 protein OS=Mus musculus OX=10090 GN=Dmbt1 PE=1 SV=1	53.07	759.864	2	1517.71	0.0008	423.176
818	CSWEILVPNMNR	Carbamidation@C:1,Oxidation@M:10	tr|A0A140LI59|A0A140LI59_MOUSE	Deleted in malignant brain tumors 1 protein OS=Mus musculus OX=10090 GN=Dmbt1 PE=1 SV=1	45.98	767.86	2	1533.71	-0.0008	368.717
819	CSWEILVPSMNR	Carbamidation@C:1,Oxidation@M:10	tr|A0A140LI59|A0A140LI59_MOUSE	Deleted in malignant brain tumors 1 protein OS=Mus musculus OX=10090 GN=Dmbt1 PE=1 SV=1	54.49	754.356	2	1506.7	0.0005	372.537
820	CSWEILVPSMNR	Carbamidation@C:1	tr|A0A140LI59|A0A140LI59_MOUSE	Deleted in malignant brain tumors 1 protein OS=Mus musculus OX=10090 GN=Dmbt1 PE=1 SV=1	52.59	746.358	2	1490.7	-0.0004	425.792
821	CSYTVWPGALPGGGAR	Carbamidation@C:1	tr|W5FN32|W5FN32_WHEAT	Uncharacterized protein OS=Triticum aestivum OX=4565 PE=4 SV=1	47.67	824.897	2	1647.78	-0.0029	353.771
822	CSYTVWPGALPGGGVR	Carbamidation@C:1	tr|Q8S4P7|Q8S4P7_WHEAT	Thaumatin-like protein OS=Triticum aestivum OX=4565 PE=2 SV=1	61.68	838.914	2	1675.81	-0.0014	370.273
823	CTADINGQCPSQLK	Carbamidation@C:1,Carbamidation@C:9	tr|I1K6M2|I1K6M2_SOYBN	Uncharacterized protein OS=Glycine max OX=3847 GN=100301882 PE=4 SV=1	81.48	796.364	2	1590.71	-0.0001	171.821
824	CTASLGGANLGETHK	Carbamidation@C:1	tr|B2RU69|B2RU69_MOUSE	CUB and zona pellucida-like domain-containing protein 1 OS=Mus musculus OX=10090 GN=Cuzd1 PE=1 SV=1	98.37	758.365	2	1514.72	0.0018	149.485
825	CTCDDSELFTFK	Carbamidation@C:1,Carbamidation@C:3	5-1_GL0062293	[gene] locus=scaffold23989_1:15697:18669:- [Lack 5'-end] codon-table.11	40.47	761.813	2	1521.61	0	346.403
826	CTVTATTADGQTLK	Carbamidation@C:1	1A-dyr4-07_GL0068118	[gene] locus=scaffold47784_5:2:1009:- [Lack 3'-end] codon-table.11	49.16	733.861	2	1465.71	-0.0017	151.09
827	CTVTHPESDTLTGTIAK	Carbamidation@C:1	tr|A0A075B6A3|A0A075B6A3_MOUSE	Immunoglobulin heavy constant alpha (Fragment) OS=Mus musculus OX=10090 GN=Igha PE=1 SV=1	90.6	915.948	2	1829.88	-0.0013	202.272
828	CVDTSMGLTPLEGLVMGTR	Carbamidation@C:1	2-7_GL0051088	[gene] locus=scaffold67541_7:3030:4220:+ [Complete] codon-table.11	61.3	1019	2	2035.99	0.0114	517.687
829	CVFESTIK	Carbamidation@C:1	G1-1A_GL0033533	[gene] locus=scaffold21570_8:1311:2420:- [Complete] codon-table.11	47.06	492.246	2	982.477	-0.002	195.609
830	CVQLFGGYGYIR	Carbamidation@C:1	17_GL0081912	[gene] locus=scaffold75538_2:8909:10063:- [Complete] codon-table.11	49.35	716.856	2	1431.7	0.0012	389.676
831	CVVAEDNNSYEVCR	Carbamidation@C:1,Carbamidation@C:13	Group2-4A_GL0025247	[gene] locus=scaffold15320_10:55:1665:+ [Complete] codon-table.11	90.17	857.86	2	1713.7	-0.004	204.95
832	CWTDNGPALPVVYDFGDAR	Carbamidation@C:1	tr|B9EK97|B9EK97_MOUSE	Itln1 protein OS=Mus musculus OX=10090 GN=Itln1 PE=2 SV=1	79.36	1076.99	2	2151.96	-0.0107	472.577
833	CYGADDVR	Carbamidation@C:1	MC-0-3_GL0003232	[gene] locus=scaffold645_6:1150:2163:+ [Complete] codon-table.11	34.59	478.2	2	954.385	-0.001	110.751
834	DAAGNAFTGSTQGK		MC-0-1_GL0054258	[gene] locus=scaffold43374_1:28570:29679:- [Complete] codon-table.11	43.04	662.809	2	1323.6	-0.001	140.531
835	DAAQIISR		1A-dyr2-07_GL0064584	[gene] locus=scaffold12926_5:238:1050:+ [Lack 3'-end] codon-table.11	54.69	437.243	2	872.471	-0.0003	153.622
836	DAASNALYGAR		S-Fe10_GL0011396	[gene] locus=scaffold65_1:41379:44636:- [Complete] codon-table.11	54.58	554.772	2	1107.53	-0.0023	191.325
837	DAASTALYGSR		MC-0-1_GL0042941	[gene] locus=scaffold33235_1:1:2841:+ [Lack 5'-end] codon-table.11	55.8	556.272	2	1110.53	-0.0002	171.168
838	DAATNENFTVGTGTDAGK		20_GL0178642	[gene] locus=scaffold76773_1:1:810:+ [Lack both ends] codon-table.11	95.19	884.903	2	1767.79	0.001	213.626
839	DADAPIFDVADYGVVGDLNK		MC-6-1_GL0017152	[gene] locus=scaffold8655_2:3:1034:- [Lack 3'-end] codon-table.11	84.11	698.672	3	2092.99	-0.0019	507.528
840	DADCFDEDSINEIFR	Carbamidation@C:4	8-3_GL0107658	[gene] locus=scaffold57718_1:3505:5679:- [Complete] codon-table.11	96.21	923.384	2	1844.75	0.0001	464.065
841	DAECFDEDSINEIFR	Carbamidation@C:4	1A-dyr1-07_GL0048276	[gene] locus=scaffold44056_3:85610:87772:- [Complete] codon-table.11	82.49	930.39	2	1858.77	-0.0022	458.805
842	DAECNGDFNSESSVR	Carbamidation@C:4	2-2_GL0120916	[gene] locus=scaffold94215_3:176:754:- [Complete] codon-table.11	42.68	843.838	2	1685.66	0.002	171.023
843	DAEGNLQYTEEYK		MC-0-1_GL0117788	[gene] locus=scaffold99376_1:13706:16954:- [Complete] codon-table.11	38.79	780.349	2	1558.68	0.0055	238.601
844	DAFQNAYLELGGLGER		tr|Q3TXF9|Q3TXF9_MOUSE	Sodium/potassium-transporting ATPase subunit alpha OS=Mus musculus OX=10090 GN=Atp1a1 PE=2 SV=1	78.05	876.934	2	1751.85	0.0066	476.568
845	DAGADVVGDDDLVAR		10_GL0095502	[gene] locus=scaffold9122_20:453:1145:- [Complete] codon-table.11	46.6	744.35	2	1486.68	-0.0051	270.882
846	DAGDTKGDSGTGQEDNGDTREDGAGTEENNADGGTDGK		3-2_GL0055841	[gene] locus=scaffold54082_2:327:1433:+ [Complete] codon-table.11	108.71	929.126	4	3712.47	0.0029	110.693
847	DAGLDVYDQVK		G1-1A_GL0058006	[gene] locus=scaffold41742_1:21813:22829:- [Complete] codon-table.11	45.71	611.801	2	1221.59	0.0005	277.987
848	DAGLDVYEQVK		1-1_GL0110122	[gene] locus=scaffold21356_1:218:1234:- [Complete] codon-table.11	46.58	618.808	2	1235.6	-0.0023	279.503
849	DAGLDVYEQVKK		MH-0-4_GL0079540	[gene] locus=scaffold62529_1:1:936:+ [Lack 5'-end] codon-table.11	48.9	682.856	2	1363.7	0	238.97
850	DAGLDVYK		1A-dyr2-07_GL0064584	[gene] locus=scaffold12926_5:238:1050:+ [Lack 3'-end] codon-table.11	46.73	440.723	2	879.432	-0.0015	188.576
851	DAGLDVYNQVK		G1-5A_GL0155455	[gene] locus=scaffold115411_2:675:1685:+ [Complete] codon-table.11	43.78	611.309	2	1220.6	-0.0011	260.835
852	DAGLNVYDQVK		2-2_GL0042993	[gene] locus=scaffold72971_4:2998:4008:+ [Complete] codon-table.11	51.27	611.309	2	1220.6	0.0007	257.559
853	DAGLPVDQVDQAIEYIR		1-4_GL0004046	[gene] locus=scaffold4333_6:1444:2709:+ [Complete] codon-table.11	62.71	951.479	2	1900.94	-0.0091	497.985
854	DAGLTNADLGQVLLVGGSTR		8-1_GL0120830	[gene] locus=scaffold29633_2:2009:3733:- [Lack 5'-end] codon-table.11	68.34	979.021	2	1956.03	-0.0006	441.271
855	DAGLTSSELGQVLLVGGSTR		5-7_GL0118275	[gene] locus=scaffold20135_5:488:2392:+ [Complete] codon-table.11	90.49	980.517	2	1959.02	-0.0081	455.326
856	DAHQSLIATR		7-5_GL0022497	[gene] locus=scaffold122628_1:10411:11823:+ [Complete] codon-table.11	52.77	556.296	2	1110.58	-0.0002	123.94
857	DAIIILPTIDLTGEQK		MC-0-3_GL0035393	[gene] locus=scaffold24167_1:1:882:+ [Lack 5'-end] codon-table.11	62.43	870.494	2	1738.97	0.0008	490.517
858	DAINQELTALTEELDR		S-Fe2_GL0146242	[gene] locus=scaffold50627_1:1602:2786:+ [Complete] codon-table.11	44.23	915.95	2	1829.89	-0.0148	526.649
859	DAINYVSGVR		29_GL0067888	[gene] locus=scaffold48606_2:2776:4782:- [Complete] codon-table.11	44.41	547.286	2	1092.56	0.0012	247.866
860	DAINYVSSIR		Group2-4A_GL0009226	[gene] locus=scaffold4170_7:1790:3712:+ [Complete] codon-table.11	47.41	569.299	2	1136.58	0.0006	298.152
861	DAISPGYSENETTAANK		8-2_GL0100547	[gene] locus=scaffold980_14:2594:5590:+ [Complete] codon-table.11	84.55	884.402	2	1766.79	-0.0058	180.398
862	DAITATTENGTNVELNK		20_GL0059666	[gene] locus=C1400787_1:3:905:+ [Lack 5'-end] codon-table.11	83.6	895.941	2	1789.87	-0.0012	248.862
863	DAIVIQPTIDLSSEQK		2-2_GL0051897	[gene] locus=scaffold16985_2:5:1201:- [Complete] codon-table.11	64.53	878.97	2	1755.93	-0.0003	364.328
864	DALIAAIPDTVK		3-5_GL0107671	[gene] locus=scaffold14376_2:7892:11416:+ [Complete] codon-table.11	62.76	613.853	2	1225.69	-0.0003	349.085
865	DALIDMSNPSSR	Oxidation@M:6	4-1_GL0029816	[gene] locus=scaffold5518_4:107:1678:- [Complete] codon-table.11	51.19	661.306	2	1320.6	0	94.2129
866	DALLENVTLDAEGK		8-5_GL0115092	[gene] locus=scaffold35530_2:1:1125:+ [Lack both ends] codon-table.11	49.83	744.384	2	1486.75	0.002	374.783
867	DALLENVTVDAEGK		MC-0-1_GL0058727	[gene] locus=scaffold47395_2:11020:12627:+ [Complete] codon-table.11	71.75	737.372	2	1472.73	-0.0058	330.636
868	DALLGAQGK		7-5_GL0130962	[gene] locus=scaffold109_2:22179:23360:- [Complete] codon-table.11	42.52	436.745	2	871.476	-0.0006	132.005
869	DALQDEVDALLDEINR		1-3_GL0019047	[gene] locus=scaffold1074_3:1:555:+ [Lack both ends] codon-table.11	74.05	914.95	2	1827.88	0	529.127
870	DAMDGWFR		tr|Q9LD16|Q9LD16_SOYBN	Kunitz trypsin inhibitor 3 OS=Glycine max OX=3847 PE=4 SV=1	42.41	499.213	2	996.411	-0.0012	375.248
871	DAPNTAAEGTIECK	Carbamidation@C:13	4-1_GL0000099	[gene] locus=scaffold41745_3:290:3982:+ [Complete] codon-table.11	60.31	738.835	2	1475.66	0	158.089
872	DAQDESFAK		3-5_GL0107671	[gene] locus=scaffold14376_2:7892:11416:+ [Complete] codon-table.11	39.57	505.725	2	1009.44	0	104.85
873	DAQDGISNTFTIIPGALGK		5-8_GL0102626	[gene] locus=scaffold86597_1:2:2050:+ [Lack 5'-end] codon-table.11	80.84	959.503	2	1916.99	0.006	455.695
874	DAQLVAENIAQQLENR		2-4_GL0028303	[gene] locus=scaffold8019_2:6159:6806:+ [Complete] codon-table.11	67.07	604.648	3	1810.92	0.0036	469.063
875	DAQLVAESIAQQLENR		G1-5A_GL0088889	[gene] locus=scaffold57884_1:1541:2197:+ [Complete] codon-table.11	82.07	595.643	3	1783.91	-0.0008	488.524
876	DAQNVENDELK		S-Fe9_GL0166169	[gene] locus=scaffold9888_4:117:3098:- [Lack 5'-end] codon-table.11	39.16	637.798	2	1273.58	0.0019	142.877
877	DAQQMENFYDEIQK		7-5_GL0134463	[gene] locus=scaffold117896_2:1098:1451:- [Complete] codon-table.11	52.67	879.888	2	1757.76	0.004	391.673
878	DASATAIYGSR		S-Fe10_GL0134489	[gene] locus=scaffold64771_1:7461:10484:+ [Complete] codon-table.11	44.29	556.274	2	1110.53	0.0021	169.968
879	DASGTSIQFGSEATPAIIK		MC-6-2_GL0032344	[gene] locus=scaffold19904_1:29567:30568:+ [Complete] codon-table.11	70.49	946.98	2	1891.95	-0.0065	356.661
880	DATDWCCVTHDCCYK	Carbamidation@C:6,Carbamidation@C:7,Carbamidation@C:12,Carbamidation@C:13	tr|V5TDL3|V5TDL3_MOUSE	Phospholipase A(2) OS=Mus musculus OX=10090 GN=Pla2g2a PE=3 SV=1	73.08	995.865	2	1989.72	0.0047	269.391
881	DATIAGEFGR		S-Fe12_GL0171599	[gene] locus=scaffold97042_2:128:1219:- [Lack 5'-end] codon-table.11	47.82	518.758	2	1035.5	0.0023	246.301
882	DATILAK		2-1_GL0080436	[gene] locus=scaffold40787_7:336:1289:- [Complete] codon-table.11	39.82	366.218	2	730.422	-0.0007	113.758
883	DATPMFVCGVNFDK	Carbamidation@C:8	MC-6-2_GL0024096	[gene] locus=scaffold13885_1:13858:14868:- [Complete] codon-table.11	41.08	800.862	2	1599.71	0.004	387.041
884	DATSGTIGDVTVK		G1-5A_GL0095715	[gene] locus=scaffold63385_2:3:806:- [Lack 3'-end] codon-table.11	65.21	632.325	2	1262.64	0.0007	215.862
885	DAVENVFDNDSGWFNVTR		8-4_GL0052133	[gene] locus=scaffold52033_1:80:1444:- [Complete] codon-table.11	60.45	1042.97	2	2083.92	-0.0074	503.368
886	DAVLNAWAEDVDLR		sp|P52480|KPYM_MOUSE	Pyruvate kinase PKM OS=Mus musculus OX=10090 GN=Pkm PE=1 SV=4	81.6	793.896	2	1585.78	0.0036	453.136
887	DAVPATSTQILQGITR		MC-6-2_GL0041155	[gene] locus=scaffold26807_3:8567:12895:+ [Complete] codon-table.11	47.76	835.961	2	1669.91	0.008	367.536
888	DAVPGDLSLVFPHR		G1-5A_GL0044702	[gene] locus=scaffold25355_2:34819:36402:- [Complete] codon-table.11	45.53	508.272	3	1521.8	0.0016	404.028
889	DAVTIIGGGDSTAAAK		2_GL0096812	[gene] locus=scaffold84349_1:4619:5830:+ [Complete] codon-table.11	68.97	723.875	2	1445.73	-0.0015	230.727
890	DAVYNFTYDSLR		G1-1A_GL0105822	[gene] locus=scaffold84836_5:5912:7252:+ [Complete] codon-table.11	47.03	732.345	2	1462.68	0.0027	374.89
891	DCCQQLADISEWCR	Carbamidation@C:2,Carbamidation@C:3,Carbamidation@C:13	tr|A0A077RQ83|A0A077RQ83_WHEAT	Uncharacterized protein OS=Triticum aestivum OX=4565 GN=TRAES_3BF068600030CFD_c1 PE=4 SV=1	59.67	920.876	2	1839.74	0.0042	379.843
892	DCDVAIYGHTDNTGSDAINQPLSVSR	Carbamidation@C:2	MC-0-3_GL0064221	[gene] locus=scaffold49208_4:107:781:- [Complete] codon-table.11	62.15	935.762	3	2804.26	-0.0029	314.66
893	DCEGFIDDTISYFGR	Carbamidation@C:2	tr|A0A1D6ECG1|A0A1D6ECG1_MAIZE	Steroleosin OS=Zea mays OX=4577 GN=100286255 PE=4 SV=1	54.2	897.883	2	1793.75	-0.005	523.309
894	DCFYGQADAPLIIGGR	Carbamidation@C:2	G1-1A_GL0054686	[gene] locus=scaffold38777_1:199978:203532:+ [Complete] codon-table.11	50.04	876.922	2	1751.83	-0.0009	391.23
895	DCFYGQADAPVIVGGR	Carbamidation@C:2	MC-6-3_GL0087462	[gene] locus=scaffold64053_9:162:3725:+ [Complete] codon-table.11	65.17	862.91	2	1723.81	0.0071	331.083
896	DCFYGQENAPVIVGGR	Carbamidation@C:2	MC-0-3_GL0028301	[gene] locus=scaffold19415_4:6228:9785:+ [Complete] codon-table.11	67.51	891.417	2	1780.82	-0.0019	317.217
897	DCLNRPVEK	Carbamidation@C:2	S-Fe10_GL0058685	[gene] locus=scaffold10838_1:39447:40667:+ [Complete] codon-table.11	51.14	565.785	2	1129.56	0.0012	84.2293
898	DCLNVQNCSLDQHSCFTSR	Carbamidation@C:2,Carbamidation@C:8,Carbamidation@C:15	sp|P57096|PSCA_MOUSE	Prostate stem cell antigen OS=Mus musculus OX=10090 GN=Psca PE=1 SV=2	39.26	780.999	3	2339.98	0.0081	270.909
899	DCQFFPDK	Carbamidation@C:2	tr|G3X8Z1|G3X8Z1_MOUSE	Calcium-activated chloride channel regulator 4A OS=Mus musculus OX=10090 GN=Clca4a PE=1 SV=1	34.41	528.727	2	1055.44	0.0019	246.416
900	DCTWEQLEEVKDEVGAEDYSR	Carbamidation@C:2	MC-6-2_GL0067019	[gene] locus=scaffold46875_2:52643:53803:- [Complete] codon-table.11	72	853.37	3	2557.09	-0.0047	433.739
901	DDADWAHGDSSQPEQVDHTLVGQCK	Carbamidation@C:24	tr|A0A0R4J043|A0A0R4J043_MOUSE	Meprin A subunit OS=Mus musculus OX=10090 GN=Mep1a PE=1 SV=1	48.13	699.556	4	2794.2	0.0077	269.975
902	DDAQQIECVNNAVAGK	Carbamidation@C:8	10_GL0057097	[gene] locus=scaffold59941_1:47372:49207:+ [Complete] codon-table.11	64.46	866.4	2	1730.79	-0.0035	268.305
903	DDAQQIECVNNAVSAGAK	Carbamidation@C:8	S-Fe2_GL0185457	[gene] locus=scaffold522_2:10897:12780:- [Complete] codon-table.11	83.52	945.436	2	1888.86	-0.002	281.714
904	DDATSTFTCPAGTNYK	Carbamidation@C:9	tr|C0P7Y2|C0P7Y2_MAIZE	Stress-induced protein1 OS=Zea mays OX=4577 GN=ZEAMMB73_Zm00001d021901 PE=2 SV=1	105.52	874.88	2	1747.75	0.0101	244.412
905	DDFQKPDGSQTTDPSDFGNSWEEAVPDSPCAPVPPCTGDDCDTECSPELQDK	Carbamidation@C:30,Carbamidation@C:36,Carbamidation@C:41,Carbamidation@C:45	tr|E9Q0B5|E9Q0B5_MOUSE	Fc fragment of IgG-binding protein OS=Mus musculus OX=10090 GN=Fcgbp PE=1 SV=1	39.29	1450.84	4	5799.35	0.0157	428.347
906	DDNGSITHDFIGK		S-Fe6_GL0077264	[gene] locus=scaffold11976_1:128:526:- [Lack 5'-end] codon-table.11	50.57	709.831	2	1417.65	0.0007	256.752
907	DDPTSTFTCK	Carbamidation@C:9	tr|I1K6M2|I1K6M2_SOYBN	Uncharacterized protein OS=Glycine max OX=3847 GN=100301882 PE=4 SV=1	54.13	586.25	2	1170.48	-0.0019	181.064
908	DDQIISAASCTTNCLAPMAK	Carbamidation@C:10,Carbamidation@C:14	4-8_GL0124522	[gene] locus=scaffold11306_8:347:1363:+ [Complete] codon-table.11	90.1	1083.99	2	2165.97	-0.0042	356.444
909	DDTAPIFDVADYGLVGDLNK		1-5_GL0006008	[gene] locus=scaffold45752_2:745:1791:+ [Complete] codon-table.11	52.03	1069.52	2	2137.03	0.0038	526.353
910	DDTIISAASCTTNCLAPMAK	Carbamidation@C:10,Carbamidation@C:14	8-4_GL0073668	[gene] locus=scaffold10742_1:3:848:- [Lack both ends] codon-table.11	98.27	1070.49	2	2138.96	-0.0006	379.54
911	DDTSANSIWWTTEEYK		MC-0-1_GL0058727	[gene] locus=scaffold47395_2:11020:12627:+ [Complete] codon-table.11	54.59	973.426	2	1944.84	0	410.11
912	DDTYQSYSSPSPR		tr|A0A140LI59|A0A140LI59_MOUSE	Deleted in malignant brain tumors 1 protein OS=Mus musculus OX=10090 GN=Dmbt1 PE=1 SV=1	72.93	751.823	2	1501.63	-0.0008	182.457
913	DDVAASETTACINCGR	Carbamidation@C:11,Carbamidation@C:14	4-7_GL0008524	[gene] locus=scaffold2017_2:1062:2381:+ [Complete] codon-table.11	79.68	870.367	2	1738.72	-0.0056	204.504
914	DEAAANAAADEAEK		G1-1A_GL0058894	[gene] locus=scaffold42523_1:2843:4753:- [Complete] codon-table.11	62.54	688.301	2	1374.59	-0.0027	132.65
915	DEDAPIFDVADYGVVGDLNK		11_GL0010649	[gene] locus=scaffold20025_5:28:1074:- [Complete] codon-table.11	90.19	1076.51	2	2151	0.0024	510.153
916	DEDNSDYNATFEALR		6-4_GL0065170	[gene] locus=scaffold31111_1:1:594:+ [Lack both ends] codon-table.11	86.77	880.37	2	1758.73	-0.0076	336.927
917	DEDSEDNGIIMFSILK		sp|E9Q7P9|CDHR2_MOUSE	Cadherin-related family member 2 OS=Mus musculus OX=10090 GN=Cdhr2 PE=1 SV=1	59.17	913.433	2	1824.85	0.0057	522.307
918	DEFCPSTDTSFNCLK	Carbamidation@C:4,Carbamidation@C:13	tr|A3KMG9|A3KMG9_MOUSE	Npc1l1 protein (Fragment) OS=Mus musculus OX=10090 GN=Npc1l1 PE=2 SV=1	31.11	910.879	2	1819.74	0.0033	327.888
919	DEGAGGDNVGTGGIIDVLR		MC-6-3_GL0019126	[gene] locus=scaffold10921_3:12084:15494:+ [Complete] codon-table.11	98.77	907.943	2	1813.87	-0.0098	397.516
920	DEGNYLDDALMK		tr|Q7TMN7|Q7TMN7_MOUSE	Annexin OS=Mus musculus OX=10090 GN=Anxa4 PE=2 SV=1	43.13	692.308	2	1382.6	-0.0006	359.045
921	DEGPRPGTTAEGLSNLK		4-1_GL0012896	[gene] locus=scaffold57073_1:5309:6541:- [Complete] codon-table.11	61.86	871.441	2	1740.87	0.0022	221.129
922	DEIGAEVTVLTMGLPK		11_GL0063315	[gene] locus=scaffold35823_3:793:1578:- [Complete] codon-table.11	83.33	836.948	2	1671.88	0.0057	521.442
923	DENGLWNDDVFDADGNYR		1A-dyr3-06_GL0019537	[gene] locus=scaffold8255_1:29861:33013:+ [Complete] codon-table.11	52.96	1057.94	2	2113.86	-0.0005	437.651
924	DETSANSIWWTSEEYK		S-Fe10_GL0025974	[gene] locus=scaffold988_1:47086:48684:+ [Complete] codon-table.11	34.21	973.42	2	1944.83	-0.0114	395.365
925	DEYCCVGSAANDCHPTNYSR	Carbamidation@C:4,Carbamidation@C:5,Carbamidation@C:13	tr|C0P7Y2|C0P7Y2_MAIZE	Stress-induced protein1 OS=Zea mays OX=4577 GN=ZEAMMB73_Zm00001d021901 PE=2 SV=1	57.58	792.639	3	2374.9	-0.004	201.367
926	DFADYAEFCFK	Carbamidation@C:9	tr|A0A0R0IIZ3|A0A0R0IIZ3_SOYBN	Uncharacterized protein OS=Glycine max OX=3847 GN=100813194 PE=3 SV=1	35.42	706.795	2	1411.58	-0.0003	440.193
927	DFAECGLCGTAAVISPVGK	Carbamidation@C:5,Carbamidation@C:8	6-4_GL0040279	[gene] locus=scaffold6908_32:5276:6301:- [Complete] codon-table.11	73.16	976.47	2	1950.93	0.008	384.004
928	DFAENILQPR		2A-dyr16-07_GL0070427	[gene] locus=scaffold34634_7:281:823:+ [Lack 3'-end] codon-table.11	44.2	601.812	2	1201.61	-0.0002	347.824
929	DFAETEVKPLAQEVDETEAFPAETVAK		6-7_GL0119670	[gene] locus=scaffold25325_11:10628:11782:+ [Complete] codon-table.11	50.8	988.814	3	2963.42	-0.0097	435.06
930	DFAETEVKPLAQEVDETEEFPAGTVAK		1A-dyr4-07_GL0106171	[gene] locus=scaffold15282_4:15280:16434:- [Complete] codon-table.11	65.45	984.144	3	2949.41	-0.0014	421.344
931	DFELSQNYTNFWDK		11_GL0108972	[gene] locus=scaffold6506_3:2697:4046:- [Complete] codon-table.11	43.08	903.905	2	1805.8	0.0056	464.775
932	DFENPWGLTTPK		S-Fe10_GL0062532	[gene] locus=scaffold1991_1:74100:75380:- [Complete] codon-table.11	41.62	702.845	2	1403.67	0.0026	403.491
933	DFGDNLVEDMK		MC-6-2_GL0181019	[gene] locus=scaffold132925_1:25541:26260:+ [Complete] codon-table.11	50.54	641.784	2	1281.55	-0.001	371.427
934	DFILDSGPTGSDADMLIGAGR		2-2_GL0049769	[gene] locus=scaffold55129_4:59:1027:- [Complete] codon-table.11	65.36	1054.5	2	2106.99	-0.0023	466.26
935	DFLLDMSAAGGQAHFK		7-5_GL0129318	[gene] locus=scaffold119414_1:13317:14366:+ [Complete] codon-table.11	78.1	854.413	2	1706.81	0.0021	401.266
936	DFLPENCGCK	Carbamidation@C:7,Carbamidation@C:9	tr|A0A1D6MM98|A0A1D6MM98_MAIZE	Bowman-Birk type wound-induced proteinase inhibitor WIP1 OS=Zea mays OX=4577 GN=ZEAMMB73_Zm00001d040027 PE=4 SV=1	35.8	620.26	2	1238.5	-0.001	216.958
937	DFNLEIADK		G1-7A_GL0029138	[gene] locus=scaffold14176_3:365:1546:+ [Complete] codon-table.11	49.68	532.766	2	1063.52	-0.0002	314.619
938	DFNLEIEDK		11_GL0010402	[gene] locus=scaffold39582_5:3391:4503:+ [Complete] codon-table.11	45.39	561.769	2	1121.52	-0.0001	312.779
939	DFQTDPGNLGIFPR		2A-dyr14-07_GL0037894	[gene] locus=scaffold10569_4:1755:4862:- [Lack 5'-end] codon-table.11	56.05	788.891	2	1575.77	-0.0005	413.222
940	DFSGILTEGGTIIGTSR		7-6_GL0049499	[gene] locus=scaffold25842_6:187:1260:+ [Complete] codon-table.11	63.94	862.449	2	1722.88	0.0046	470.197
941	DFSGILTQGGTILGTSR		S-Fe3_GL0239844	[gene] locus=scaffold33992_1:2:550:+ [Lack both ends] codon-table.11	51.79	861.958	2	1721.9	0.006	464.655
942	DFTLDPVNFPAGPMR		tr|A0A1D6LPQ0|A0A1D6LPQ0_MAIZE	Glycosyl hydrolase family 31 protein OS=Zea mays OX=4577 GN=103629642 PE=3 SV=1	50.58	838.909	2	1675.8	0.0012	464.741
943	DGAPSEALGAFVK		G1-5A_GL0041974	[gene] locus=scaffold23227_2:1579:3480:+ [Complete] codon-table.11	47.86	631.324	2	1260.63	-0.0017	338.894
944	DGDDWYFYVK		G1-5A_GL0139151	[gene] locus=scaffold100614_1:3:1706:+ [Lack both ends] codon-table.11	48.62	654.282	2	1306.55	-0.0004	417.711
945	DGDINSDPVGTNSDGSAK		1A-dyr4-07_GL0054244	[gene] locus=scaffold136_2:29229:30599:- [Complete] codon-table.11	98.19	874.883	2	1747.75	0.0018	148.55
946	DGDLVDWWTQQSANNFK		sp|Q61391|NEP_MOUSE	Neprilysin OS=Mus musculus OX=10090 GN=Mme PE=1 SV=3	66.66	1012.46	2	2022.91	0.0008	517.712
947	DGDTIGCSGFTPSGYPK	Carbamidation@C:7	Group2-3A_GL0117990	[gene] locus=scaffold67138_1:3:704:- [Lack 3'-end] codon-table.11	43.53	879.886	2	1757.76	0.0001	291.219
948	DGDTVSTGGFVSCACPEALTK	Carbamidation@C:13,Carbamidation@C:15	MC-0-1_GL0000097	[gene] locus=scaffold36_1:406:1962:- [Complete] codon-table.11	51.75	1086.48	2	2170.95	0.0018	332.486
949	DGDWSGLLK		17_GL0105836	[gene] locus=scaffold57527_1:1:1509:+ [Lack 5'-end] codon-table.11	46.44	495.748	2	989.482	0.0004	350.971
950	DGETFGLDADAK		5-1_GL0023062	[gene] locus=scaffold52190_8_2:1710:3425:- [Complete] codon-table.11	42.73	619.78	2	1237.55	-0.0004	251.688
951	DGETFGLEK		2-1_GL0056349	[gene] locus=scaffold97862_1:6200:7915:+ [Complete] codon-table.11	47.72	498.237	2	994.459	-0.0014	215.544
952	DGGLIQGR		2-7_GL0087859	[gene] locus=scaffold43941_4:804:2297:- [Complete] codon-table.11	43.61	408.222	2	814.429	-0.0003	119.645
953	DGGVVSTYIPAGK		11_GL0025380	[gene] locus=scaffold61398_7:2768:4129:+ [Complete] codon-table.11	53.3	632.332	2	1262.65	-0.0017	266.332
954	DGIIMQVDSPQK		11_GL0010402	[gene] locus=scaffold39582_5:3391:4503:+ [Complete] codon-table.11	62.36	665.838	2	1329.66	0.0024	260.07
955	DGINAMSPAGQASEFYDGLK		7-5_GL0026823	[gene] locus=scaffold107023_2:8:1696:- [Complete] codon-table.11	81.12	1035.98	2	2069.94	0.0078	423.06
956	DGINNVTGQHNYIVR		17_GL0101695	[gene] locus=scaffold110281_2:3:4052:+ [Lack 5'-end] codon-table.11	61.32	567.29	3	1698.85	0.0052	240.014
957	DGIPATVVGIEYDPNR		4-3_GL0069847	[gene] locus=scaffold177_43:863:1705:- [Complete] codon-table.11	60.24	858.431	2	1714.85	-0.0048	370.511
958	DGISLVK		S-Fe9_GL0173292	[gene] locus=scaffold32452_12:2268:4076:- [Complete] codon-table.11	62.55	366.219	2	730.423	0.0005	184.588
959	DGISLVQTAEGALTEVHDMLNR		MH-6-5_GL0063812	[gene] locus=scaffold38060_1:3:1931:- [Lack both ends] codon-table.11	75.33	790.396	3	2368.17	-0.0027	529.168
960	DGIVQQVDSPQK		6-3_GL0057956	[gene] locus=scaffold8425_10:122:1231:+ [Complete] codon-table.11	55.55	657.339	2	1312.66	0.0007	183.178
961	DGIVQQVDSPQNLYDK		G1-7A_GL0029138	[gene] locus=scaffold14176_3:365:1546:+ [Complete] codon-table.11	59.21	909.949	2	1817.88	0.0031	309.181
962	DGIVQQVDSPQNLYDKPCNK	Carbamidation@C:18	G1-7A_GL0029138	[gene] locus=scaffold14176_3:365:1546:+ [Complete] codon-table.11	98.66	1159.56	2	2317.1	0.0009	281.465
963	DGKPNITGNDTLK		11_GL0025380	[gene] locus=scaffold61398_7:2768:4129:+ [Complete] codon-table.11	49.49	686.857	2	1371.7	0.0001	139.504
964	DGLLDAADLTLVPYGNAK		tr|A0A1D5XI92|A0A1D5XI92_WHEAT	Uncharacterized protein OS=Triticum aestivum OX=4565 PE=4 SV=1	67.42	923.486	2	1844.96	0.0046	491.814
965	DGLTLSSPDEETRK		5-8_GL0138131	[gene] locus=scaffold29132_11:5261:6517:- [Complete] codon-table.11	51.31	774.379	2	1546.74	-0.0037	192.859
966	DGLVQQVDTPQNLYEK		1-2_GL0006935	[gene] locus=scaffold9000_5:79:1191:+ [Complete] codon-table.11	59.17	923.962	2	1845.91	-0.0013	316.474
967	DGNVTADQLADLIAK		20_GL0059666	[gene] locus=C1400787_1:3:905:+ [Lack 5'-end] codon-table.11	68.1	772.402	2	1542.79	0.0005	426.053
968	DGPLELNIALAK		S-Fe10_GL0049419	[gene] locus=scaffold9493_14:1428:2579:+ [Complete] codon-table.11	40.71	627.357	2	1252.7	-0.0022	397.029
969	DGPLSTDWEDLIK		5-7_GL0079770	[gene] locus=scaffold14637_3:264:4493:- [Lack 5'-end] codon-table.11	59.41	744.864	2	1487.71	-0.0014	495.38
970	DGQAIGIGAGQQSR		1A-dyr2-07_GL0078242	[gene] locus=scaffold13900_3:251:1483:- [Complete] codon-table.11	59.48	679.345	2	1356.68	0.0007	161.194
971	DGSADGNQAASGEGSVYYLNFKPEQADDWK		11_GL0019333	[gene] locus=scaffold6264_5:854:2419:+ [Complete] codon-table.11	67.02	1073.81	3	3218.4	-0.0032	403.785
972	DGSATSIYGAR		MC-6-1_GL0017577	[gene] locus=scaffold8855_8:5130:8453:- [Complete] codon-table.11	45.21	549.265	2	1096.51	-0.0002	156.321
973	DGSFHHTCGGSLITPDWVLTAGHCISTSR	Carbamidation@C:8,Carbamidation@C:24	sp|Q9CQ52|CEL3B_MOUSE	Chymotrypsin-like elastase family member 3B OS=Mus musculus OX=10090 GN=Cela3b PE=1 SV=1	92.14	1057.16	3	3168.47	0.0185	414.456
974	DGSSDDDWTPYSGEK		8-2_GL0124976	[gene] locus=scaffold56257_3:745:2823:- [Lack 5'-end] codon-table.11	40.26	829.829	2	1657.64	0.0055	254.312
975	DGSVEVGAPTVEGAK		MC-6-2_GL0001751	[gene] locus=scaffold138_1:10290:10607:- [Complete] codon-table.11	55.67	708.353	2	1414.69	-0.0018	199.016
976	DGTEIHWIINPNQDGVYQQK		8-5_GL0107194	[gene] locus=scaffold50655_3:185:601:+ [Lack 3'-end] codon-table.11	73.41	1178.08	2	2354.14	0.0117	383.855
977	DGTFDNLSK		MC-6-1_GL0088432	[gene] locus=scaffold61888_1:1410:2249:- [Complete] codon-table.11	50.56	498.735	2	995.456	-0.0002	178.873
978	DGTLDSVNDIDSYLNQNR		5-8_GL0055932	[gene] locus=scaffold48587_6:44:3577:- [Lack 5'-end] codon-table.11	108.48	1019.97	2	2037.92	-0.0007	430.653
979	DGTQTAAGVVGVK		S-Fe9_GL0173292	[gene] locus=scaffold32452_12:2268:4076:- [Complete] codon-table.11	56.33	601.823	2	1201.63	0.0005	182.191
980	DGTSDDDWTPYSGEK		7-5_GL0089858	[gene] locus=scaffold119699_1:221:3463:+ [Complete] codon-table.11	31.93	836.834	2	1671.65	0.0005	259.246
981	DGTSNPVQVFR		sp|E9Q7P9|CDHR2_MOUSE	Cadherin-related family member 2 OS=Mus musculus OX=10090 GN=Cdhr2 PE=1 SV=1	67.48	610.307	2	1218.6	0.0007	253.531
982	DGTTLTIGDTTYTFAVGK		17_GL0105836	[gene] locus=scaffold57527_1:1:1509:+ [Lack 5'-end] codon-table.11	57.35	930.965	2	1859.92	0.0005	453.208
983	DGVIQQVDTPQNLYEK		G1-7A_GL0023893	[gene] locus=scaffold10583_15:3971:5080:+ [Complete] codon-table.11	72.9	923.962	2	1845.91	-0.0007	309.838
984	DGVIQQVDTPQNLYQK		1-1_GL0078624	[gene] locus=scaffold5588_5:5026:6141:- [Complete] codon-table.11	55.58	923.47	2	1844.93	-0.0009	303.638
985	DGVPIGPR		tr|A0A0P0V384|A0A0P0V384_ORYSJ	Os01g0508000 protein (Fragment) OS=Oryza sativa subsp. japonica OX=39947 GN=Os01g0508000 PE=3 SV=1	40.95	405.727	2	809.44	0.0004	167.744
986	DGVPTTSILTITSNVTYGK		4-2_GL0043523	[gene] locus=scaffold69875_1:25963:28002:- [Complete] codon-table.11	74.79	984.022	2	1966.03	0.0028	457.381
987	DGVVQQVDSPQK		G1-5A_GL0105953	[gene] locus=scaffold71240_1:48:1157:+ [Complete] codon-table.11	56.49	650.334	2	1298.65	0.0076	146.287
988	DGVVQQVDSPQNLYDKPCNK	Carbamidation@C:18	Group2-2A_GL0106922	[gene] locus=scaffold79110_10:1117:2229:- [Complete] codon-table.11	105.44	1152.56	2	2303.1	0.0144	257.23
989	DGVVQQVDSPQNLYQK		6-7_GL0028379	[gene] locus=scaffold23779_8:2128:3267:- [Lack 5'-end] codon-table.11	70.53	909.457	2	1816.9	0.0048	275.84
990	DGVVQQVDTPQNLYEK		2-2_GL0049377	[gene] locus=scaffold22222_4:534:1574:- [Lack 5'-end] codon-table.11	72.64	916.955	2	1831.9	0.0006	285.647
991	DGVVQQVDTPQNLYEKPR		2-2_GL0049377	[gene] locus=scaffold22222_4:534:1574:- [Lack 5'-end] codon-table.11	57.81	696.025	3	2085.05	0.0046	266.926
992	DGVVQQVDTPQNLYQK		32_GL0021838	[gene] locus=scaffold35897_19:1945:3060:+ [Complete] codon-table.11	52.08	916.464	2	1830.91	0.0026	278.233
993	DHSDVETTGTVVGAK		MC-0-1_GL0052653	[gene] locus=scaffold41764_7:30503:32119:- [Complete] codon-table.11	66.93	758.367	2	1514.72	-0.0008	129.362
994	DIAETVFGTSDPEEVGK		S-Fe11_GL0039037	[gene] locus=scaffold18997_10:6616:8067:+ [Complete] codon-table.11	59.6	897.426	2	1792.84	0.0002	390.261
995	DIALECSDGSTIPYR	Carbamidation@C:6	sp|Q6PZE0|MUC19_MOUSE	Mucin-19 OS=Mus musculus OX=10090 GN=Muc19 PE=2 SV=2	65.01	848.897	2	1695.78	0.002	309.417
996	DIATGEVTGTGLPK		G1-5A_GL0016347	[gene] locus=scaffold7771_16:627:2360:- [Complete] codon-table.11	53.67	679.862	2	1357.71	0.0008	256.947
997	DIDDYFGLETLK		10_GL0053436	[gene] locus=scaffold63167_1:13680:14078:- [Complete] codon-table.11	55.08	714.848	2	1427.68	0.0001	469.39
998	DIDDYLSLETLK		Group2-3A_GL0021692	[gene] locus=scaffold6953_2:951:1343:- [Complete] codon-table.11	48.05	712.863	2	1423.71	0.0031	450.578
999	DIDEYLGLETLK		2A-dyr14-06_GL0025883	[gene] locus=scaffold7838_5:5171:5587:- [Complete] codon-table.11	52.44	704.865	2	1407.72	0.0021	445.663
1000	DIDFGSDEDNINEITSQK		4-7_GL0025922	[gene] locus=scaffold12020_2:2:1477:- [Lack both ends] codon-table.11	67.82	1020.46	2	2038.91	0.0116	370.475
1001	DIDNYFGLETLK		MC-0-1_GL0021699	[gene] locus=scaffold16704_3:406:804:- [Complete] codon-table.11	46.08	714.356	2	1426.7	0.0004	448.086
1002	DIDTAAK		tr|A0A087WQS5|A0A087WQS5_MOUSE	ATP synthase F(0) complex subunit C2, mitochondrial (Fragment) OS=Mus musculus OX=10090 GN=Atp5g2 PE=3 SV=1	38.18	367.19	2	732.366	0.0002	65.6224
1003	DIDVDVNVGEIQK		sp|P17892|LIPR2_MOUSE	Pancreatic lipase-related protein 2 OS=Mus musculus OX=10090 GN=Pnliprp2 PE=1 SV=2	48.33	722.374	2	1442.73	0.0083	326.59
1004	DIDYGFAEADTTYGK		Group2-3A_GL0038488	[gene] locus=scaffold15764_2:1428:1547:- [Lack 5'-end] codon-table.11	85.56	833.365	2	1664.72	-0.0052	339.239
1005	DIELEDGFENMGAQLVK		7-5_GL0099918	[gene] locus=scaffold122595_1:6879:8504:+ [Complete] codon-table.11	102.54	954.456	2	1906.9	-0.0011	481.273
1006	DIETGEVKPTGLPK		7-5_GL0143425	[gene] locus=scaffold102923_2:17670:19403:+ [Complete] codon-table.11	45.14	742.405	2	1482.8	0.0031	216.611
1007	DIFQEIFDK		Group2-3A_GL0209985	[gene] locus=scaffold128126_1:14790:16001:+ [Complete] codon-table.11	41.88	577.79	2	1153.57	-0.0005	515.208
1008	DIFQEIYDAEYK		MC-6-1_GL0057401	[gene] locus=scaffold35555_9:48105:49310:- [Complete] codon-table.11	42.87	767.359	2	1532.7	0.0002	507.764
1009	DIGEFDEDNVNEIFR		7-5_GL0028933	[gene] locus=scaffold40998_2:1245:3425:- [Complete] codon-table.11	50.43	906.412	2	1810.81	0.0078	448.348
1010	DIGFNGLADPNR		tr|B8QUZ0|B8QUZ0_ZEAMP	Chitinase OS=Zea mays subsp. parviglumis OX=76912 GN=chiA PE=4 SV=1	66.22	644.818	2	1287.62	0.0001	306.891
1011	DILEEAGAEVPTTWEELK		11_GL0076757	[gene] locus=scaffold52003_6:6195:7511:+ [Complete] codon-table.11	59.81	1015.51	2	2029	0.0086	495.935
1012	DINDLVDDIKDVAPAE		MC-6-2_GL0001328	[gene] locus=scaffold92_3:18377:18589:+ [Complete] codon-table.11	50.4	871.432	2	1740.85	0.0085	514.864
1013	DINDNAPVFNPSTYQGQVPENEVNAR		tr|A0A0R4IZW5|A0A0R4IZW5_MOUSE	Cadherin 1, isoform CRA_b OS=Mus musculus OX=10090 GN=Cdh1 PE=1 SV=1	63.95	963.457	3	2887.35	0.0121	373.507
1014	DIQDDRIDSLEELVSGDYDLSK		5-7_GL0079770	[gene] locus=scaffold14637_3:264:4493:- [Lack 5'-end] codon-table.11	55.81	1263.1	2	2524.19	0.0057	522.47
1015	DIQINIFEVK		1A-dyr3-07_GL0035252	[gene] locus=scaffold23271_3:318:1049:+ [Complete] codon-table.11	57.07	609.84	2	1217.66	-0.0008	438.766
1016	DIQMTQTTSSLSASLGDR		tr|A0A075B5L0|A0A075B5L0_MOUSE	Immunoglobulin kappa variable 10-95 OS=Mus musculus OX=10090 GN=Igkv10-95 PE=4 SV=7	102.33	955.96	2	1909.9	-0.0008	336.108
1017	DISGFTHGVGWCAPQQGACK	Carbamidation@C:12,Carbamidation@C:19	MC-0-3_GL0024190	[gene] locus=scaffold15972_3:4399:5169:+ [Complete] codon-table.11	95.99	1088.49	2	2174.96	0.0008	334.777
1018	DISGLTHGIGWCAPQQGACK	Carbamidation@C:12,Carbamidation@C:19	11_GL0121983	[gene] locus=scaffold38023_1:39100:39801:- [Complete] codon-table.11	66.21	1078.5	2	2154.99	-0.0038	352.792
1019	DISGLTHGVGWCAPQQGACK	Carbamidation@C:12,Carbamidation@C:19	G1-5A_GL0186153	[gene] locus=scaffold136586_1:10171:10863:+ [Complete] codon-table.11	105.38	1071.5	2	2140.98	-0.0023	325.297
1020	DISLGYATFQPGTTVR		tr|E1AFV5|E1AFV5_MAIZE	Beta-1,3-glucanase OS=Zea mays OX=4577 GN=glucA PE=2 SV=1	60.63	863.446	2	1724.88	0.0043	386.613
1021	DITLQPCENEGQIASVYGK	Carbamidation@C:7	11_GL0107512	[gene] locus=scaffold101547_1:185:1633:- [Complete] codon-table.11	49.18	1061.51	2	2121	-0.0023	348.876
1022	DITSEILNTTSEYDPEK		Group2-6A_GL0053043	[gene] locus=scaffold41324_9:2:1186:+ [Lack both ends] codon-table.11	89.23	977.961	2	1953.91	0.0013	469.878
1023	DIVLTQSPASLAVSLGQR		sp|P01667|KV3AF_MOUSE	Ig kappa chain V-III region PC 6308 OS=Mus musculus OX=10090 PE=1 SV=1	76.22	928.017	2	1854.02	-0.0009	438.142
1024	DIVMTQSPSSLTVTAGEK		tr|A0A140T8M4|A0A140T8M4_MOUSE	Immunoglobulin kappa variable 8-19 OS=Mus musculus OX=10090 GN=Igkv8-19 PE=1 SV=2	73	932.473	2	1862.93	0.0025	307.37
1025	DKETIVGFQTDK		G1-1A_GL0023674	[gene] locus=scaffold14311_5:5888:7927:- [Complete] codon-table.11	49.58	690.855	2	1379.69	0.0013	204.605
1026	DKTPIYDNDGK		G1-3A_GL0012723	[gene] locus=scaffold5442_1:2:2035:+ [Lack both ends] codon-table.11	45.71	633.304	2	1264.59	-0.0006	98.6645
1027	DLAAVLGGTVSCSR	Carbamidation@C:12	5-8_GL0118237	[gene] locus=scaffold61004_1:109:1155:- [Complete] codon-table.11	43.87	703.363	2	1404.71	0.0084	375.99
1028	DLADQLAEYGADK		5-8_GL0118237	[gene] locus=scaffold61004_1:109:1155:- [Complete] codon-table.11	76.25	704.834	2	1407.65	0.001	373.754
1029	DLADTWDVAGFIQK		S-Fe11_GL0029228	[gene] locus=scaffold326_1:42861:44075:- [Complete] codon-table.11	71.84	789.896	2	1577.78	0.004	485.893
1030	DLAEVLYANIK		35_GL0086073	[gene] locus=scaffold32284_2:784:2913:+ [Complete] codon-table.11	45.78	624.846	2	1247.68	0.0009	468.785
1031	DLAGLSLGDAK		S-Fe10_GL0010008	[gene] locus=scaffold999_1:100024:100401:- [Complete] codon-table.11	46.45	530.288	2	1058.56	-0.0003	304.08
1032	DLAGTLDLSGFPALQK		MH-0-5_GL0144963	[gene] locus=C1103159_1:1:1074:+ [Lack 5'-end] codon-table.11	47.97	823.443	2	1644.87	-0.0012	490.343
1033	DLANEEGYESFVVPDDVGGR		8-1_GL0017583	[gene] locus=scaffold2442_14:2:823:- [Lack both ends] codon-table.11	45.4	1084.5	2	2166.99	0.0195	382.696
1034	DLANGTFTEEEIQEFVDHFIMK	Oxidation@M:21	2-2_GL0095547	[gene] locus=scaffold25555_2:2:940:+ [Lack both ends] codon-table.11	43.73	877.075	3	2628.2	-0.002	529.023
1035	DLANGTFTEEQIQEFVDHFIMK		10_GL0025698	[gene] locus=scaffold43294_3:49880:51919:- [Complete] codon-table.11	46.96	871.414	3	2611.22	-0.0057	529.068
1036	DLASLCDVFVNDAFGTAHR	Carbamidation@C:6	8-1_GL0038282	[gene] locus=scaffold16956_14:6685:7878:- [Complete] codon-table.11	87.46	1054.49	2	2106.97	-0.0069	528.436
1037	DLDAAARPDVLR		MC-0-1_GL0071083	[gene] locus=scaffold59789_5:3148:4302:+ [Complete] codon-table.11	57.49	656.353	2	1310.69	-0.0037	233.012
1038	DLDAANEEGNAR		S-Fe20_GL0115180	[gene] locus=scaffold26790_1:104:1126:+ [Lack 3'-end] codon-table.11	44.01	637.785	2	1273.56	0.0027	119.558
1039	DLDAIFINDNR		tr|I1KIT0|I1KIT0_SOYBN	Uncharacterized protein OS=Glycine max OX=3847 GN=GLYMA_07G088300 PE=4 SV=2	45.92	653.326	2	1304.64	0.0012	391.149
1040	DLDDANIGLNGSPTK		6-3_GL0036744	[gene] locus=scaffold31104_11:109:894:+ [Complete] codon-table.11	74.65	765.376	2	1528.74	0.0016	268.181
1041	DLDDAQADIEDLNEQLAEAK		MC-6-3_GL0113844	[gene] locus=scaffold83083_1:3:1460:- [Lack both ends] codon-table.11	83.99	1108.52	2	2215.02	0.0037	488.636
1042	DLDLGTNELDGDVTSYEK		tr|W4ZSC9|W4ZSC9_WHEAT	Uncharacterized protein OS=Triticum aestivum OX=4565 PE=3 SV=1	73.18	992.457	2	1982.9	0.0027	384.039
1043	DLDRENDPDFVDK		11_GL0010518	[gene] locus=scaffold49449_1:3:926:+ [Lack both ends] codon-table.11	45.23	789.357	2	1576.7	-0.0015	205.418
1044	DLDTDVTAVLIGSGVK		11_GL0010649	[gene] locus=scaffold20025_5:28:1074:- [Complete] codon-table.11	89.09	801.933	2	1601.85	0.0011	522.09
1045	DLDVAVLVGSMPR		tr|B1ATQ3|B1ATQ3_MOUSE	Malate dehydrogenase, cytoplasmic (Fragment) OS=Mus musculus OX=10090 GN=Mdh1 PE=1 SV=8	59.39	686.369	2	1370.72	0.0014	478.147
1046	DLEDLQILIK		sp|Q99KI0|ACON_MOUSE	Aconitate hydratase, mitochondrial OS=Mus musculus OX=10090 GN=Aco2 PE=1 SV=1	49.43	600.349	2	1198.68	0.0019	454.442
1047	DLEEAASLDGCNIGQR	Carbamidation@C:11	5-2_GL0064960	[gene] locus=scaffold56999_6:3:371:+ [Lack 5'-end] codon-table.11	45.12	874.403	2	1746.79	0.0072	301.8
1048	DLEEVLNSELSGNFK		sp|Q99JG3|ANX13_MOUSE	Annexin A13 OS=Mus musculus OX=10090 GN=Anxa13 PE=1 SV=3	83.18	847.418	2	1692.82	0.0007	516.614
1049	DLEFNDGDELNEINSQK		MH-6-2_GL0046515	[gene] locus=scaffold32360_1:3:3893:- [Lack both ends] codon-table.11	60.38	990.449	2	1978.88	0.0074	356.368
1050	DLESTTSNDQTFTHSDLR		4-6_GL0050631	[gene] locus=scaffold479_3:2:535:+ [Lack both ends] codon-table.11	51.37	689.646	3	2065.92	-0.0027	249.425
1051	DLGNIYEGDDLMTEYSK		3-3_GL0033464	[gene] locus=scaffold1318_9:1163:2551:- [Complete] codon-table.11	46.3	981.93	2	1961.85	-0.0101	417.315
1052	DLGTEVTAVLVGSGVK		G1-3A_GL0025584	[gene] locus=scaffold13319_4:781:1827:+ [Complete] codon-table.11	82.84	772.931	2	1543.85	0.0016	524.611
1053	DLIACYDGNGSNFGTHPQNVLR	Carbamidation@C:5	8-3_GL0092882	[gene] locus=scaffold35202_6:932:2899:+ [Complete] codon-table.11	55.38	816.717	3	2447.13	0.0009	366.582
1054	DLIAEIYNEETAEAVR		7-5_GL0132686	[gene] locus=scaffold62267_1:5653:6399:+ [Complete] codon-table.11	59.22	918.458	2	1834.9	0.0058	495.63
1055	DLIDYCGGITGDDVTIK	Carbamidation@C:6	S-Fe3_GL0160698	[gene] locus=scaffold40539_1:1:747:- [Lack both ends] codon-table.11	74.07	927.943	2	1853.87	-0.0004	393.611
1056	DLIEDLK		tr|Q7TMN7|Q7TMN7_MOUSE	Annexin OS=Mus musculus OX=10090 GN=Anxa4 PE=2 SV=1	50.52	423.234	2	844.454	-0.0003	303.871
1057	DLIGAVIGPGGK		MC-6-2_GL0109938	[gene] locus=scaffold85752_2:902:3184:- [Complete] codon-table.11	41.71	548.822	2	1095.63	0.0006	348.58
1058	DLLNEYKFPGDDTPIIK		Group2-5A_GL0095188	[gene] locus=scaffold63303_1:3:644:- [Lack both ends] codon-table.11	48.59	660.011	3	1977.01	0.0031	421.204
1059	DLLSEYDFPGDDIPVIR		35_GL0130831	[gene] locus=scaffold42756_7:74:1396:- [Lack 5'-end] codon-table.11	78.63	982.487	2	1962.96	0.0016	525.184
1060	DLLSEYDYPGDDVPVIR		1-6_GL0017811	[gene] locus=scaffold33236_21:415:1605:- [Complete] codon-table.11	108.42	983.477	2	1964.94	0.0033	454.653
1061	DLLSEYEFPGDDTPIIKGSALK		1-1_GL0095178	[gene] locus=scaffold28758_2:3:968:- [Lack both ends] codon-table.11	71.38	1204.6	2	2407.19	-0.0234	507.174
1062	DLLSEYEFPGDDTPVIQGSALK		G1-1A_GL0021347	[gene] locus=scaffold12657_4:240:1433:- [Complete] codon-table.11	109.59	1197.59	2	2393.16	-0.0048	485.099
1063	DLLSSYDYDGDNTPIIR		S-Fe12_GL0013137	[gene] locus=scaffold436_1:14573:15757:- [Complete] codon-table.11	70.15	978.963	2	1955.91	0.0005	417.879
1064	DLLSSYEYDGDNTPIIR		MC-0-1_GL0022870	[gene] locus=scaffold17554_2:95:1279:+ [Complete] codon-table.11	74.35	985.969	2	1969.92	-0.0034	425.563
1065	DLLSTYEYDGDETPIIR		MC-0-3_GL0045750	[gene] locus=scaffold32546_1:176:1360:- [Complete] codon-table.11	98.24	1000.48	2	1998.94	0.0019	436.356
1066	DLLTEYDYPGDDIPVVR		11_GL0028376	[gene] locus=scaffold62855_1:54917:56107:+ [Complete] codon-table.11	70.71	990.485	2	1978.95	0.0021	451.441
1067	DLNLDGIIAEVK		sp|Q99M73|KRT84_MOUSE	Keratin, type II cuticular Hb4 OS=Mus musculus OX=10090 GN=Krt84 PE=2 SV=2	59.01	650.362	2	1298.71	0.0009	485.677
1068	DLNTDVTAILLGSGIK		7-5_GL0130960	[gene] locus=scaffold109_2:20308:21345:- [Complete] codon-table.11	67.61	815.459	2	1628.9	0.0049	528.852
1069	DLNTDVTAVLIGSDVK		11_GL0153043	[gene] locus=scaffold51914_1:6945:7991:- [Complete] codon-table.11	44.68	830.444	2	1658.87	0.0009	507.727
1070	DLNTDVTAVLIGSGVK		MC-6-1_GL0017152	[gene] locus=scaffold8655_2:3:1034:- [Lack 3'-end] codon-table.11	87.36	801.441	2	1600.87	-0.0008	498.756
1071	DLNTDVTAVLLGSNIK		1A-dyr4-07_GL0106169	[gene] locus=scaffold15282_4:13378:14418:- [Complete] codon-table.11	65.54	836.963	2	1671.91	0.0066	515.865
1072	DLNTDVTAVLLGSNVK		G1-5A_GL0096650	[gene] locus=scaffold63998_18:2961:4001:+ [Complete] codon-table.11	71.78	829.952	2	1657.89	0.0013	493.463
1073	DLNWSEDFGELTEGK		1-1_GL0131480	[gene] locus=scaffold52655_5:5028:6530:+ [Complete] codon-table.11	40.32	870.391	2	1738.77	-0.0002	475.625
1074	DLPCPETCALEGGSHITTFDGK	Carbamidation@C:4,Carbamidation@C:8	sp|Q80Z19|MUC2_MOUSE	Mucin-2 (Fragments) OS=Mus musculus OX=10090 GN=Muc2 PE=1 SV=2	52.04	802.363	3	2404.07	-0.0002	353.395
1075	DLQIGDFATYTK		MH-6-4_GL0006840	[gene] locus=scaffold1412_3:3:2132:+ [Lack both ends] codon-table.11	46.15	686.342	2	1370.67	-0.0024	389.252
1076	DLQILAEFHEK		tr|A0A0R4J0I1|A0A0R4J0I1_MOUSE	MCG1051009 OS=Mus musculus OX=10090 GN=Serpina3k PE=1 SV=1	50.64	671.854	2	1341.69	0.0007	379.08
1077	DLSDQATYEALVGK		S-Fe7_GL0125050	[gene] locus=scaffold1097_1:2:2110:+ [Lack both ends] codon-table.11	42.64	755.376	2	1508.74	0.0011	355.719
1078	DLSLSNVTGYDLGCTEEFQHAMK	Carbamidation@C:14	8-2_GL0132706	[gene] locus=scaffold30548_4:1100:2047:- [Lack 5'-end] codon-table.11	54.46	872.395	3	2614.16	-0.0059	446.19
1079	DLSPDDQDETFDFIR		7-5_GL0173614	[gene] locus=scaffold122545_1:2932:4767:- [Complete] codon-table.11	73.83	906.9	2	1811.79	0.0003	419.549
1080	DLSQPGQFACEER	Carbamidation@C:10	1-1_GL0061168	[gene] locus=scaffold13651_4:510:1010:- [Lack 5'-end] codon-table.11	46.67	768.845	2	1535.68	0.0083	242.895
1081	DLSTALGTVPK		S-Fe6_GL0054625	[gene] locus=scaffold96154_1:449:1177:+ [Lack 3'-end] codon-table.11	42.67	551.311	2	1100.61	-0.0007	304.366
1082	DLTDEEVAR		7-5_GL0112798	[gene] locus=scaffold115478_3:23852:24220:- [Complete] codon-table.11	39.7	524.252	2	1046.49	0.0006	169.737
1083	DLTDYLMK		tr|B2RRX1|B2RRX1_MOUSE	Actin, beta OS=Mus musculus OX=10090 GN=Actb PE=2 SV=1	45.13	499.747	2	997.48	0.0006	377.066
1084	DLTFQNTAGPSK		tr|K7KZN7|K7KZN7_SOYBN	Uncharacterized protein OS=Glycine max OX=3847 GN=GLYMA_07G046000 PE=3 SV=1	56.42	639.82	2	1277.63	0.0002	202.245
1085	DLTNILSVTQYSSDGTK		43_GL0108847	[gene] locus=scaffold5080_2:60:935:- [Lack 5'-end] codon-table.11	63.55	921.465	2	1840.91	0.0093	428.877
1086	DLTQSPTANINNALAGR		1A-dyr2-07_GL0067702	[gene] locus=scaffold6960_9:24607:27825:- [Complete] codon-table.11	55.92	878.448	2	1754.88	-0.009	336.991
1087	DLTVNIAK		1-6_GL0014170	[gene] locus=scaffold23338_2:2579:3130:+ [Complete] codon-table.11	45.4	437.256	2	872.497	0.0002	220.955
1088	DLVADVSSCFLSEPVDVSK	Carbamidation@C:9	4-2_GL0033404	[gene] locus=scaffold33862_4:29313:30404:+ [Complete] codon-table.11	70.82	1034	2	2065.99	0.0045	515.81
1089	DLVDASESGNEDAR		7-5_GL0136255	[gene] locus=scaffold122630_1:144:1343:+ [Complete] codon-table.11	46.61	739.323	2	1476.63	-0.002	174.781
1090	DLVGSDALDAK		tr|Q3TU20|Q3TU20_MOUSE	Angiotensin-converting enzyme OS=Mus musculus OX=10090 GN=Ace PE=2 SV=1	46.38	552.282	2	1102.55	-0.0003	237.186
1091	DLVNMDAIDEFR		26_GL0057032	[gene] locus=scaffold14414_3:1036:4629:+ [Complete] codon-table.11	43.46	719.339	2	1436.66	0.0026	441.394
1092	DLVVDISSFINK		G1-5A_GL0043250	[gene] locus=scaffold24108_3:876:1604:- [Lack 5'-end] codon-table.11	59.47	675.368	2	1348.72	-0.0016	524.967
1093	DLWAQVLDLQK		10_GL0025698	[gene] locus=scaffold43294_3:49880:51919:- [Complete] codon-table.11	55.48	664.865	2	1327.71	0.0014	517.365
1094	DLYANTVLSGGTTMYPGIADR		tr|B2RRX1|B2RRX1_MOUSE	Actin, beta OS=Mus musculus OX=10090 GN=Actb PE=2 SV=1	136.98	1108.04	2	2214.06	-0.0036	427.911
1095	DLYSSGESIK		sp|Q80Z19|MUC2_MOUSE	Mucin-2 (Fragments) OS=Mus musculus OX=10090 GN=Muc2 PE=1 SV=2	48.39	549.769	2	1097.52	-0.0017	203.115
1096	DMDEAEEYSQELIAK		11_GL0043820	[gene] locus=scaffold59983_6:595:1734:+ [Complete] codon-table.11	49.85	885.891	2	1769.77	0.0017	379.039
1097	DMEAELGAGNK		7-5_GL0055188	[gene] locus=scaffold122513_2:28591:30081:+ [Complete] codon-table.11	59.46	567.757	2	1133.5	-0.0029	197.52
1098	DMEETIEEETSGDLK		sp|Q99JG3|ANX13_MOUSE	Annexin A13 OS=Mus musculus OX=10090 GN=Anxa13 PE=1 SV=3	51.88	863.37	2	1724.73	-0.0033	389.268
1099	DMQDMEFTVENK		S-Fe2_GL0028018	[gene] locus=scaffold4092_1:2217:4850:- [Complete] codon-table.11	32.96	743.81	2	1485.61	-0.0064	313.467
1100	DMTSEELDDILR		tr|Q3TXF9|Q3TXF9_MOUSE	Sodium/potassium-transporting ATPase subunit alpha OS=Mus musculus OX=10090 GN=Atp1a1 PE=2 SV=1	58.28	718.83	2	1435.65	-0.0042	432.278
1101	DMVDLGAIDAFR		3-5_GL0107671	[gene] locus=scaffold14376_2:7892:11416:+ [Complete] codon-table.11	63.53	661.824	2	1321.63	0.0007	455.35
1102	DMVDLGAIDAFRK		3-5_GL0107671	[gene] locus=scaffold14376_2:7892:11416:+ [Complete] codon-table.11	50.92	725.872	2	1449.73	0.0004	397.597
1103	DMVTQASPYLFEATGK		sp|Q9D7Z6|CLCA1_MOUSE	Calcium-activated chloride channel regulator 1 OS=Mus musculus OX=10090 GN=Clca1 PE=1 SV=2	66.86	879.426	2	1756.84	0.0037	413.115
1104	DNATYVQWVLR		11_GL0003656	[gene] locus=scaffold90221_1:14993:15727:- [Complete] codon-table.11	43.73	682.853	2	1363.69	0.0037	418.104
1105	DNCPYQDGDEITVLK	Carbamidation@C:3	8-2_GL0049536	[gene] locus=scaffold918_7:1258:2232:- [Complete] codon-table.11	84.73	883.898	2	1765.78	-0.0019	307.858
1106	DNCVFVPDPHQNEK	Carbamidation@C:3	sp|Q9D7Z6|CLCA1_MOUSE	Calcium-activated chloride channel regulator 1 OS=Mus musculus OX=10090 GN=Clca1 PE=1 SV=2	44.74	849.881	2	1697.75	0	206.646
1107	DNEFGDLLVEDHDIR		5-8_GL0097769	[gene] locus=scaffold95158_1:1:687:- [Lack 3'-end] codon-table.11	42.16	893.921	2	1785.83	0.0102	396.965
1108	DNEYIAANADVAR		2A-dyr14-06_GL0023083	[gene] locus=scaffold10878_2:9785:11062:+ [Complete] codon-table.11	56.21	711.337	2	1420.66	0.0007	220.338
1109	DNGFICNTVTQVTNTPNR	Carbamidation@C:6	S-Fe9_GL0106317	[gene] locus=scaffold119512_3:2:988:- [Lack both ends] codon-table.11	108.66	1025.98	2	2049.95	-0.0011	361.78
1110	DNIQGITKPAIR		tr|A0A1D6AUG0|A0A1D6AUG0_WHEAT	Histone H4 OS=Triticum aestivum OX=4565 PE=3 SV=1	62.67	663.382	2	1324.75	0.0034	197.211
1111	DNIVSSLDNVAK		tr|I1L860|I1L860_SOYBN	Uncharacterized protein OS=Glycine max OX=3847 GN=GLYMA_10G028300 PE=4 SV=1	51.02	637.833	2	1273.65	-0.0006	317.249
1112	DNLQEVVVEEAK		2-6_GL0048575	[gene] locus=scaffold1746_7:2025:3164:+ [Complete] codon-table.11	45.43	686.854	2	1371.69	0.0053	301.139
1113	DNQYLEDNDPNK		2A-dyr16-06_GL0079149	[gene] locus=scaffold14143_1:2007:6290:+ [Complete] codon-table.11	35.73	732.817	2	1463.62	0.0026	169.293
1114	DNSLCGLGQTAPNPVLSTLR	Carbamidation@C:5	MC-6-2_GL0003434	[gene] locus=scaffold294_4:74600:76471:- [Complete] codon-table.11	78.19	1057.04	2	2112.06	-0.0005	410.34
1115	DNSTPTPTPDPTPDPTPAETEK		1A-dyr4-07_GL0002546	[gene] locus=scaffold73093_1:24898:26568:+ [Complete] codon-table.11	83.69	1154.52	2	2307.03	-0.0057	210.185
1116	DNTQGFLQQTGEK		tr|Q9XET0|Q9XET0_SOYBN	Seed maturation protein PM30 OS=Glycine max OX=3847 GN=PM30 PE=2 SV=1	66.41	733.35	2	1464.69	0.0015	220.288
1117	DNTTIVDGAGNSDAIK		S-Fe9_GL0065104	[gene] locus=scaffold136533_1:688:2331:+ [Complete] codon-table.11	50.76	795.883	2	1589.75	-0.0016	210.372
1118	DNVIDYK		6-1_GL0058727	[gene] locus=scaffold10849_18:421:684:- [Complete] codon-table.11	41.73	433.716	2	865.418	0.0004	159.368
1119	DNVISQIPSQVQELAFPGSAK		tr|Q0MUU5|Q0MUU5_SOYBN	Beta-conglycinin alpha'-subunit OS=Glycine max OX=3847 PE=2 SV=1	94.09	1114.58	2	2227.15	-0.0013	501.822
1120	DPATGADVYGDYVR		2-6_GL0062090	[gene] locus=scaffold13063_5:1:2427:- [Lack both ends] codon-table.11	57.24	749.844	2	1497.67	0.0002	285.988
1121	DPCHGITCRPQETCK	Carbamidation@C:3,Carbamidation@C:8,Carbamidation@C:14	tr|E9Q0B5|E9Q0B5_MOUSE	Fc fragment of IgG-binding protein OS=Mus musculus OX=10090 GN=Fcgbp PE=1 SV=1	59.87	929.903	2	1857.79	-0.0015	113.517
1122	DPGGLLK		2-2_GL0089376	[gene] locus=scaffold26181_3:615:1046:- [Lack 5'-end] codon-table.11	31.66	350.205	2	698.395	-0.001	107.832
1123	DPNNLEFQEIK		tr|B5THE2|B5THE2_MOUSE	Maltase-glucoamylase OS=Mus musculus OX=10090 GN=Mgam PE=1 SV=1	50.5	673.833	2	1345.65	0.0011	285.02
1124	DPQENLEALEEFK		tr|Q14AJ3|Q14AJ3_MOUSE	Lipocalin 3 OS=Mus musculus OX=10090 GN=Lcn3 PE=2 SV=1	47.33	781.371	2	1560.73	-0.004	407.03
1125	DPSNQEDVEAAR		tr|Q3TZ78|Q3TZ78_MOUSE	Uncharacterized protein (Fragment) OS=Mus musculus OX=10090 GN=Lct PE=2 SV=1	61.79	665.797	2	1329.58	-0.0002	114.208
1126	DQADELVIENSYSGK		1A-dyr4-07_GL0048671	[gene] locus=C883716_1:3441:6716:- [Lack 5'-end] codon-table.11	95.66	834.393	2	1666.77	0.0028	294.836
1127	DQAYIASLNNQVNNLR		MC-0-1_GL0110800	[gene] locus=scaffold96751_1:25283:26491:+ [Complete] codon-table.11	71.04	916.967	2	1831.92	0.0018	358.825
1128	DQEFIIFVGPSGCGK	Carbamidation@C:13	1A-dyr4-07_GL0028776	[gene] locus=scaffold15814_14:15243:16352:- [Complete] codon-table.11	57.84	827.406	2	1652.8	0.0098	425.744
1129	DQIAETSSDFDREK		S-Fe6_GL0160123	[gene] locus=scaffold27611_2:3:539:- [Lack both ends] codon-table.11	44.76	547.585	3	1639.73	-0.0008	199.7
1130	DQLGQHFADSSSLEYSAK		8-7_GL0085125	[gene] locus=scaffold73451_1:2:2128:+ [Lack 5'-end] codon-table.11	47.12	991.959	2	1981.9	0.0015	282.048
1131	DQLNVQITGVPGLSASR		8-1_GL0064748	[gene] locus=scaffold37610_1:1:2181:+ [Lack 5'-end] codon-table.11	51.85	877.973	2	1753.93	-0.001	385.014
1132	DQNDWIGPPNNNGVTK		tr|Q8C5B4|Q8C5B4_MOUSE	Alpha-amylase OS=Mus musculus OX=10090 PE=2 SV=1	41.41	884.915	2	1767.82	-0.0018	272.479
1133	DQQDEGFVAGPEQQEQER		tr|W5ECA4|W5ECA4_WHEAT	Uncharacterized protein OS=Triticum aestivum OX=4565 PE=4 SV=1	113.97	1045.45	2	2088.89	-0.0048	226.534
1134	DQQDEGFVAGPEQQEQERGDR		tr|W5ECA4|W5ECA4_WHEAT	Uncharacterized protein OS=Triticum aestivum OX=4565 PE=4 SV=1	42.53	806.691	3	2417.05	0.0022	210.37
1135	DQQDEGFVAGPEQQQEHER		tr|A0A1D5X6G4|A0A1D5X6G4_WHEAT	Uncharacterized protein OS=Triticum aestivum OX=4565 PE=4 SV=1	51.02	742.992	3	2225.96	-0.0023	192.769
1136	DQQDEGFVAGPEQQSR		tr|A0A1D5XS09|A0A1D5XS09_WHEAT	Uncharacterized protein OS=Triticum aestivum OX=4565 PE=4 SV=1	82.62	895.901	2	1789.79	0.0011	209.358
1137	DQSPASHEIATNLGDFAISLYR		tr|A0A0A0MQA3|A0A0A0MQA3_MOUSE	Alpha-1-antitrypsin 1-1 OS=Mus musculus OX=10090 GN=Serpina1a PE=1 SV=1	95.5	802.396	3	2404.17	0.0011	508.027
1138	DQTIEVVPGDVR		MC-0-1_GL0001563	[gene] locus=scaffold376_2:41275:44553:+ [Complete] codon-table.11	44.99	664.346	2	1326.68	0.0001	262.486
1139	DREETDNQDSCWIK	Carbamidation@C:11	7-5_GL0087882	[gene] locus=scaffold71994_2:10780:11550:- [Complete] codon-table.11	60.5	898.377	2	1794.74	-0.009	201.349
1140	DSCLLNQEFIQDSK	Carbamidation@C:3	MC-0-3_GL0008641	[gene] locus=scaffold4499_2:3356:4348:+ [Complete] codon-table.11	45	848.899	2	1695.78	0.006	345.159
1141	DSCQDLGVSR	Carbamidation@C:3	tr|Q01HP7|Q01HP7_ORYSA	OSIGBa0115K01-H0319F09.5 protein OS=Oryza sativa OX=4530 GN=OSIGBa0115K01-H0319F09.5 PE=4 SV=1	55.49	568.753	2	1135.49	-0.0011	132.472
1142	DSCQDLLGFVHLIPDR	Carbamidation@C:3	2-1_GL0091302	[gene] locus=scaffold32812_4:7925:10360:+ [Complete] codon-table.11	66.22	628.981	3	1883.92	0.0004	515.063
1143	DSCQDLLGFVHLIPER	Carbamidation@C:3	2-1_GL0122220	[gene] locus=scaffold24069_1:52:2487:- [Complete] codon-table.11	46.18	633.652	3	1897.93	-0.0009	512.743
1144	DSCQGDSGGPVVCNGELQGIVSWGYGCALADNPGVYTK	Carbamidation@C:3,Carbamidation@C:13,Carbamidation@C:27	tr|Q792Y9|Q792Y9_MOUSE	MCG140783 OS=Mus musculus OX=10090 GN=Gm5771 PE=1 SV=1	58.35	1329.92	3	3986.75	-0.0051	491.05
1145	DSCQGDSGGPVVCNGELQGIVSWGYGCAQPDAPGVYTK	Carbamidation@C:3,Carbamidation@C:13,Carbamidation@C:27	tr|Q792Y6|Q792Y6_MOUSE	MCG4990, isoform CRA_e OS=Mus musculus OX=10090 GN=Prss2 PE=1 SV=1	87.2	1329.26	3	3984.74	0.0085	490.655
1146	DSCQGDSGGPVVCNGQLQGIVSWGYGCALK	Carbamidation@C:3,Carbamidation@C:13,Carbamidation@C:27	tr|G3UXD0|G3UXD0_MOUSE	Trypsin 5 (Fragment) OS=Mus musculus OX=10090 GN=Try5 PE=1 SV=1	68.64	1057.14	3	3168.41	0.0041	494.074
1147	DSCQGDSGGPVVCNGQLQGVVSWGYGCAQR	Carbamidation@C:3,Carbamidation@C:13,Carbamidation@C:27	tr|Q9CPN9|Q9CPN9_MOUSE	RIKEN cDNA 2210010C04 gene OS=Mus musculus OX=10090 GN=2210010C04Rik PE=1 SV=1	65.25	1066.8	3	3197.38	0.0041	426.731
1148	DSCQGDSGGPVVCNR	Carbamidation@C:3,Carbamidation@C:13	tr|Q3V2G3|Q3V2G3_MOUSE	Uncharacterized protein OS=Mus musculus OX=10090 GN=Prss3 PE=2 SV=1	112.53	804.33	2	1606.64	-0.0014	114.089
1149	DSDCFDEDSINEIFR	Carbamidation@C:4	G1-1A_GL0073377	[gene] locus=scaffold55563_2:709:2889:+ [Complete] codon-table.11	82.15	931.379	2	1860.74	-0.003	457.18
1150	DSDIVIITSGIAR		2-7_GL0100757	[gene] locus=scaffold41605_4:761:1696:- [Complete] codon-table.11	48.78	680.378	2	1358.74	0.0002	369.823
1151	DSFDVELTEVGPNK		2-6_GL0089672	[gene] locus=scaffold5884_5:935:1312:+ [Complete] codon-table.11	64.5	775.369	2	1548.72	-0.0081	347.799
1152	DSGAEFCDCDACK	Carbamidation@C:7,Carbamidation@C:9,Carbamidation@C:12	5-7_GL0011796	[gene] locus=scaffold17684_4:270:3713:- [Lack 5'-end] codon-table.11	44.75	767.767	2	1533.52	0.0023	162.153
1153	DSGCNVIIGLYEGSK	Carbamidation@C:4	G1-5A_GL0174912	[gene] locus=scaffold131248_2:3:935:- [Lack 3'-end] codon-table.11	58.64	806.387	2	1610.76	-0.0008	391.039
1154	DSGFADTTPK		4-1_GL0071382	[gene] locus=scaffold324_4:1616:5167:+ [Complete] codon-table.11	59.33	519.74	2	1037.47	-0.0005	129.657
1155	DSGLNISQLPVVGCAPEWMSEK	Carbamidation@C:14	6-5_GL0015314	[gene] locus=scaffold31061_16:2001:3893:+ [Complete] codon-table.11	57.69	1209.08	2	2416.15	0.0115	517.031
1156	DSISDKVDDLK		MC-0-1_GL0081215	[gene] locus=scaffold70081_10:810:1184:+ [Complete] codon-table.11	51.09	617.813	2	1233.61	0.0021	229.74
1157	DSISLSPEQLAQLR		sp|P13634|CAH1_MOUSE	Carbonic anhydrase 1 OS=Mus musculus OX=10090 GN=Ca1 PE=1 SV=4	54.39	778.918	2	1555.82	0.0008	391.818
1158	DSNAPIFDVADYGIVGDLNK		8-2_GL0023849	[gene] locus=scaffold32051_22:2719:3756:+ [Complete] codon-table.11	72.37	1062.02	2	2122.03	0.0061	517.713
1159	DSNQDLLGFVHQIPDR		S-Fe3_GL0132868	[gene] locus=scaffold414_1:6101:8596:- [Complete] codon-table.11	56.5	618.643	3	1852.91	-0.0001	413.481
1160	DSQAWSVYLETANPK		MC-0-1_GL0116200	[gene] locus=scaffold99096_3:14458:16365:+ [Complete] codon-table.11	58.78	854.917	2	1707.82	0.0083	394.009
1161	DSTLIMQLLR		tr|A0A1D6F6I4|A0A1D6F6I4_MAIZE	14-3-3-like protein OS=Zea mays OX=4577 GN=542285 PE=3 SV=1	48.51	595.334	2	1188.65	0.0007	497.13
1162	DSYNLHPGDAQR		tr|I1NGF4|I1NGF4_SOYBN	Uncharacterized protein OS=Glycine max OX=3847 GN=GLYMA_20G146200 PE=4 SV=1	45.06	686.816	2	1371.62	-0.0002	136.89
1163	DSYNLQSGDALR		tr|Q4LER6|Q4LER6_SOYBN	Beta-conglycinin alpha prime subunit OS=Glycine max OX=3847 GN=548007 PE=2 SV=1	47.78	669.818	2	1337.62	0.0006	237.54
1164	DTAENYQEGLLELYK		6-1_GL0091429	[gene] locus=scaffold3439_16:108:4139:+ [Complete] codon-table.11	56.39	893.432	2	1784.85	0.0016	424.055
1165	DTANWLEINPETGAIFTR		tr|A0A0R4IZW5|A0A0R4IZW5_MOUSE	Cadherin 1, isoform CRA_b OS=Mus musculus OX=10090 GN=Cdh1 PE=1 SV=1	62.62	1024.51	2	2047	0.0035	497.643
1166	DTCAGDSGGPLICDGVLQGITSWGPSPCGKPNVPGIYTR	Carbamidation@C:3,Carbamidation@C:13,Carbamidation@C:28	tr|A0A0U1RPN5|A0A0U1RPN5_MOUSE	Kallikrein-1 (Fragment) OS=Mus musculus OX=10090 GN=Klk1 PE=1 SV=1	106.11	1353.97	3	4058.9	0.0033	516.302
1167	DTDGDVESYTGIANVPNVTLSNDHNGTAK		7-8_GL0081393	[gene] locus=scaffold64016_2:3:767:+ [Lack both ends] codon-table.11	82.37	1002.13	3	3003.37	0.0031	363.114
1168	DTDKPFLMPVEDVFTITGR		G1-1A_GL0021347	[gene] locus=scaffold12657_4:240:1433:- [Complete] codon-table.11	47.6	1091.04	2	2180.07	-0.0144	527.872
1169	DTDKPFLMPVEDVFTITGR	Oxidation@M:8	G1-1A_GL0021347	[gene] locus=scaffold12657_4:240:1433:- [Complete] codon-table.11	43.08	733.035	3	2196.08	0.0071	491.44
1170	DTELYLK		Group2-2A_GL0056922	[gene] locus=scaffold36244_6:2:760:+ [Lack both ends] codon-table.11	44.08	441.232	2	880.449	-0.0054	153.519
1171	DTEWEDTALEDIIR		MC-6-2_GL0036497	[gene] locus=scaffold22905_1:59247:59843:+ [Complete] codon-table.11	48.02	853.402	2	1704.79	0.0058	510.95
1172	DTFNLLEQRPK		tr|B7U6L4|B7U6L4_WHEAT	Globulin 3 OS=Triticum aestivum OX=4565 GN=glo-3A PE=4 SV=1	44.14	680.865	2	1359.72	0.0014	294.081
1173	DTGDANAQSNYVR		MC-0-1_GL0088541	[gene] locus=scaffold77577_1:1:834:+ [Lack both ends] codon-table.11	62.12	705.812	2	1409.61	-0.0066	124.732
1174	DTGTAGLVQYFIEK		sp|E9Q7P9|CDHR2_MOUSE	Cadherin-related family member 2 OS=Mus musculus OX=10090 GN=Cdhr2 PE=1 SV=1	86.09	771.397	2	1540.78	0.0022	475.015
1175	DTGVISVLTSGLDR		tr|A0A0R4IZW5|A0A0R4IZW5_MOUSE	Cadherin 1, isoform CRA_b OS=Mus musculus OX=10090 GN=Cdh1 PE=1 SV=1	75.37	716.886	2	1431.76	0.001	460.312
1176	DTGYCWNDGGVYK	Carbamidation@C:5	8-2_GL0045398	[gene] locus=scaffold44233_8:464:1087:+ [Lack 3'-end] codon-table.11	35.59	767.817	2	1533.62	-0.0004	287.279
1177	DTHGAVASLSSVSK		G1-1A_GL0023674	[gene] locus=scaffold14311_5:5888:7927:- [Complete] codon-table.11	46.36	679.848	2	1357.68	-0.0032	175.007
1178	DTIEIDTEAPQKK		sp|Q8C3K6|SC5A1_MOUSE	Sodium/glucose cotransporter 1 OS=Mus musculus OX=10090 GN=Slc5a1 PE=1 SV=1	45.1	744.383	2	1486.75	-0.0007	174.488
1179	DTLGILEAIVEGK		8-2_GL0097658	[gene] locus=scaffold28269_6:1:1674:+ [Lack 5'-end] codon-table.11	71.97	679.382	2	1356.75	-0.0006	529.049
1180	DTLGILEAIVEK		S-Fe2_GL0042950	[gene] locus=scaffold2862_8:2954:4633:+ [Complete] codon-table.11	44.07	650.871	2	1299.73	-0.0015	528.773
1181	DTLGILEAIVENK		5-8_GL0074657	[gene] locus=scaffold9182_17:25:1725:- [Complete] codon-table.11	50.16	707.894	2	1413.77	0.001	528.875
1182	DTLGILESIVEGK		7-5_GL0143422	[gene] locus=scaffold102923_2:13287:14987:+ [Complete] codon-table.11	85.87	687.38	2	1372.75	0.0002	528.891
1183	DTLGVLEAIVEK		S-Fe7_GL0210538	[gene] locus=scaffold3993_1:109393:111078:- [Complete] codon-table.11	62.2	643.864	2	1285.71	0.0001	524.22
1184	DTLGVLEAIVEKK		S-Fe7_GL0210538	[gene] locus=scaffold3993_1:109393:111078:- [Complete] codon-table.11	51.95	472.276	3	1413.81	-0.0001	487.781
1185	DTLNGEEIDEFLASR		5-6_GL0115374	[gene] locus=scaffold97601_1:51762:52940:+ [Complete] codon-table.11	51.14	854.901	2	1707.79	-0.0076	456.872
1186	DTNGCYVVPAFTGLGAPHWDQYAR	Carbamidation@C:5	11_GL0108888	[gene] locus=scaffold32068_2:2241:3803:- [Complete] codon-table.11	51.59	899.084	3	2694.23	0.0028	459.237
1187	DTPGFSFGTK		11_GL0010651	[gene] locus=scaffold20025_5:1976:3130:- [Complete] codon-table.11	39.52	528.754	2	1055.49	0	272.804
1188	DTPGHADFGGEVER		S-Fe19_GL0000307	[gene] locus=scaffold7078_1:3:620:+ [Lack both ends] codon-table.11	43.17	496.224	3	1485.65	0.0005	180.323
1189	DTPPSSVFAVYK		7-5_GL0153411	[gene] locus=scaffold122385_2:14949:18500:+ [Complete] codon-table.11	44.36	655.836	2	1309.66	0.0028	320.162
1190	DTQETGNIVLSR		7-5_GL0166486	[gene] locus=scaffold121729_2:9628:10131:+ [Complete] codon-table.11	50.59	666.841	2	1331.67	-0.0016	209.764
1191	DTTPGQIIAVYNNTEK		3-5_GL0107671	[gene] locus=scaffold14376_2:7892:11416:+ [Complete] codon-table.11	59.16	882.443	2	1762.87	-0.0012	351.164
1192	DTTVNDLSAAVAAAGIVR		4-1_GL0031568	[gene] locus=scaffold29527_1:21738:22910:+ [Complete] codon-table.11	59.01	872.468	2	1742.92	0.0059	474.643
1193	DTVFFTTNCGMQEPLIR	Carbamidation@C:9	G1-5A_GL0003452	[gene] locus=scaffold427_1:12045:13166:- [Lack 5'-end] codon-table.11	60	1014.98	2	2027.94	-0.0034	427.002
1194	DTVWWTSDEYK		MC-0-3_GL0020201	[gene] locus=scaffold13160_3:286:1899:+ [Complete] codon-table.11	53.06	715.318	2	1428.62	0.0012	365.673
1195	DTYADAAEWETK		MC-0-1_GL0113610	[gene] locus=scaffold98153_1:3:1316:+ [Lack 5'-end] codon-table.11	41.93	700.305	2	1398.6	0.0016	278.36
1196	DVAAGTLYNVLEGVTAK		11_GL0041415	[gene] locus=scaffold113_21:1156:3867:+ [Complete] codon-table.11	81.12	860.961	2	1719.91	0.0023	506.068
1197	DVACYIVNTGDFMGTK	Carbamidation@C:4	1-1_GL0112011	[gene] locus=scaffold30821_5:1233:2951:+ [Complete] codon-table.11	55.1	895.911	2	1789.81	0.0054	421.88
1198	DVADALGAEVGSSR		6-3_GL0120092	[gene] locus=scaffold68200_1:18:1070:- [Complete] codon-table.11	62.61	673.831	2	1345.65	-0.0006	298.749
1199	DVAEGDINALVDEYYSK		Group2-8A_GL0059650	[gene] locus=scaffold40477_15:1:1191:- [Lack 3'-end] codon-table.11	72.3	950.942	2	1899.87	-0.004	479.163
1200	DVANVIDLTDIEK		G1-5A_GL0146424	[gene] locus=scaffold106820_1:3:572:- [Lack both ends] codon-table.11	44.59	722.881	2	1443.75	0.0018	415.209
1201	DVATALGILAYNPR		5-1_GL0066423	[gene] locus=scaffold4848_7:11274:11717:- [Complete] codon-table.11	48.9	737.407	2	1472.8	0.0015	459.706
1202	DVATNYQEGLLELYK		8-3_GL0025034	[gene] locus=scaffold64879_1:2562:6434:+ [Complete] codon-table.11	55.07	878.439	2	1754.86	-0.0088	443.917
1203	DVCGLCGNFNGNPDDDLALK	Carbamidation@C:3,Carbamidation@C:6	tr|E9Q0B5|E9Q0B5_MOUSE	Fc fragment of IgG-binding protein OS=Mus musculus OX=10090 GN=Fcgbp PE=1 SV=1	89.26	1097.48	2	2192.95	-0.0006	372.977
1204	DVDCQTDASLGGVFTGK	Carbamidation@C:4	Group2-3A_GL0012405	[gene] locus=scaffold2624_3:73:924:- [Complete] codon-table.11	74.05	885.411	2	1768.81	0.0131	331.958
1205	DVDCYIINTGDFMGK	Carbamidation@C:4,Oxidation@M:13	Group2-3A_GL0070555	[gene] locus=scaffold34368_5:1:546:+ [Lack both ends] codon-table.11	55.15	882.389	2	1762.76	0.0088	350.841
1206	DVDCYIVNTGDFMGTK	Carbamidation@C:4	G1-5A_GL0060594	[gene] locus=scaffold36342_1:7963:9669:- [Complete] codon-table.11	36.97	917.904	2	1833.79	0.0018	408.701
1207	DVDDANLGLNGSPTK		8-2_GL0023848	[gene] locus=scaffold32051_22:1910:2692:+ [Complete] codon-table.11	47.89	758.369	2	1514.72	0.0025	235.933
1208	DVDDSDLGLAGSPTK		1A-dyr1-07_GL0013172	[gene] locus=scaffold23773_6:22724:23506:+ [Complete] codon-table.11	55.67	745.361	2	1488.71	0.0131	234.361
1209	DVDDSDLGLK		4-4_GL0065872	[gene] locus=scaffold35157_3:347:1132:+ [Complete] codon-table.11	47.68	538.76	2	1075.5	0.0012	225.142
1210	DVDDSNLGLAGSPTK		2-2_GL0109035	[gene] locus=scaffold63826_4:3802:4584:- [Complete] codon-table.11	119.21	744.862	2	1487.71	-0.0008	234.864
1211	DVDDSVESLDELK		11_GL0003545	[gene] locus=scaffold102201_2:275:1624:+ [Complete] codon-table.11	55.69	732.34	2	1462.67	-0.0012	342.17
1212	DVDKPFLMPVEDVFTITGR	Oxidation@M:8	3-1_GL0086169	[gene] locus=scaffold48015_3:198:1385:- [Complete] codon-table.11	50.79	732.373	3	2194.1	-0.001	512.154
1213	DVDVAILATPTR		S-Fe2_GL0141438	[gene] locus=scaffold54182_5:154:1134:+ [Complete] codon-table.11	44.19	635.856	2	1269.7	0.0045	328.508
1214	DVEITEVDIDNFIR		8-2_GL0097936	[gene] locus=scaffold92388_1:3:587:+ [Lack both ends] codon-table.11	71.83	839.422	2	1676.83	0.0042	496.735
1215	DVETAIGILTYSPR		7-5_GL0112817	[gene] locus=scaffold115478_3:35010:35399:- [Complete] codon-table.11	68.58	767.91	2	1533.81	0.0019	451.076
1216	DVETALGIVTYNPR		S-Fe17_GL0086849	[gene] locus=scaffold57491_4:2:421:+ [Lack 5'-end] codon-table.11	43.08	774.405	2	1546.79	-0.0043	397.066
1217	DVFGIEADNTDITGGK		3-7_GL0077529	[gene] locus=scaffold4426_5:150:818:+ [Lack 3'-end] codon-table.11	51.76	826.395	2	1650.78	0.0021	360.778
1218	DVFVNDAFGTAHR		Group2-3A_GL0095018	[gene] locus=scaffold50646_7:279:1061:- [Lack 5'-end] codon-table.11	45.27	724.85	2	1447.68	0	290.815
1219	DVIASENWQAITDK		MC-6-2_GL0066937	[gene] locus=scaffold46875_1:25590:26258:+ [Complete] codon-table.11	56.92	795.393	2	1588.77	-0.0023	351.119
1220	DVIDATQTVEGDLR		1A-dyr4-07_GL0085935	[gene] locus=scaffold5090_2:683:1000:+ [Lack 3'-end] codon-table.11	56.63	766.376	2	1530.74	-0.0143	353.758
1221	DVIDFVNNVQTK		S-Fe8_GL0076667	[gene] locus=scaffold80383_3:299:3838:+ [Complete] codon-table.11	58.31	696.363	2	1390.71	0.0026	359.499
1222	DVLADPLYNNK		4-2_GL0030521	[gene] locus=scaffold96_2:510:980:- [Complete] codon-table.11	49.91	631.324	2	1260.63	-0.001	288.632
1223	DVLGANPCPIVIPIGAEETFK	Carbamidation@C:8	S-Fe11_GL0065057	[gene] locus=scaffold63475_1:1447:3564:+ [Complete] codon-table.11	65.16	1120.59	2	2239.16	0.0037	475.782
1224	DVLLFIDNIFR		4-1_GL0081420	[gene] locus=scaffold45954_1:13792:15189:- [Complete] codon-table.11	44.03	682.882	2	1363.75	-0.0011	529.272
1225	DVLTELVDATK		3-3_GL0008387	[gene] locus=scaffold9075_7:2037:3287:- [Complete] codon-table.11	45.75	602.328	2	1202.64	0.0018	488.859
1226	DVMILLDSITR		1A-dyr4-07_GL0068927	[gene] locus=scaffold67980_1:285:1727:- [Lack 5'-end] codon-table.11	47.72	638.352	2	1274.69	-0.0006	519.692
1227	DVNEVLNILNK		7-8_GL0014522	[gene] locus=scaffold83135_2:663:1856:- [Complete] codon-table.11	52.77	635.854	2	1269.69	0.0005	437.607
1228	DVPALEITHTFLER		tr|Q3TPD9|Q3TPD9_MOUSE	Amine oxidase (Fragment) OS=Mus musculus OX=10090 GN=Maoa PE=2 SV=1	45.34	547.626	3	1639.86	-0.0018	458.665
1229	DVQELYAAGENR		tr|D3Z7U0|D3Z7U0_MOUSE	Annexin OS=Mus musculus OX=10090 GN=Anxa11 PE=1 SV=1	44.9	682.826	2	1363.64	0.0013	248.134
1230	DVQINIFEVK		MC-0-1_GL0089065	[gene] locus=scaffold78086_3:13369:14121:- [Complete] codon-table.11	55.68	602.832	2	1203.65	-0.001	406.383
1231	DVQLQESGPGLVK		tr|Q53VR2|Q53VR2_MOUSE	VH region (Fragment) OS=Mus musculus OX=10090 PE=2 SV=1	66.49	685.37	2	1368.73	0.0015	248.973
1232	DVQTALGILAYNPR		1-1_GL0140284	[gene] locus=scaffold58985_8:4094:4486:- [Complete] codon-table.11	85.89	765.919	2	1529.82	0.0039	437.427
1233	DVQTALGILTYSPR		8-1_GL0093005	[gene] locus=scaffold7677_8:1026:1412:- [Complete] codon-table.11	54.68	767.415	2	1532.82	-0.0042	447.944
1234	DVSEFDTLDELK		MC-6-3_GL0090188	[gene] locus=scaffold66542_4:167:1639:- [Complete] codon-table.11	67.42	705.834	2	1409.65	-0.0033	388.609
1235	DVSGEGVQQALLK		MH-6-1_GL0029244	[gene] locus=scaffold18954_4:133:1446:+ [Complete] codon-table.11	80.09	672.362	2	1342.71	-0.0002	285.262
1236	DVSGEGVQQGLLK		2B-dyr19-06_GL0027855	[gene] locus=scaffold16164_4:4819:6066:+ [Complete] codon-table.11	43.11	665.357	2	1328.7	0.0054	245.345
1237	DVTADEVNEAVK		1-6_GL0056681	[gene] locus=scaffold42689_3:563:1579:+ [Complete] codon-table.11	66.14	645.314	2	1288.61	-0.0005	217.208
1238	DVTAGDFEYSWK		Group2-2A_GL0060906	[gene] locus=scaffold39414_6:79:1839:- [Complete] codon-table.11	47.3	709.318	2	1416.62	0.0022	368.197
1239	DVTIGLDCASSEFFK	Carbamidation@C:8	MC-6-3_GL0028761	[gene] locus=scaffold17076_4:3746:5041:- [Complete] codon-table.11	58.39	844.894	2	1687.77	-0.002	449.547
1240	DVTQGGAAIIK		S-Fe10_GL0172458	[gene] locus=scaffold954_6:8391:9383:- [Complete] codon-table.11	44.7	536.803	2	1071.59	-0.0007	191.799
1241	DVTSVIHVVSVALR		Group2-4A_GL0033402	[gene] locus=scaffold21573_9:5:2149:- [Complete] codon-table.11	53.94	747.936	2	1493.86	0.0004	481.845
1242	DVTSVVHVVSVALR		S-Fe7_GL0149163	[gene] locus=scaffold116058_1:172:1068:+ [Lack 3'-end] codon-table.11	62.75	494.289	3	1479.84	0.0032	438.378
1243	DVTTALGILTYNPR		1-2_GL0019043	[gene] locus=scaffold22953_1:77:463:+ [Complete] codon-table.11	45.25	767.411	2	1532.81	-0.0117	450.574
1244	DVVAAVDCPLVVK	Carbamidation@C:8	S-Fe6_GL0000175	[gene] locus=scaffold73069_2:2:601:- [Lack both ends] codon-table.11	45.24	692.879	2	1383.74	0.0005	323.08
1245	DVVDFVNNVQTK		Group2-4A_GL0005933	[gene] locus=scaffold1613_5:20326:23787:- [Complete] codon-table.11	59.97	689.353	2	1376.69	-0.0018	325.156
1246	DVVIDEWLATQK		Group2-1A_GL0054857	[gene] locus=scaffold36051_6:899:3358:- [Complete] codon-table.11	47.06	708.87	2	1415.73	-0.0031	430.289
1247	DVVILLDSITR		S-Fe20_GL0137905	[gene] locus=scaffold108683_4:181:1278:+ [Lack 3'-end] codon-table.11	50.34	622.367	2	1242.72	0.0006	473.111
1248	DVVINEVDIDNFIR		MC-0-1_GL0092289	[gene] locus=scaffold81344_1:1:507:- [Lack both ends] codon-table.11	66.8	830.932	2	1659.85	0.0018	508.307
1249	DVVVLPGDVSAPDDCDR	Carbamidation@C:15	tr|B6SIJ0|B6SIJ0_MAIZE	Corticosteroid 11-beta-dehydrogenase isozyme 1 OS=Zea mays OX=4577 PE=2 SV=1	54.83	914.923	2	1827.83	-0.0003	323.459
1250	DWAAQTAVTLNPSYTEITGPK		7-5_GL0146314	[gene] locus=scaffold133_3:5906:9031:- [Complete] codon-table.11	100.25	1132.06	2	2262.11	-0.0036	421.687
1251	DWELSGSEHTIDGIR		tr|Q3TTT1|Q3TTT1_MOUSE	Uncharacterized protein (Fragment) OS=Mus musculus OX=10090 GN=Car6 PE=2 SV=1	86.5	857.906	2	1713.8	0.0012	333.225
1252	DYADIESSALPEYQIDSK		1-1_GL0124785	[gene] locus=scaffold32196_7:833:2860:- [Complete] codon-table.11	40.95	1022.47	2	2042.94	0.0033	377.429
1253	DYCGTGCQSGACCSSQR	Carbamidation@C:3,Carbamidation@C:7,Carbamidation@C:12,Carbamidation@C:13	sp|Q0JF21|AGI_ORYSJ	Lectin OS=Oryza sativa subsp. japonica OX=39947 GN=Os04g0173800 PE=1 SV=1	119.07	977.354	2	1952.69	0.0054	111.004
1254	DYDAHNLYGFLEAR		tr|A0A1D6LPQ0|A0A1D6LPQ0_MAIZE	Glycosyl hydrolase family 31 protein OS=Zea mays OX=4577 GN=103629642 PE=3 SV=1	45.07	842.394	2	1682.77	0.0037	426.249
1255	DYDFNDGLFSGYNEATHSYDK		2A-dyr14-07_GL0037894	[gene] locus=scaffold10569_4:1755:4862:- [Lack 5'-end] codon-table.11	36.61	820.008	3	2457	-0.0015	413.034
1256	DYEVSCEELDFLNDVAK	Carbamidation@C:6	G1-1A_GL0106063	[gene] locus=scaffold84914_1:42529:43668:- [Complete] codon-table.11	46.32	1023.46	2	2044.9	0.0093	493.019
1257	DYEVSCEELDYLNDIAK	Carbamidation@C:6	MC-0-1_GL0115903	[gene] locus=scaffold99013_1:2141:3280:+ [Complete] codon-table.11	62.98	1038.47	2	2074.92	0.0154	459.604
1258	DYFTANTAEGDDEPTIMPR		2-5_GL0008130	[gene] locus=scaffold232_1:3:1595:- [Lack 3'-end] codon-table.11	73.33	1071.98	2	2141.94	0.0186	364.676
1259	DYLDFTNTK		7-5_GL0120767	[gene] locus=scaffold115542_2:2334:3749:+ [Complete] codon-table.11	41.46	558.764	2	1115.51	-0.0004	304.301
1260	DYPTTGTGNVTADTAAK		Group2-3A_GL0096139	[gene] locus=scaffold51600_1:3:764:+ [Lack both ends] codon-table.11	69.99	841.895	2	1681.78	-0.004	185.715
1261	DYQNDGDSVYR		MC-0-3_GL0053585	[gene] locus=scaffold39538_1:1676:3703:- [Complete] codon-table.11	57.56	666.276	2	1330.54	-0.0054	168.018
1262	DYQTLEQTNANGTK		MC-6-2_GL0001821	[gene] locus=scaffold138_1:94163:95911:+ [Complete] codon-table.11	43.43	791.872	2	1581.73	0.003	175.081
1263	DYQVNDKGEFSR		7-5_GL0026823	[gene] locus=scaffold107023_2:8:1696:- [Complete] codon-table.11	39.42	729.336	2	1456.66	-0.0008	187.122
1264	DYVDGSTPSGASAYEK		S-Fe9_GL0214151	[gene] locus=scaffold45286_2:3:884:- [Lack both ends] codon-table.11	47.93	823.863	2	1645.71	0.0002	213.998
1265	DYVDGSTPSGSSAYEK		1-1_GL0009843	[gene] locus=scaffold37269_1:2:1210:- [Lack both ends] codon-table.11	69.48	831.859	2	1661.7	-0.0018	192.153
1266	DYVDGTTPSGSSAYEK		S-Fe9_GL0037037	[gene] locus=scaffold119220_6:13140:16673:- [Complete] codon-table.11	57.92	838.869	2	1675.72	0.0013	200.017
1267	DYVLQQTCGTFTPGSK	Carbamidation@C:8	tr|Q53YX8|Q53YX8_WHEAT	Alpha amylase inhibitor protein OS=Triticum aestivum OX=4565 PE=4 SV=1	88.88	901.424	2	1800.83	-0.0009	298.762
1268	EAADTFQNIFYYGK		MH-0-5_GL0083447	[gene] locus=scaffold61765_3:1265:2212:- [Complete] codon-table.11	48.28	833.891	2	1665.77	-0.0007	428.296
1269	EAAEEGFDEISK		MC-6-2_GL0001924	[gene] locus=scaffold138_3:50889:51431:+ [Complete] codon-table.11	64.15	662.798	2	1323.58	-0.002	226.801
1270	EAAEEGFDEISKK		MC-6-2_GL0001924	[gene] locus=scaffold138_3:50889:51431:+ [Complete] codon-table.11	48.74	726.845	2	1451.67	-0.0034	197.611
1271	EAAEFEAQDKK		S-Fe3_GL0023822	[gene] locus=scaffold12119_5:263:2140:- [Complete] codon-table.11	68.21	633.308	2	1264.6	0.0078	84.6393
1272	EAAEGCVLSGAK	Carbamidation@C:6	1-1_GL0011368	[gene] locus=scaffold41042_1:15020:16012:- [Complete] codon-table.11	46.73	596.288	2	1190.56	0.0011	140.121
1273	EAAEILDITQYLDR		MC-0-3_GL0035393	[gene] locus=scaffold24167_1:1:882:+ [Lack 5'-end] codon-table.11	73.61	825.423	2	1648.83	0.0012	508.628
1274	EAAEILDITQYLER		MH-0-5_GL0072042	[gene] locus=scaffold52244_1:107:913:- [Lack 5'-end] codon-table.11	78.53	832.437	2	1662.86	0.0127	514.916
1275	EAAETLDITQYLDR		S-Fe20_GL0154230	[gene] locus=scaffold1418_9:971:2158:+ [Complete] codon-table.11	72.16	819.403	2	1636.79	-0.0028	427.45
1276	EAAQFEAEDK		26_GL0143945	[gene] locus=scaffold56799_2:251:2128:+ [Complete] codon-table.11	40.33	569.256	2	1136.5	0	111.759
1277	EAAQFEAEDKK		26_GL0143945	[gene] locus=scaffold56799_2:251:2128:+ [Complete] codon-table.11	41.23	633.303	2	1264.59	-0.0024	85.7384
1278	EAASKEEADDLK		G1-6A_GL0068002	[gene] locus=scaffold37168_1:2:418:+ [Lack 5'-end] codon-table.11	50.5	653.311	2	1304.61	-0.0025	76.8077
1279	EAASKEEAEELK		Group2-1A_GL0010923	[gene] locus=scaffold3198_7:176:550:- [Complete] codon-table.11	47.62	667.327	2	1332.64	-0.0005	94.3352
1280	EAATKEEAEDIK		MC-0-1_GL0114878	[gene] locus=scaffold98709_1:14434:14814:+ [Complete] codon-table.11	61.37	667.327	2	1332.64	-0.0007	86.9589
1281	EAAVIDGANIFQQIK		1-6_GL0025956	[gene] locus=scaffold28927_1:1200:2162:- [Complete] codon-table.11	76.84	808.934	2	1615.85	-0.0028	410.67
1282	EAAVMDGANILQQIR		11_GL0112625	[gene] locus=scaffold20595_3:8109:9089:- [Complete] codon-table.11	112.87	814.926	2	1627.84	0.0031	405.709
1283	EACNPYYDALPDVVEK	Carbamidation@C:3	Group2-7A_GL0079050	[gene] locus=scaffold44998_1:14497:18159:- [Complete] codon-table.11	62.81	941.931	2	1881.85	0.0019	362.609
1284	EADAFGEEFANR		32_GL0087920	[gene] locus=scaffold19205_21:2127:3203:- [Lack 5'-end] codon-table.11	56.97	678.296	2	1354.58	-0.0017	278.832
1285	EADANKLPWGELK		1-1_GL0026923	[gene] locus=scaffold182_2:27315:28316:- [Complete] codon-table.11	51.32	735.882	2	1469.75	-0.0023	303.546
1286	EADEVLLGAHEVQTELIQNELNGK		Group2-2A_GL0140354	[gene] locus=scaffold107701_5:1903:2220:- [Complete] codon-table.11	74.56	883.786	3	2648.34	0.0058	471.7
1287	EADIFIFSDPQWNGSDRPSVSLDCLSDPQKK	Carbamidation@C:24	2A-dyr14-06_GL0055433	[gene] locus=scaffold44129_3:9536:11233:- [Complete] codon-table.11	42.39	888.676	4	3550.67	0.0061	478.761
1288	EADIYIFSDPQWTGSDRPNVSLDCLSDPQK	Carbamidation@C:24	7-5_GL0143101	[gene] locus=scaffold21410_13:671:2368:- [Complete] codon-table.11	64.08	1151.87	3	3452.58	-0.0002	476.617
1289	EADIYIFSNPQWEPTPSPDVDYSCLSDDR	Carbamidation@C:24	8-2_GL0097658	[gene] locus=scaffold28269_6:1:1674:+ [Lack 5'-end] codon-table.11	68.04	1139.5	3	3415.47	-0.0137	501.566
1290	EAEAYPGPSIIIAYAPCINHGLK	Carbamidation@C:17	MC-6-2_GL0001838	[gene] locus=scaffold138_1:115822:119379:- [Complete] codon-table.11	46.61	828.755	3	2483.24	-0.0092	455.671
1291	EAEGQAEAILR		4-6_GL0086337	[gene] locus=scaffold34637_4:68:763:- [Lack 5'-end] codon-table.11	56.07	593.807	2	1185.6	0	207.458
1292	EAELVDAEEAEQNPNHIFLDGYVCK	Carbamidation@C:24	7-5_GL0001861	[gene] locus=C1668807_1:2619:3269:+ [Complete] codon-table.11	61.34	964.12	3	2889.34	0.0241	404.925
1293	EAFEQEAIESNRPR		sp|Q91XA9|CHIA_MOUSE	Acidic mammalian chitinase OS=Mus musculus OX=10090 GN=Chia PE=1 SV=2	49.63	559.273	3	1674.8	-0.0004	216.03
1294	EAFGVNMQIVR		tr|Q549Z4|Q549Z4_SOYBN	Proglycinin A2B1 OS=Glycine max OX=3847 GN=GLYMA_03G163500 PE=2 SV=1	82.62	632.33	2	1262.65	0.0015	334.192
1295	EAFGVNMQIVR	Oxidation@M:7	tr|Q549Z4|Q549Z4_SOYBN	Proglycinin A2B1 OS=Glycine max OX=3847 GN=GLYMA_03G163500 PE=2 SV=1	48.35	640.327	2	1278.64	0.0005	248.169
1296	EAFQEALAAAGDK		sp|P10639|THIO_MOUSE	Thioredoxin OS=Mus musculus OX=10090 GN=Txn PE=1 SV=3	53.47	660.825	2	1319.64	-0.0003	303.353
1297	EAFYGVENAPVIVGGR		MC-6-2_GL0001838	[gene] locus=scaffold138_1:115822:119379:- [Complete] codon-table.11	65.3	839.434	2	1676.85	0.0017	357.952
1298	EAGADEAVLR		2-2_GL0140857	[gene] locus=scaffold66191_2:872:1792:+ [Complete] codon-table.11	41.17	515.761	2	1029.51	-0.0014	139.897
1299	EAGADEVGSDDLVEK		1-6_GL0094859	[gene] locus=scaffold5889_2:2311:3003:+ [Complete] codon-table.11	91.9	767.349	2	1532.68	-0.0015	201.904
1300	EAGADYVGLDEYIEK		13_GL0055932	[gene] locus=scaffold1001_5:260:955:- [Complete] codon-table.11	60.78	836.392	2	1670.77	0.0019	364.622
1301	EAGADYVGLDEYLAK		MC-6-3_GL0091839	[gene] locus=scaffold68020_4:178:873:- [Complete] codon-table.11	60.85	807.391	2	1612.77	0.0061	376.711
1302	EAGEDFAK		tr|Q8R0K3|Q8R0K3_MOUSE	Muc3 protein (Fragment) OS=Mus musculus OX=10090 GN=Muc3 PE=2 SV=1	43.37	433.697	2	865.38	-0.0016	92.0619
1303	EAGFGADLGAEK		Group2-3A_GL0067828	[gene] locus=scaffold32452_2:3:593:- [Lack both ends] codon-table.11	60.68	582.781	2	1163.55	0.0009	216.868
1304	EAGGVLDMDTK		G1-1A_GL0023674	[gene] locus=scaffold14311_5:5888:7927:- [Complete] codon-table.11	40.25	568.268	2	1134.52	-0.0018	205.01
1305	EAGHQGPLHQCDIYQSAQAGAK	Carbamidation@C:11	tr|Q3TU20|Q3TU20_MOUSE	Angiotensin-converting enzyme OS=Mus musculus OX=10090 GN=Ace PE=2 SV=1	78.16	789.369	3	2365.09	-0.0012	189.776
1306	EAGIENVHGYVCDVTK	Carbamidation@C:12	MC-0-3_GL0012040	[gene] locus=scaffold6980_9:2306:3103:- [Complete] codon-table.11	42.95	895.923	2	1789.83	0.0019	280.282
1307	EAGLDAIVLTGGR		1A-dyr4-07_GL0083332	[gene] locus=scaffold16750_10:2124:5669:+ [Complete] codon-table.11	59.2	636.352	2	1270.69	0.0019	342.425
1308	EAGLEPIIQMTGR		S-Fe18_GL0041770	[gene] locus=scaffold18965_14:3:845:+ [Lack 5'-end] codon-table.11	45.57	707.872	2	1413.73	0.0013	386.639
1309	EAGLNDIVLTGGR		7-5_GL0153411	[gene] locus=scaffold122385_2:14949:18500:+ [Complete] codon-table.11	64.48	657.854	2	1313.69	-0.0003	311.639
1310	EAGSETDLEDTAVLNAK		Group2-6A_GL0053041	[gene] locus=scaffold41324_6:3:590:+ [Lack both ends] codon-table.11	101.47	881.921	2	1761.83	0.0013	277.366
1311	EAGVTDEEIEEEINK		7-5_GL0107777	[gene] locus=scaffold122592_1:1794:3131:+ [Complete] codon-table.11	42.99	852.893	2	1703.77	-0.003	308.018
1312	EAGWDEALDLVASK		S-Fe9_GL0162382	[gene] locus=scaffold139696_2:147:1196:+ [Complete] codon-table.11	44.71	752.368	2	1502.72	-0.0032	447.711
1313	EAIDHLTAQGEK		MC-6-2_GL0001838	[gene] locus=scaffold138_1:115822:119379:- [Complete] codon-table.11	48.13	437.889	3	1310.65	-0.0004	137.937
1314	EAIDLGLALVPEDR		S-Fe10_GL0059826	[gene] locus=scaffold7096_4:659:2167:+ [Complete] codon-table.11	47.92	755.911	2	1509.81	0.0035	423.308
1315	EAIDPALEGR		sp|E9Q7P9|CDHR2_MOUSE	Cadherin-related family member 2 OS=Mus musculus OX=10090 GN=Cdhr2 PE=1 SV=1	46.78	535.776	2	1069.54	-0.0024	191.164
1316	EAINEELDQLTEELDR		S-Fe10_GL0127541	[gene] locus=scaffold20494_21:1072:2265:- [Complete] codon-table.11	46.28	958.96	2	1915.91	0.0044	512.187
1317	EAINEELDQLTQELDR		8-3_GL0053936	[gene] locus=scaffold12404_6:4111:5337:- [Complete] codon-table.11	93.86	958.466	2	1914.92	0.0009	506.862
1318	EAIQAEIDQLVTEIDR		2-8_GL0037621	[gene] locus=scaffold32946_5:1367:2965:- [Complete] codon-table.11	93.28	921.976	2	1841.94	0.0001	528.695
1319	EAITKPVELR		16_GL0065985	[gene] locus=scaffold42245_1:929:3052:- [Complete] codon-table.11	42.05	385.896	3	1154.67	0.0014	164.05
1320	EALDALEGAFR		tr|Q9FQA9|Q9FQA9_MAIZE	Glutathione S-transferase GST 30 OS=Zea mays OX=4577 GN=541841 PE=2 SV=1	52.78	596.305	2	1190.6	0.0025	390.174
1321	EALDDLGEEFSGR		sp|Q9D816|CP255_MOUSE	Cytochrome P450 2C55 OS=Mus musculus OX=10090 GN=Cyp2c55 PE=1 SV=1	51.48	719.329	2	1436.64	0.0012	360.015
1322	EALDPSFK		5-1_GL0016423	[gene] locus=scaffold40090_1:1170:2480:+ [Complete] codon-table.11	51.29	453.731	2	905.447	-0.0025	190.524
1323	EALPGADFVTTQFR		6-4_GL0053497	[gene] locus=scaffold65301_2:57:1496:- [Complete] codon-table.11	60.34	776.395	2	1550.78	0.0022	399.92
1324	EALQAEVGLPVDR		tr|Q5NKP6|Q5NKP6_MAIZE	Starch synthase, chloroplastic/amyloplastic OS=Zea mays OX=4577 GN=9C20.5 PE=3 SV=1	46.6	698.876	2	1395.74	0.0017	297.477
1325	EALTGASYIVSSGGAAR		G1-6A_GL0008678	[gene] locus=scaffold1525_1:3:578:- [Lack 3'-end] codon-table.11	56.58	805.412	2	1608.81	-0.0014	274.097
1326	EANGSIVYLDK		1-1_GL0072050	[gene] locus=scaffold22349_4:29:448:- [Complete] codon-table.11	50.58	604.812	2	1207.61	0.0012	223.54
1327	EAPNTAAEGTIECK	Carbamidation@C:13	20_GL0015122	[gene] locus=scaffold26949_9:1:1689:- [Lack 3'-end] codon-table.11	86.17	745.843	2	1489.67	0.0001	150.412
1328	EAQQALDDAIIEGK		S-Fe11_GL0101566	[gene] locus=scaffold66845_1:16384:18744:+ [Complete] codon-table.11	55.57	750.88	2	1499.75	-0.0003	285.615
1329	EAQTQFQVLAEQAQQK		MC-0-3_GL0013098	[gene] locus=scaffold8042_1:220:1128:- [Complete] codon-table.11	58.11	923.968	2	1845.92	0.0001	317.149
1330	EASGNIAQIAK		11_GL0010295	[gene] locus=scaffold21392_2:2997:3881:- [Complete] codon-table.11	45.08	551.299	2	1100.58	0.0018	148.715
1331	EASGPINFTVFLTMFGEK	Oxidation@M:14	tr|A0A0U1RP93|A0A0U1RP93_MOUSE	Myosin regulatory light chain 2, skeletal muscle isoform OS=Mus musculus OX=10090 GN=Mylpf PE=1 SV=1	49.39	1002.49	2	2002.96	-0.006	528.708
1332	EASTCPDVSHNPDPCSLNPHR	Carbamidation@C:5,Carbamidation@C:15	sp|Q80Z19|MUC2_MOUSE	Mucin-2 (Fragments) OS=Mus musculus OX=10090 GN=Muc2 PE=1 SV=2	50.98	797.346	3	2389.02	-0.0009	190.265
1333	EATDCGGLVSGEHGIGSGK	Carbamidation@C:5	2A-dyr14-07_GL0009814	[gene] locus=scaffold20317_2:2:439:+ [Lack 5'-end] codon-table.11	40.53	610.949	3	1829.83	0.0039	183.365
1334	EATGLGLK		1A-dyr4-07_GL0066883	[gene] locus=scaffold58551_3:7117:7491:- [Complete] codon-table.11	48.06	394.729	2	787.443	-0.0007	125.115
1335	EAVASEEDFPEWGPR		S-Fe6_GL0156859	[gene] locus=scaffold73069_1:606:809:- [Lack 5'-end] codon-table.11	97.35	859.885	2	1717.76	-0.0031	350.051
1336	EAVFGYTFEADGLK		8-7_GL0096259	[gene] locus=scaffold44923_1:2:1399:+ [Lack 5'-end] codon-table.11	61.4	773.874	2	1545.73	-0.0015	414.334
1337	EAVQAFIESTQK		G1-1A_GL0009935	[gene] locus=scaffold4511_5:3998:5317:- [Complete] codon-table.11	58.2	675.852	2	1349.69	0.0071	299.272
1338	EAVSKDEAEELK		8-7_GL0099357	[gene] locus=scaffold60429_12:2830:3213:+ [Complete] codon-table.11	60.1	674.334	2	1346.65	-0.0026	129.225
1339	EAYPGDVFYLHSR		8-7_GL0053386	[gene] locus=scaffold68148_6:2540:4048:+ [Complete] codon-table.11	62.46	777.377	2	1552.74	0.008	316.44
1340	ECCHGDLLECADDR	Carbamidation@C:2,Carbamidation@C:3,Carbamidation@C:10	tr|Q546G4|Q546G4_MOUSE	Albumin 1 OS=Mus musculus OX=10090 GN=Alb PE=1 SV=1	83.61	875.332	2	1748.65	-0.0069	198.99
1341	ECCHGDLLECADDRAELAK	Carbamidation@C:2,Carbamidation@C:3,Carbamidation@C:10	tr|Q546G4|Q546G4_MOUSE	Albumin 1 OS=Mus musculus OX=10090 GN=Alb PE=1 SV=1	72.59	1131.48	2	2260.95	0.0026	255.436
1342	ECCSGVQGLNGLAR	Carbamidation@C:2,Carbamidation@C:3	tr|Q2PCB6|Q2PCB6_WHEAT	Non-specific lipid-transfer protein OS=Triticum aestivum OX=4565 GN=ltp9.4b PE=2 SV=1	72.97	760.851	2	1519.69	-0.0002	238.721
1343	ECCSGVQGLNGMAR	Carbamidation@C:2,Carbamidation@C:3,Oxidation@M:12	tr|A0A1D5YHT3|A0A1D5YHT3_WHEAT	Non-specific lipid-transfer protein OS=Triticum aestivum OX=4565 PE=3 SV=1	46.39	777.826	2	1553.64	-0.0002	145.693
1344	ECEEQCLQR	Carbamidation@C:2,Carbamidation@C:6	tr|Q9ZTP0|Q9ZTP0_ORYSA	Uncharacterized protein Ose705 OS=Oryza sativa OX=4530 GN=Ose705 PE=2 SV=1	33.81	626.259	2	1250.5	0.0012	102.863
1345	ECIALGYSSVMFDGHNLPTDENLAK	Carbamidation@C:2	6-6_GL0055643	[gene] locus=scaffold63619_3:216:1148:- [Lack 5'-end] codon-table.11	46.82	927.768	3	2780.28	0.0021	432.878
1346	ECNIESGSGVPNK	Carbamidation@C:2	1-2_GL0030077	[gene] locus=scaffold14970_1:1431:1856:- [Complete] codon-table.11	42.24	695.817	2	1389.62	-0.0006	126.79
1347	EDAGEYQCEISNPVSVR	Carbamidation@C:8	tr|Q3LFS5|Q3LFS5_MOUSE	Carcinoembryonic antigen-related cell adhesion molecule 1 OS=Mus musculus OX=10090 GN=Ceacam1 PE=1 SV=1	85.58	976.938	2	1951.86	0.0023	283.101
1348	EDANTSDYSIIFNTLQK		MC-6-1_GL0010335	[gene] locus=scaffold4539_3:3105:6917:- [Complete] codon-table.11	48.54	979.974	2	1957.93	0.0066	450.867
1349	EDDSSDYSLYSDGNK		8-7_GL0085125	[gene] locus=scaffold73451_1:2:2128:+ [Lack 5'-end] codon-table.11	75.93	847.837	2	1693.66	0.0011	219.738
1350	EDEFLYGEFPK		tr|F8VPT3|F8VPT3_MOUSE	Lactase OS=Mus musculus OX=10090 GN=Lct PE=1 SV=1	51.09	687.317	2	1372.62	-0.0001	375.858
1351	EDEGWYWCGVK	Carbamidation@C:8	sp|O70570|PIGR_MOUSE	Polymeric immunoglobulin receptor OS=Mus musculus OX=10090 GN=Pigr PE=1 SV=1	42.3	714.798	2	1427.58	0.0007	363.334
1352	EDENNPFYFR		tr|F8WQS0|F8WQS0_SOYBN	Beta-conglycinin beta subunit OS=Glycine max OX=3847 GN=CG-beta-1 PE=4 SV=1	83.31	665.789	2	1329.56	0.0007	326.629
1353	EDENNPFYLR		tr|F7J077|F7J077_SOYBN	Beta-conglycinin beta subunit OS=Glycine max OX=3847 GN=CG-beta-2 PE=4 SV=1	83.14	648.796	2	1295.58	-0.0011	301.599
1354	EDEYFENIIQNLK		sp|Q61391|NEP_MOUSE	Neprilysin OS=Mus musculus OX=10090 GN=Mme PE=1 SV=3	67.9	827.903	2	1653.79	0.0027	496.969
1355	EDFFNIVEVIK		1-1_GL0121875	[gene] locus=scaffold52640_1:9103:10224:- [Complete] codon-table.11	46.17	676.86	2	1351.71	0.003	514.77
1356	EDGGWTAGYCHLR	Carbamidation@C:10	tr|A6XER2|A6XER2_MAIZE	Defensin OS=Zea mays OX=4577 GN=pdc1 PE=2 SV=1	37.13	761.332	2	1520.65	0.003	250.944
1357	EDGNEEDKENQGDETQGQQPPQR		tr|A2BGG7|A2BGG7_MOUSE	Nuclease-sensitive element-binding protein 1 (Fragment) OS=Mus musculus OX=10090 GN=Ybx1 PE=1 SV=1	57.26	876.708	3	2627.1	0.0042	100.864
1358	EDGTLVLKK		10_GL0058009	[gene] locus=scaffold50759_1:22418:25087:+ [Complete] codon-table.11	45.01	501.796	2	1001.58	0.0007	112.69
1359	EDGTQAALNEELPFK		MC-6-2_GL0183402	[gene] locus=scaffold133001_1:33286:35061:- [Complete] codon-table.11	77.4	831.406	2	1660.8	0.0033	352.455
1360	EDIEELSNIMADIGK		2-2_GL0056429	[gene] locus=scaffold34020_6:1:1674:+ [Lack 5'-end] codon-table.11	57.53	838.905	2	1675.8	-0.0022	514.1
1361	EDIIEGFK		tr|B2RK10|B2RK10_PORG3	Putative DNA-binding response regulator RprY OS=Porphyromonas gingivalis (strain ATCC 33277 / DSM 20709 / CIP 103683 / JCM 12257 / NCTC 11834 / 2561) OX=431947 GN=rprY PE=4 SV=1	66.57	475.745	2	949.475	-0.0007	320.161
1362	EDIIGLGFK		S-Fe10_GL0121839	[gene] locus=scaffold58818_4:9483:10001:- [Complete] codon-table.11	49.62	496.277	2	990.54	0.0011	352.31
1363	EDPVTTPEGTINCK	Carbamidation@C:13	3-5_GL0107671	[gene] locus=scaffold14376_2:7892:11416:+ [Complete] codon-table.11	57.13	780.863	2	1559.71	-0.0024	195.594
1364	EDQIISAASCTTNCLAPMAK	Carbamidation@C:10,Carbamidation@C:14,Oxidation@M:18	2_GL0058400	[gene] locus=scaffold43854_2:2:985:+ [Lack 5'-end] codon-table.11	49.58	1099	2	2195.99	0.0013	318.683
1365	EDSGDADGSGGTDELVTLK		1A-dyr4-07_GL0106526	[gene] locus=scaffold51198_3:1518:3044:- [Complete] codon-table.11	81.77	933.414	2	1864.81	-0.0038	268.448
1366	EDTLGILEAVVEGK		7-5_GL0003807	[gene] locus=scaffold63994_2:917:1798:- [Lack 5'-end] codon-table.11	57.88	736.895	2	1471.78	-0.0012	528.699
1367	EDTLGVLEAVVEGK		1-1_GL0135073	[gene] locus=scaffold34305_3:3:1805:+ [Lack 5'-end] codon-table.11	58	729.888	2	1457.76	0.0008	526.874
1368	EDVDVSITGNSTNPTR		MC-6-1_GL0088251	[gene] locus=scaffold61650_7:530:1561:- [Complete] codon-table.11	56.42	852.91	2	1703.8	0.0087	229.152
1369	EDVTEIIMNIK		S-Fe2_GL0142646	[gene] locus=scaffold70_6:2264:3223:- [Complete] codon-table.11	52.59	652.842	2	1303.67	0.0009	450.228
1370	EDVTNIILNLK		S-Fe10_GL0134663	[gene] locus=scaffold7010_11:375:1367:+ [Complete] codon-table.11	65.4	636.364	2	1270.71	0.0008	443.074
1371	EECSNCHGTGAKPGTSPETCSK	Carbamidation@C:3,Carbamidation@C:6,Carbamidation@C:20	7-5_GL0092592	[gene] locus=scaffold39980_3:6349:7497:+ [Complete] codon-table.11	43.11	798.662	3	2392.96	-0.0054	69.7201
1372	EEEAAEFTR		43_GL0063430	[gene] locus=scaffold10056_4:4295:5206:+ [Complete] codon-table.11	38.19	541.243	2	1080.47	-0.0015	136.723
1373	EEEEEEEEQQKGQEEEEEEQVGQGYETIR		tr|A0A191ANP5|A0A191ANP5_ORYSJ	Globulin like protein OS=Oryza sativa subsp. japonica OX=39947 PE=2 SV=1	67.42	1176.17	3	3525.48	0.0127	283.134
1374	EEEQQEQHEEQDENPYIFEEDK		tr|I1L860|I1L860_SOYBN	Uncharacterized protein OS=Glycine max OX=3847 GN=GLYMA_10G028300 PE=4 SV=1	39.43	941.391	3	2821.15	0.0044	268.359
1375	EEERIDCYPDEHGASEANCSAR	Carbamidation@C:7,Carbamidation@C:19	tr|B5THE2|B5THE2_MOUSE	Maltase-glucoamylase OS=Mus musculus OX=10090 GN=Mgam PE=1 SV=1	53.5	649.518	4	2594.04	0.0013	175.635
1376	EEFGSVDILVNNAGITK		MC-0-3_GL0063277	[gene] locus=scaffold48181_2:580:1326:+ [Complete] codon-table.11	64.35	903.469	2	1804.92	0.003	411.551
1377	EEGVDELNEDHWK		14_GL0081399	[gene] locus=scaffold37609_2:7816:8133:+ [Complete] codon-table.11	58.83	800.352	2	1598.69	0.0045	250.744
1378	EEGVIFDLLTNPK		MH-6-5_GL0031560	[gene] locus=scaffold18060_12:399:1688:+ [Lack 3'-end] codon-table.11	73.62	737.894	2	1473.77	0.0012	486.904
1379	EEIGGLR		tr|B4FBB1|B4FBB1_MAIZE	Major facilitator superfamily protein OS=Zea mays OX=4577 GN=100192093 PE=2 SV=1	41.04	387.212	2	772.408	0.0005	120.042
1380	EELDAFAASSQQK		4-7_GL0083643	[gene] locus=scaffold87622_1:1349:2608:+ [Complete] codon-table.11	43.46	712.334	2	1422.65	-0.0092	232.982
1381	EELDAFSANSQQK		1A-dyr4-07_GL0106173	[gene] locus=scaffold15282_4:17534:18718:- [Complete] codon-table.11	43.78	733.842	2	1465.67	0.0012	211.71
1382	EELDEFALK		G1-1A_GL0092910	[gene] locus=scaffold75857_1:1047:2246:+ [Complete] codon-table.11	43.58	547.275	2	1092.53	0.0009	308.42
1383	EELIGVNAGIVK		MC-0-1_GL0058729	[gene] locus=scaffold47395_2:13174:14109:+ [Complete] codon-table.11	54.33	621.359	2	1240.7	-0.0001	298.14
1384	EENSELDLFEAFNK		7-5_GL0129832	[gene] locus=scaffold116275_1:3:896:+ [Lack 5'-end] codon-table.11	79.66	842.889	2	1683.76	0.0005	470.583
1385	EETGYDFNITVIPGDR		S-Fe12_GL0148611	[gene] locus=scaffold101580_2:178197:185840:+ [Complete] codon-table.11	41.54	913.437	2	1824.86	0.0073	403.158
1386	EETTTGADASTLK		S-Fe9_GL0115101	[gene] locus=scaffold30829_8:1:1653:- [Lack 3'-end] codon-table.11	51.79	662.317	2	1322.62	-0.0003	106.563
1387	EEYADMVQSGIVDPAK		7-5_GL0099918	[gene] locus=scaffold122595_1:6879:8504:+ [Complete] codon-table.11	73.98	876.414	2	1750.81	0.0062	330.37
1388	EEYVDMVEAGILDPVK		S-Fe12_GL0155987	[gene] locus=scaffold1792_15:167:1810:+ [Complete] codon-table.11	60.36	903.95	2	1805.89	0.0106	475.529
1389	EFAENEVKPLAQEVDETEK		11_GL0010651	[gene] locus=scaffold20025_5:1976:3130:- [Complete] codon-table.11	88.54	1103.03	2	2204.05	0.0018	314.974
1390	EFCTDVNVIPIDSIYTPIR	Carbamidation@C:3	S-Fe10_GL0115242	[gene] locus=scaffold22516_2:22621:23646:- [Complete] codon-table.11	78.31	1126.57	2	2251.13	0.0101	486.963
1391	EFDDVDSAEDLLDLK		MH-6-4_GL0006840	[gene] locus=scaffold1412_3:3:2132:+ [Lack both ends] codon-table.11	53.57	862.4	2	1722.79	0.0015	461.501
1392	EFEAGNFTIQNPLVK		G1-5A_GL0041974	[gene] locus=scaffold23227_2:1579:3480:+ [Complete] codon-table.11	43.52	853.941	2	1705.87	0.0003	419.423
1393	EFEAGNYTIQNPLVK		7-5_GL0149222	[gene] locus=scaffold95442_4:1514:3415:- [Complete] codon-table.11	78.07	861.942	2	1721.87	0.0079	372.265
1394	EFELSHSSK		tr|A0A0R0H9G8|A0A0R0H9G8_SOYBN	Uncharacterized protein OS=Glycine max OX=3847 GN=GLYMA_13G319500 PE=4 SV=1	40.73	532.257	2	1062.5	0.0004	110.884
1395	EFEPDAPNYTPR		2_GL0029880	[gene] locus=scaffold1056_7:983:1696:+ [Complete] codon-table.11	44.17	718.327	2	1434.64	-0.0028	238.476
1396	EFEPDWIVAIGGGSPIDAAK		1B-dyr11-07_GL0013887	[gene] locus=scaffold10112_1:133207:134418:- [Complete] codon-table.11	52.15	1036.53	2	2071.04	0.0151	516.991
1397	EFEPDWIVAIGGGSPIDATK		35_GL0129476	[gene] locus=scaffold24917_4:254:1237:- [Complete] codon-table.11	53.23	1051.53	2	2101.05	0.0106	517.538
1398	EFETIDEPECGELEK	Carbamidation@C:10	6-7_GL0004997	[gene] locus=scaffold76864_1:182:2143:+ [Complete] codon-table.11	40.16	912.895	2	1823.78	-0.001	289.802
1399	EFFTEQEWDSLR		7-5_GL0026823	[gene] locus=scaffold107023_2:8:1696:- [Complete] codon-table.11	57.71	793.86	2	1585.71	0.0004	432.878
1400	EFGAFIEFAPGK		4-2_GL0004026	[gene] locus=scaffold49749_7:7251:9341:- [Complete] codon-table.11	52.51	656.832	2	1311.65	-0.0006	447.204
1401	EFGEHFEFDCK	Carbamidation@C:10	sp|Q80Z19|MUC2_MOUSE	Mucin-2 (Fragments) OS=Mus musculus OX=10090 GN=Muc2 PE=1 SV=2	50.07	722.796	2	1443.58	0.0015	291.066
1402	EFGENNALQYAAIR		G1-5A_GL0127068	[gene] locus=scaffold89772_1:2:571:- [Lack both ends] codon-table.11	45.49	798.388	2	1594.76	-0.0124	335.798
1403	EFGGSDTFATSQILAAAVK		3-1_GL0093950	[gene] locus=scaffold58152_2:72:872:+ [Complete] codon-table.11	53.37	956.982	2	1911.95	-0.0087	446.533
1404	EFGGSDTYATSQILAAAVNR		1-3_GL0093570	[gene] locus=scaffold6971_4:94:894:+ [Complete] codon-table.11	53	1036.01	2	2070.01	0.0037	430.702
1405	EFIEAIK		tr|A0A0R0GD16|A0A0R0GD16_SOYBN	ATP-dependent DNA helicase (Fragment) OS=Glycine max OX=3847 GN=GLYMA_15G216800 PE=3 SV=1	40.34	425.239	2	848.464	-0.0006	230.028
1406	EFIIFVGPSGCGK	Carbamidation@C:11	6-3_GL0052002	[gene] locus=scaffold11589_7:2461:3582:+ [Complete] codon-table.11	66.83	705.859	2	1409.7	0.0012	397.391
1407	EFIQTIIK		MC-6-2_GL0041151	[gene] locus=scaffold26807_3:2905:3597:+ [Complete] codon-table.11	43.61	496.295	2	990.575	-0.0003	307.396
1408	EFIVLVGPSGCGK	Carbamidation@C:11	S-Fe9_GL0199035	[gene] locus=scaffold3576_15:2815:3750:+ [Lack 3'-end] codon-table.11	53.31	681.859	2	1361.7	0.0014	340.34
1409	EFLPGNNCGGCGFAGCDALAK	Carbamidation@C:8,Carbamidation@C:11,Carbamidation@C:16	7-5_GL0196297	[gene] locus=scaffold39460_1:342:1163:- [Complete] codon-table.11	96.79	1107.97	2	2213.92	-0.0085	340.054
1410	EFNAALEGTEK		7-5_GL0089858	[gene] locus=scaffold119699_1:221:3463:+ [Complete] codon-table.11	41.37	604.792	2	1207.57	-0.0024	189.907
1411	EFTAFFATPGSEINDDNEIQK		7-5_GL0026823	[gene] locus=scaffold107023_2:8:1696:- [Complete] codon-table.11	64.68	1187.05	2	2372.08	-0.0013	426.712
1412	EFTAGYVQFR		tr|B9EK97|B9EK97_MOUSE	Itln1 protein OS=Mus musculus OX=10090 GN=Itln1 PE=2 SV=1	44.43	609.3	2	1216.59	-0.0021	314.482
1413	EFTGSTWQEK		sp|B1AVD1|XPP2_MOUSE	Xaa-Pro aminopeptidase 2 OS=Mus musculus OX=10090 GN=Xpnpep2 PE=1 SV=1	42.09	606.779	2	1211.54	-0.0027	198.712
1414	EFTPEQVEDLYEIR		Group2-3A_GL0015555	[gene] locus=scaffold3760_4:330:1139:+ [Complete] codon-table.11	44.15	884.433	2	1766.85	0.0152	427.966
1415	EFTPQQVEDLYEIR		1-1_GL0090193	[gene] locus=scaffold52218_5:21447:22253:+ [Complete] codon-table.11	72.5	883.933	2	1765.85	-0.0009	428.478
1416	EFVIFVGPSGCGK	Carbamidation@C:11	1A-dyr4-07_GL0053873	[gene] locus=scaffold15162_2:1983:3128:+ [Complete] codon-table.11	53.17	698.851	2	1395.69	0.0015	373.376
1417	EFVILVGPSGCGK	Carbamidation@C:11	5-8_GL0129101	[gene] locus=scaffold36313_6:1090:2169:+ [Complete] codon-table.11	43.99	681.86	2	1361.71	0.0038	344.99
1418	EGADFILGSDPDADR		1-4_GL0024105	[gene] locus=scaffold19763_1:8040:9767:+ [Complete] codon-table.11	64.52	789.358	2	1576.7	0.0004	323.626
1419	EGANLVITGR		14_GL0131803	[gene] locus=scaffold80775_4:25962:26762:- [Complete] codon-table.11	42.22	515.288	2	1028.56	0.0004	189.472
1420	EGAPTQSVDNQEEIK		MC-6-2_GL0067051	[gene] locus=scaffold46875_2:90233:91876:+ [Complete] codon-table.11	72.31	822.89	2	1643.77	0.0015	154.791
1421	EGASKEDAEEIK		2-2_GL0012440	[gene] locus=scaffold24767_13:191:580:- [Complete] codon-table.11	48.69	653.313	2	1304.61	0.0018	81.9679
1422	EGASKEEAEELKK		MC-6-2_GL0174257	[gene] locus=scaffold131978_1:77604:78005:+ [Complete] codon-table.11	63.12	483.248	3	1446.72	0.0007	74.9365
1423	EGAVVIDAAVNR		S-Fe6_GL0137226	[gene] locus=scaffold36744_5:696:1289:- [Lack 5'-end] codon-table.11	44.56	607.33	2	1212.65	0	221.21
1424	EGCAYIAFK	Carbamidation@C:3	tr|A1YQG3|A1YQG3_ORYSJ	Glutelin OS=Oryza sativa subsp. japonica OX=39947 GN=OsJ_31438 PE=2 SV=1	58.07	529.753	2	1057.49	0.0013	247.327
1425	EGCQYIAIK	Carbamidation@C:3	tr|Q0E2D2|Q0E2D2_ORYSJ	Glutelin OS=Oryza sativa subsp. japonica OX=39947 GN=Os02g0249800 PE=2 SV=1	63.85	541.27	2	1080.53	-0.0012	198.535
1426	EGCSYIALK	Carbamidation@C:3	tr|T1T5D8|T1T5D8_ORYSI	Glutelin (Fragment) OS=Oryza sativa subsp. indica OX=39946 PE=2 SV=1	76.51	520.757	2	1039.5	-0.002	205.589
1427	EGCVCDAGFVLSGDTCVPVGQCGCLYQGR	Carbamidation@C:3,Carbamidation@C:5,Carbamidation@C:16,Carbamidation@C:22,Carbamidation@C:24	tr|E9Q0B5|E9Q0B5_MOUSE	Fc fragment of IgG-binding protein OS=Mus musculus OX=10090 GN=Fcgbp PE=1 SV=1	72.38	1074.46	3	3220.36	0.006	412.255
1428	EGDGSYQEFLNNEAR		7-5_GL0153411	[gene] locus=scaffold122385_2:14949:18500:+ [Complete] codon-table.11	98.17	864.878	2	1727.74	0.0022	305.869
1429	EGDILDLATDLGVVNK		3-5_GL0020191	[gene] locus=scaffold88303_1:177:1379:+ [Complete] codon-table.11	46.7	836.446	2	1670.88	0.0054	519.352
1430	EGDILTLLESER		tr|B6UEA6|B6UEA6_MAIZE	40S ribosomal protein S28 OS=Zea mays OX=4577 PE=2 SV=1	51.47	687.86	2	1373.71	0.0018	476.326
1431	EGDVFVIPAGSIVYSANTHR		tr|A0A1D5Z199|A0A1D5Z199_WHEAT	Uncharacterized protein OS=Triticum aestivum OX=4565 PE=4 SV=1	61.32	711.363	3	2131.07	-0.0013	396.206
1432	EGDVFVVPR		tr|A0A1D5XG58|A0A1D5XG58_WHEAT	Uncharacterized protein OS=Triticum aestivum OX=4565 PE=4 SV=1	63.6	509.272	2	1016.53	0.0006	265.121
1433	EGDVIVAPAGSIMHLANTDGR		tr|A0A1D5Y5R2|A0A1D5Y5R2_WHEAT	Uncharacterized protein OS=Triticum aestivum OX=4565 PE=4 SV=1	82.83	1062.03	2	2122.05	0.0012	372.508
1434	EGDVIVIPAGSIVYSANTHR		tr|A0A1D5YEH0|A0A1D5YEH0_WHEAT	Uncharacterized protein OS=Triticum aestivum OX=4565 PE=4 SV=1	72	700.036	3	2097.09	0.0005	362.99
1435	EGDWISIDGSTGNIYGER		11_GL0000686	[gene] locus=scaffold103951_1:2314:4944:+ [Complete] codon-table.11	70.02	984.951	2	1967.89	0.0014	398.464
1436	EGDYVTGANIAGFEK		4-7_GL0061376	[gene] locus=scaffold9782_17:1054:2388:+ [Complete] codon-table.11	63.24	785.872	2	1569.73	-0.0006	313.459
1437	EGEGVIVLLR		tr|A0A1D6L7G4|A0A1D6L7G4_MAIZE	Globulin-2 OS=Zea mays OX=4577 GN=542382 PE=4 SV=1	53.31	542.822	2	1083.63	-0.0003	346.235
1438	EGEGVLVLLR		tr|A0A1D5Z199|A0A1D5Z199_WHEAT	Uncharacterized protein OS=Triticum aestivum OX=4565 PE=4 SV=1	61.2	542.822	2	1083.63	0.0005	386.807
1439	EGETCGEWLADYLEAQGR	Carbamidation@C:5	S-Fe20_GL0059760	[gene] locus=scaffold113330_3:233:1273:+ [Complete] codon-table.11	76.86	1042.45	2	2082.89	-0.004	481.541
1440	EGFDLLFK		S-Fe10_GL0033341	[gene] locus=scaffold12793_2:4645:5670:+ [Complete] codon-table.11	46.29	484.757	2	967.5	-0.0014	425.722
1441	EGGEITTAPEEQIR		tr|A3ANJ6|A3ANJ6_ORYSJ	Uncharacterized protein OS=Oryza sativa subsp. japonica OX=39947 GN=OsJ_12925 PE=4 SV=1	43.52	765.377	2	1528.74	0.0021	208.45
1442	EGGHTVGAGVVSDILD		11_GL0108772	[gene] locus=scaffold52924_1:3851:5041:- [Complete] codon-table.11	46.08	763.38	2	1524.74	0.0029	350.344
1443	EGGIDYNVNNLAGK		4-1_GL0052607	[gene] locus=C682663_1:2:1435:- [Lack both ends] codon-table.11	47.8	732.36	2	1462.71	0.0008	269.984
1444	EGGSGIVCQPK	Carbamidation@C:8	sp|Q80Z19|MUC2_MOUSE	Mucin-2 (Fragments) OS=Mus musculus OX=10090 GN=Muc2 PE=1 SV=2	48.88	566.277	2	1130.54	0.0006	105.01
1445	EGGVLTFDGK		8-5_GL0029457	[gene] locus=scaffold63127_1:6:3206:- [Complete] codon-table.11	60.01	511.762	2	1021.51	0.0016	241.263
1446	EGINAAMK		G1-5A_GL0086325	[gene] locus=scaffold56027_1:1:846:- [Lack both ends] codon-table.11	53.63	417.213	2	832.411	0.0001	105.01
1447	EGLADIILVGNK		Group2-8A_GL0200149	[gene] locus=scaffold176745_1:3251:4291:- [Lack 5'-end] codon-table.11	45.21	621.361	2	1240.71	0.0039	419.915
1448	EGLLLCFFR	Carbamidation@C:6	tr|A3KMG9|A3KMG9_MOUSE	Npc1l1 protein (Fragment) OS=Mus musculus OX=10090 GN=Npc1l1 PE=2 SV=1	45.37	577.805	2	1153.6	0.0001	505.242
1449	EGLNTYYEELGK		G1-5A_GL0105683	[gene] locus=scaffold71059_3:1:720:- [Lack both ends] codon-table.11	57.11	708.332	2	1414.65	-0.0123	327.521
1450	EGLQPALDAGTNIDLFDEDIDR		G1-5A_GL0181894	[gene] locus=scaffold135073_1:340:1695:+ [Complete] codon-table.11	107.43	1209.08	2	2416.15	0.0092	478.234
1451	EGNALIAVR		MC-0-1_GL0054255	[gene] locus=scaffold43374_1:23364:25568:- [Complete] codon-table.11	47.36	471.771	2	941.528	-0.0012	189.322
1452	EGNGTVMGAEIR		tr|A0A1W2P6F6|A0A1W2P6F6_MOUSE	Myosin light polypeptide 6 OS=Mus musculus OX=10090 GN=Myl6 PE=1 SV=1	48.29	617.297	2	1232.58	-0.0021	195.749
1453	EGNGTVMGAEIR	Oxidation@M:7	tr|A0A1W2P6F6|A0A1W2P6F6_MOUSE	Myosin light polypeptide 6 OS=Mus musculus OX=10090 GN=Myl6 PE=1 SV=1	39.99	625.292	2	1248.57	-0.0065	146.733
1454	EGNLIPDLATAMPEVSEDGK		11_GL0062770	[gene] locus=scaffold59295_2:5137:6936:- [Complete] codon-table.11	49.46	1043.5	2	2084.99	0.0008	444.399
1455	EGNVISVGDKK		MH-6-4_GL0094837	[gene] locus=scaffold52526_1:3:1592:- [Lack 3'-end] codon-table.11	55.9	573.309	2	1144.6	-0.0053	95.4743
1456	EGNYAIIK		S-Fe10_GL0072603	[gene] locus=scaffold1233_1:33984:34856:+ [Complete] codon-table.11	50.76	454.248	2	906.482	0.001	169.718
1457	EGQTAVDWLK		8-2_GL0113497	[gene] locus=scaffold13418_7:1802:2809:- [Complete] codon-table.11	58.11	573.793	2	1145.57	0.0005	299.667
1458	EGQTYADANAFIQAYK		1-1_GL0084991	[gene] locus=scaffold89123_1:14770:15912:- [Complete] codon-table.11	53.85	895.418	2	1788.82	-0.0094	377.587
1459	EGRPGGSIQTAAPAVK		3-5_GL0018240	[gene] locus=scaffold49039_5:959:2473:+ [Complete] codon-table.11	47.08	769.916	2	1537.82	-0.0041	141.518
1460	EGSYTTVDLIVNAPNADFENNAVFK		1A-dyr4-07_GL0002546	[gene] locus=scaffold73093_1:24898:26568:+ [Complete] codon-table.11	48.98	910.108	3	2727.3	-0.0019	487.987
1461	EGTILANNSPCYITGWGR	Carbamidation@C:11	sp|Q91X79|CELA1_MOUSE	Chymotrypsin-like elastase family member 1 OS=Mus musculus OX=10090 GN=Cela1 PE=1 SV=1	67.35	1004.97	2	2007.93	-0.0186	386.553
1462	EGTLINSSR		2A-dyr14-07_GL0037894	[gene] locus=scaffold10569_4:1755:4862:- [Lack 5'-end] codon-table.11	43.29	488.755	2	975.494	-0.0042	103.005
1463	EGVDVSITGNSTNPTR		1A-dyr2-07_GL0064584	[gene] locus=scaffold12926_5:238:1050:+ [Lack 3'-end] codon-table.11	95.66	823.904	2	1645.79	0.0022	225.026
1464	EGVPAIVSPFDAYALEAAAR		2A-dyr16-07_GL0080542	[gene] locus=scaffold40499_8:329:1138:- [Complete] codon-table.11	55.48	1024.03	2	2046.05	0.0034	506.521
1465	EGVPTTSILTITSNVTYGK		10_GL0025698	[gene] locus=scaffold43294_3:49880:51919:- [Complete] codon-table.11	57.29	991.032	2	1980.05	0.0073	422.582
1466	EGVSKDEAEELK		G1-1A_GL0112373	[gene] locus=scaffold85980_1:207:584:- [Complete] codon-table.11	43.16	445.221	3	1332.64	0	130.261
1467	EGVSKEEAEELKK		7-8_GL0139380	[gene] locus=scaffold15475_2:3641:4018:+ [Lack 3'-end] codon-table.11	47.63	492.591	3	1474.75	0.0005	112.854
1468	EGVSKEEAEEVK		1-1_GL0030440	[gene] locus=scaffold173_1:13303:13677:- [Complete] codon-table.11	44.41	667.328	2	1332.64	0.0003	96.1021
1469	EGVVECSFVQSK	Carbamidation@C:6	sp|P08249|MDHM_MOUSE	Malate dehydrogenase, mitochondrial OS=Mus musculus OX=10090 GN=Mdh2 PE=1 SV=3	42.93	684.826	2	1367.64	-0.0008	223.739
1470	EGWNTGFVTEFVSK		1A-dyr4-07_GL0030450	[gene] locus=scaffold33828_15:113:904:+ [Complete] codon-table.11	54.23	800.886	2	1599.76	0.0004	453.892
1471	EGYPEIGLYWEK		1A-dyr2-07_GL0027476	[gene] locus=C554863_1:760:1302:+ [Complete] codon-table.11	54.68	742.358	2	1482.7	-0.0019	411.384
1472	EGYTNTDPANETR		11_GL0076757	[gene] locus=scaffold52003_6:6195:7511:+ [Complete] codon-table.11	39.02	734.321	2	1466.63	0.0001	129.581
1473	EHAHTTTAPTTATNHPADQHEK		tr|C6SVM2|C6SVM2_SOYBN	Uncharacterized protein OS=Glycine max OX=3847 PE=2 SV=1	48.9	599.531	4	2394.09	-0.0006	62.6406
1474	EHQDLALQAAQDGIVLLK		tr|A0A1D5VTK9|A0A1D5VTK9_WHEAT	Uncharacterized protein OS=Triticum aestivum OX=4565 PE=4 SV=1	55.45	654.693	3	1961.06	-0.0003	432.609
1475	EHQETLDMDNPR		sp|Q9D816|CP255_MOUSE	Cytochrome P450 2C55 OS=Mus musculus OX=10090 GN=Cyp2c55 PE=1 SV=1	39.32	742.824	2	1483.63	-0.0024	141.907
1476	EHVDKPSDVLK		7-5_GL0104897	[gene] locus=scaffold64396_1:21998:23101:- [Complete] codon-table.11	51.59	633.837	2	1265.66	-0.0016	126.341
1477	EIASIVDGPISGEVK		6-6_GL0102668	[gene] locus=C1171904_1:2:580:- [Lack 3'-end] codon-table.11	49.2	757.409	2	1512.8	0.0009	330.764
1478	EICHTLYESAADGNYK	Carbamidation@C:3	S-Fe6_GL0132744	[gene] locus=scaffold28827_2:214:924:+ [Lack 3'-end] codon-table.11	76.07	935.918	2	1869.82	0.0019	250.135
1479	EICLLDQVYVK	Carbamidation@C:3	1A-dyr1-07_GL0038386	[gene] locus=scaffold43010_4:975:1907:- [Complete] codon-table.11	49.66	690.367	2	1378.72	0.0025	388.761
1480	EICPLTVVQSPNELDK	Carbamidation@C:3	tr|C6SWW4|C6SWW4_SOYBN	Uncharacterized protein OS=Glycine max OX=3847 GN=100305855 PE=2 SV=1	56.36	921.469	2	1840.92	-0.0004	359.074
1481	EIDDAYIAELK		11_GL0096011	[gene] locus=scaffold266_2:5169:6902:- [Complete] codon-table.11	45.41	640.324	2	1278.63	-0.0013	337.118
1482	EIDEIANEPTLEGR		S-Fe12_GL0044840	[gene] locus=scaffold48522_9:635:2680:+ [Complete] codon-table.11	57.3	793.389	2	1584.76	0.0011	276.726
1483	EIDFLGNAVENPVRPFVAILGGAK		20_GL0157362	[gene] locus=scaffold96677_3:2380:3618:- [Complete] codon-table.11	55.41	842.796	3	2525.37	0.0015	528.553
1484	EIDFLGNAVNNPERPFVAILGGAK		8-1_GL0038282	[gene] locus=scaffold16956_14:6685:7878:- [Complete] codon-table.11	57.1	847.787	3	2540.34	0.001	521.711
1485	EIDFLGNAVNNPTRPFVAILGGAK		S-Fe9_GL0035693	[gene] locus=scaffold12731_4:972:2177:+ [Complete] codon-table.11	99.44	1257.18	2	2512.35	0.0091	525.285
1486	EIDFLGNAVNSPERPFVAILGGAK		S-Fe16_GL0001211	[gene] locus=scaffold208_13:920:2125:- [Complete] codon-table.11	78.57	1257.68	2	2513.35	0.0207	525.482
1487	EIELDDPFENMGAQLVK		G1-1A_GL0048221	[gene] locus=scaffold33813_5:1198:2823:+ [Complete] codon-table.11	95.73	974.472	2	1946.93	-0.0009	486.348
1488	EIELEDAFENMGAQLVK		3-6_GL0013711	[gene] locus=scaffold50419_7:655:2277:+ [Complete] codon-table.11	83.57	968.475	2	1934.94	0.0063	528.145
1489	EIELEDAFENMGAQLVK	Oxidation@M:11	1-1_GL0050367	[gene] locus=scaffold43233_1:10460:12079:- [Complete] codon-table.11	51.53	976.474	2	1950.93	0.0087	426.092
1490	EIELEDAFQNMGAQLVK		S-Fe1_GL0045179	[gene] locus=scaffold62870_1:4655:6292:- [Complete] codon-table.11	61.86	967.982	2	1933.95	0.0036	511.581
1491	EIELEDGFENMGAQLIK		S-Fe6_GL0007886	[gene] locus=scaffold27611_4:2:553:- [Lack both ends] codon-table.11	69.59	968.466	2	1934.92	-0.0115	481.936
1492	EIELEDGFENMGAQLIR		Group2-4A_GL0006612	[gene] locus=scaffold2197_4:161:1102:+ [Lack 3'-end] codon-table.11	50.33	982.468	2	1962.92	-0.0141	487.003
1493	EIELEDPFENMGAQLVK		5-4_GL0093091	[gene] locus=scaffold57379_5:1756:3378:+ [Complete] codon-table.11	85.3	981.478	2	1960.94	-0.003	494.28
1494	EIFESTVLGNEVVDR		6-5_GL0120339	[gene] locus=scaffold84397_2:2544:4430:+ [Complete] codon-table.11	48.46	853.935	2	1705.86	0.004	372.275
1495	EIFGDNYACAK	Carbamidation@C:9	4-8_GL0026495	[gene] locus=scaffold7372_3:181:1617:+ [Complete] codon-table.11	56.41	644.288	2	1286.56	0.001	254.358
1496	EIGSTAVSPTVATAGDK		S-Fe3_GL0097484	[gene] locus=scaffold103580_1:1:723:+ [Lack both ends] codon-table.11	75.1	802.411	2	1602.81	-0.0022	200.175
1497	EIIIDGR		1A-dyr2-07_GL0049022	[gene] locus=scaffold47516_2:17071:18198:+ [Complete] codon-table.11	44.14	408.234	2	814.453	-0.0013	188.686
1498	EILDAANNTGAAVK		1-2_GL0071017	[gene] locus=scaffold43115_3:775:1242:+ [Complete] codon-table.11	59.84	693.865	2	1385.72	0.0014	201.655
1499	EILDFAPGTIIELSR		S-Fe3_GL0173108	[gene] locus=scaffold125092_2:61893:63176:+ [Complete] codon-table.11	49.41	837.456	2	1672.9	-0.0067	490.141
1500	EILDIDIQLPIQR		7-5_GL0041572	[gene] locus=scaffold65585_1:13834:15624:+ [Complete] codon-table.11	38.68	783.451	2	1564.89	0.0055	483.695
1501	EILVGDVGATITDPFK		tr|Q4FK36|Q4FK36_MOUSE	Destrin OS=Mus musculus OX=10090 GN=Dstn PE=1 SV=1	69.44	837.952	2	1673.89	0.001	456.242
1502	EILVGDVGQTVDDPYTTFVK		tr|Q9CX22|Q9CX22_MOUSE	Uncharacterized protein OS=Mus musculus OX=10090 GN=Cfl1 PE=2 SV=1	101.04	1098.56	2	2195.1	-0.0025	436.264
1503	EIMDDESLYDGNTLVK		MC-6-1_GL0069770	[gene] locus=scaffold45336_7:150:1445:+ [Complete] codon-table.11	43.58	921.431	2	1840.85	0.0076	341.323
1504	EINEEIQAQINEYIVK		S-Fe2_GL0028018	[gene] locus=scaffold4092_1:2217:4850:- [Complete] codon-table.11	57.96	966.998	2	1931.98	-0.0027	461.6
1505	EINFLGNAVNNPERPFVAILGGSK		6-6_GL0126785	[gene] locus=scaffold35444_5:477:1670:+ [Complete] codon-table.11	54.6	852.787	3	2555.34	-0.0097	503.874
1506	EIQDGTFASEWIQENR		3-1_GL0024080	[gene] locus=scaffold22424_2:55:516:- [Lack 5'-end] codon-table.11	65.53	961.947	2	1921.88	-0.0008	403.881
1507	EIQGATWLGVTTEPIEGDEK		4-1_GL0047279	[gene] locus=scaffold23973_1:181883:183040:+ [Complete] codon-table.11	66.05	1087.04	2	2172.06	0.002	404.106
1508	EISAPGSSGLSIYDNWIR		sp|Q7M758|NALDL_MOUSE	N-acetylated-alpha-linked acidic dipeptidase-like protein OS=Mus musculus OX=10090 GN=Naaladl1 PE=2 SV=1	51.8	982.986	2	1963.96	-0.0056	457.308
1509	EISLIAK		tr|A0A0R0GRC9|A0A0R0GRC9_SOYBN	Uncharacterized protein OS=Glycine max OX=3847 GN=GLYMA_13G072500 PE=4 SV=1	38.2	387.242	2	772.47	0.0009	153.818
1510	EISNTVDIMDAK		7-5_GL0130960	[gene] locus=scaffold109_2:20308:21345:- [Complete] codon-table.11	58.33	668.328	2	1334.64	0.0029	269.144
1511	EITAFIVEK		46_GL0023124	[gene] locus=scaffold1211_1:5348:6499:- [Complete] codon-table.11	45.33	525.298	2	1048.58	0.0001	294.164
1512	EITGLGLAEAK		1-2_GL0126791	[gene] locus=scaffold51616_1:58:432:- [Complete] codon-table.11	56.04	551.311	2	1100.61	-0.0001	259.278
1513	EITGQGLAEAK		Group2-8A_GL0228517	[gene] locus=C2198394_1:55:423:- [Complete] codon-table.11	54.73	558.798	2	1115.58	-0.0007	153.695
1514	EITNDLINNFENDFNSSK		11_GL0108972	[gene] locus=scaffold6506_3:2697:4046:- [Complete] codon-table.11	57.24	1057.48	2	2112.94	-0.0176	508.874
1515	EITSIVDGPISGEVK		2-5_GL0019211	[gene] locus=scaffold47770_2:473:1126:+ [Complete] codon-table.11	54.89	772.415	2	1542.81	0.0008	328.997
1516	EITVDNENCTR	Carbamidation@C:9	14_GL0081395	[gene] locus=scaffold37609_2:4988:6202:+ [Complete] codon-table.11	45.08	675.8	2	1349.59	-0.0021	122.918
1517	EIVALALGQK		tr|A0A1D5XG58|A0A1D5XG58_WHEAT	Uncharacterized protein OS=Triticum aestivum OX=4565 PE=4 SV=1	41.34	521.319	2	1040.62	0.0011	291.047
1518	EIVASPQEADEAINSFLDR		1A-dyr2-07_GL0012124	[gene] locus=scaffold167_4:11179:12213:- [Complete] codon-table.11	106.19	1052.51	2	2103.01	-0.0011	518.307
1519	EIVDISGLTHGIGWCAPQQGACK	Carbamidation@C:15,Carbamidation@C:22	1A-dyr3-06_GL0017535	[gene] locus=scaffold20538_5:16428:17129:- [Complete] codon-table.11	42.75	833.071	3	2496.19	0.0025	439.538
1520	EIVYWNIGTESPDK		G1-7A_GL0089105	[gene] locus=scaffold60010_4:218:1573:+ [Complete] codon-table.11	65.48	825.903	2	1649.79	-0.0015	364.447
1521	EKIDELLSTVK		2A-dyr14-07_GL0018422	[gene] locus=scaffold32950_1:329:652:- [Complete] codon-table.11	67.48	637.863	2	1273.71	-0.0006	309.176
1522	EKIEALGGK		11_GL0139234	[gene] locus=scaffold98631_4:2194:2631:- [Complete] codon-table.11	47.28	472.775	2	943.536	0.0019	95.4475
1523	EKPQQAEVIAVGPGGVVDGK		2-1_GL0009314	[gene] locus=scaffold67557_1:17032:17316:- [Complete] codon-table.11	88.54	989.532	2	1977.05	-0.0032	250.654
1524	ELAAFSQFGSELDADTK		6-1_GL0053053	[gene] locus=scaffold66686_1:91949:93454:- [Complete] codon-table.11	85.62	914.935	2	1827.86	0.0027	428.516
1525	ELAAFSQFSSDLDPETK		7-5_GL0161492	[gene] locus=scaffold122432_2:36953:38467:+ [Complete] codon-table.11	69.32	942.944	2	1883.87	-0.0057	432.103
1526	ELADELGGVVGASR		MC-0-1_GL0067868	[gene] locus=scaffold56358_1:3:1025:- [Lack 3'-end] codon-table.11	55.31	686.855	2	1371.7	-0.0034	330.612
1527	ELADIDVVDPGFNTDGK		4-1_GL0051001	[gene] locus=scaffold59750_1:3:4241:+ [Lack 5'-end] codon-table.11	69.93	902.928	2	1803.84	-0.0116	380.362
1528	ELADLADDYVCDAFGSSHR	Carbamidation@C:11	Group2-8A_GL0097847	[gene] locus=scaffold75143_2:3941:5161:+ [Complete] codon-table.11	116.22	1070.96	2	2139.91	-0.0038	447.86
1529	ELADLADLYVCDAFGSSHR	Carbamidation@C:11	20_GL0157362	[gene] locus=scaffold96677_3:2380:3618:- [Complete] codon-table.11	88.01	1070	2	2137.98	0.0079	489.383
1530	ELADLADVYVCDAFGSSHR	Carbamidation@C:11	G1-6A_GL0013372	[gene] locus=scaffold3982_7:2676:3899:- [Complete] codon-table.11	90.35	1062.98	2	2123.95	-0.0101	469.763
1531	ELADLCEGGVFVNDAFGTAHR	Carbamidation@C:6	Group2-2A_GL0059997	[gene] locus=scaffold38683_5:1:1104:+ [Lack 5'-end] codon-table.11	128.94	1139.53	2	2277.04	-0.0115	432.27
1532	ELAEDGYSGVEVR		tr|A0A0R0G342|A0A0R0G342_SOYBN	Uncharacterized protein OS=Glycine max OX=3847 GN=100795045 PE=3 SV=1	62.7	712.338	2	1422.66	-0.0019	237.322
1533	ELAFNYPSEMVNGVFDR		tr|I1L860|I1L860_SOYBN	Uncharacterized protein OS=Glycine max OX=3847 GN=GLYMA_10G028300 PE=4 SV=1	65.54	994.465	2	1986.91	0	487.071
1534	ELAFNYPSEMVNGVFER		tr|I1JF86|I1JF86_SOYBN	Uncharacterized protein OS=Glycine max OX=3847 GN=GLYMA_02G145700 PE=4 SV=2	52.66	1001.48	2	2000.94	0.0125	477.94
1535	ELAFPAGSAQDIENLIK		tr|A0A0R0HYM3|A0A0R0HYM3_SOYBN	Uncharacterized protein OS=Glycine max OX=3847 GN=GLYMA_10G246500 PE=4 SV=1	82.27	908.479	2	1814.94	0.0016	496.325
1536	ELASFAQFGSDLDAATK		1A-dyr4-07_GL0094705	[gene] locus=scaffold17916_7:1887:3389:+ [Complete] codon-table.11	50.53	885.926	2	1769.84	-0.01	437.127
1537	ELASLCDVFVNDAFGTAHR	Carbamidation@C:6	7-5_GL0132685	[gene] locus=scaffold62267_1:4408:5607:+ [Complete] codon-table.11	105.92	1061.5	2	2120.99	-0.0024	469.974
1538	ELASLCEVFVNDAFGTAHR	Carbamidation@C:6	S-Fe9_GL0035693	[gene] locus=scaffold12731_4:972:2177:+ [Complete] codon-table.11	49	712.674	3	2135	-0.0099	485.069
1539	ELDEAQAGDNAGVLLR		2-1_GL0031200	[gene] locus=scaffold129_1:56:1243:- [Complete] codon-table.11	62.43	835.921	2	1669.83	0.0007	293.806
1540	ELDFIGGALANPK		Group2-7A_GL0061118	[gene] locus=scaffold33471_6:333:1613:- [Complete] codon-table.11	60.8	672.862	2	1343.71	0.0018	385.197
1541	ELEALGFANCPICVAK	Carbamidation@C:10,Carbamidation@C:13	6-4_GL0118194	[gene] locus=scaffold39784_11:3:818:+ [Lack both ends] codon-table.11	53.34	896.439	2	1790.86	-0.0057	396.22
1542	ELEEAQAGDNAGVLLR		8-2_GL0104317	[gene] locus=scaffold72955_1:1791:2978:- [Complete] codon-table.11	86.32	842.929	2	1683.84	0.0018	287.305
1543	ELEFGTGGLR		G1-1A_GL0013772	[gene] locus=scaffold6810_1:166:1887:+ [Complete] codon-table.11	43.9	539.78	2	1077.55	0.0004	284.666
1544	ELELLLNTPSSELGSCR	Carbamidation@C:16	1-1_GL0062394	[gene] locus=scaffold10685_6:1267:2505:+ [Complete] codon-table.11	51.21	959.481	2	1916.95	-0.0047	412.968
1545	ELEMLGLVK		1-2_GL0031093	[gene] locus=scaffold12489_5:8497:8808:- [Complete] codon-table.11	45.07	516.294	2	1030.57	0.0012	374.309
1546	ELENEGLDDVELDDK		MC-6-2_GL0183396	[gene] locus=scaffold133001_1:24848:26071:- [Complete] codon-table.11	42.44	866.899	2	1731.78	0.0157	302.438
1547	ELFANPDVDGGLIGGAALK		MH-6-2_GL0017281	[gene] locus=scaffold11218_3:3431:4189:- [Complete] codon-table.11	62.55	928.992	2	1855.97	0.0012	423.868
1548	ELFEAVVEDLK		MC-6-5_GL0050936	[gene] locus=scaffold35021_1:4557:6101:- [Complete] codon-table.11	46.44	646.341	2	1290.67	-0.004	461.181
1549	ELFLQIVYGR		2-7_GL0100080	[gene] locus=scaffold67087_1:3:749:+ [Lack 5'-end] codon-table.11	55.5	619.351	2	1236.69	0.0008	465.032
1550	ELFQETLESLR		tr|K3W4R2|K3W4R2_MOUSE	Myosin-14 OS=Mus musculus OX=10090 GN=Myh14 PE=1 SV=1	45.85	682.853	2	1363.69	-0.0064	419.025
1551	ELFVQELYAGADESCR	Carbamidation@C:15	1A-dyr2-07_GL0024075	[gene] locus=scaffold48214_1:7567:9228:- [Complete] codon-table.11	58.84	943.935	2	1885.86	0.0041	434.025
1552	ELGAEGIGLCR	Carbamidation@C:10	S-Fe2_GL0028018	[gene] locus=scaffold4092_1:2217:4850:- [Complete] codon-table.11	64.19	587.798	2	1173.58	-0.0003	261.072
1553	ELGCEDVSFDPITAYAK	Carbamidation@C:4	1-1_GL0074008	[gene] locus=scaffold81166_2:1:540:+ [Lack both ends] codon-table.11	49.06	957.945	2	1913.87	0.0032	407.343
1554	ELGFEHVHVVPEQELPDGEFPTVSYPNPESEEAFQLGLK		11_GL0096011	[gene] locus=scaffold266_2:5169:6902:- [Complete] codon-table.11	46.41	1099.28	4	4393.09	-0.0135	498.493
1555	ELGFEITNVPVYSPDAIAEHAAIQAAR		Group2-8A_GL0191145	[gene] locus=scaffold168884_3:2:1018:+ [Lack 5'-end] codon-table.11	85.49	961.497	3	2881.47	0.0093	480.013
1556	ELGIETYK		tr|Q3TPD9|Q3TPD9_MOUSE	Amine oxidase (Fragment) OS=Mus musculus OX=10090 GN=Maoa PE=2 SV=1	44.63	476.756	2	951.498	0.007	210.818
1557	ELGIFGDDYDTPDGTGVR		16_GL0026682	[gene] locus=scaffold38835_2:522:1538:- [Complete] codon-table.11	43.96	963.944	2	1925.87	0.0099	389.915
1558	ELGLNSETAVVFNITSR		3-1_GL0024815	[gene] locus=scaffold78398_1:3446:5065:+ [Complete] codon-table.11	51.41	925.49	2	1848.97	0.0077	527.852
1559	ELGSPPGISLETIDAAFSCPGSSR	Carbamidation@C:19	sp|Q91X72|HEMO_MOUSE	Hemopexin OS=Mus musculus OX=10090 GN=Hpx PE=1 SV=2	49.49	1224.59	2	2447.16	0.0008	518.409
1560	ELGVDDEAYYDGEK		Group2-2A_GL0107675	[gene] locus=scaffold79690_8:281:1906:- [Lack 5'-end] codon-table.11	71.88	801.843	2	1601.67	-0.0024	265.736
1561	ELGVFGDDYDTPDGTGVR		1-1_GL0008130	[gene] locus=scaffold38978_3:2643:3656:+ [Complete] codon-table.11	67.78	956.931	2	1911.85	-0.0011	354.556
1562	ELGVFGNDYDTPDGTGVR		6-4_GL0090691	[gene] locus=scaffold63472_5:1116:2165:+ [Complete] codon-table.11	81.44	956.438	2	1910.86	-0.0022	346.163
1563	ELIAALGR		tr|A0A1D5XVX8|A0A1D5XVX8_WHEAT	Uncharacterized protein OS=Triticum aestivum OX=4565 PE=4 SV=1	43.25	421.758	2	841.502	-0.0005	215.23
1564	ELIAGTLR		S-Fe8_GL0003584	[gene] locus=scaffold6900_8:820:2250:- [Complete] codon-table.11	46.28	436.763	2	871.512	-0.0005	226.864
1565	ELIDSYVASNPGIDTNR		Group2-2A_GL0023773	[gene] locus=scaffold12673_17:3162:3866:- [Lack 5'-end] codon-table.11	105.27	932.456	2	1862.9	-0.0028	325.303
1566	ELIFTCDNIDAAEAYR	Carbamidation@C:6	11_GL0101716	[gene] locus=scaffold87071_1:6602:7396:+ [Complete] codon-table.11	102.78	950.941	2	1899.87	0.0008	395.662
1567	ELIFTCDNINAEEAYR	Carbamidation@C:6	20_GL0023401	[gene] locus=scaffold84993_7:290:1084:+ [Complete] codon-table.11	111.04	979.454	2	1956.89	0.0048	372.016
1568	ELIGAVIGPGGK		4-1_GL0055051	[gene] locus=scaffold3573_1:254040:256319:- [Complete] codon-table.11	46.29	555.829	2	1109.64	-0.0008	274.455
1569	ELINLATMCR	Carbamidation@C:9	tr|A0A0R0GVW3|A0A0R0GVW3_SOYBN	Uncharacterized protein OS=Glycine max OX=3847 GN=GLYMA_13G288100 PE=4 SV=1	52.22	610.81	2	1219.61	-0.0002	339.211
1570	ELINLATMCR	Oxidation@M:8,Carbamidation@C:9	tr|A0A0R0GVW3|A0A0R0GVW3_SOYBN	Uncharacterized protein OS=Glycine max OX=3847 GN=GLYMA_13G288100 PE=4 SV=1	44.44	618.809	2	1235.6	0.0028	270.726
1571	ELISNASDAIDK		2-1_GL0023175	[gene] locus=scaffold54818_1:16009:17904:- [Complete] codon-table.11	45.59	638.329	2	1274.64	0.0086	243.757
1572	ELISQFLLNR		sp|Q00897|A1AT4_MOUSE	Alpha-1-antitrypsin 1-4 OS=Mus musculus OX=10090 GN=Serpina1d PE=1 SV=1	49.97	616.854	2	1231.69	0.0016	440.253
1573	ELLDEYEFPGDDTPIIQGSALK		1A-dyr2-07_GL0016499	[gene] locus=scaffold14406_1:35404:36630:+ [Complete] codon-table.11	96.5	1225.61	2	2449.21	0.0169	453.809
1574	ELLDEYEFPGDDTPVIQGSALK		Group2-4A_GL0103032	[gene] locus=scaffold86327_3:2:640:+ [Lack both ends] codon-table.11	71.57	1218.59	2	2435.18	0.0009	448.394
1575	ELLDQYEYDGDNTPIIR		MC-6-1_GL0042410	[gene] locus=scaffold24803_1:104:1291:+ [Complete] codon-table.11	100.43	1027.49	2	2052.97	0.0025	381.303
1576	ELLIEQIHNAFVR		Group2-2A_GL0059999	[gene] locus=scaffold38683_5:2153:3295:- [Complete] codon-table.11	65.1	791.445	2	1580.87	0.0072	461.847
1577	ELLNEYEFPGDDTPIIQGSALK		G1-5A_GL0078987	[gene] locus=scaffold50287_1:26:943:- [Lack 5'-end] codon-table.11	84.1	1225.11	2	2448.21	0.0011	454.855
1578	ELLNEYEFPGDDTPVIQGSALK		1A-dyr4-07_GL0092337	[gene] locus=scaffold15764_13:1670:2863:- [Complete] codon-table.11	85.78	1218.1	2	2434.18	-0.007	435.508
1579	ELLSAYEYDGDETPIIR		MC-0-3_GL0036691	[gene] locus=scaffold24982_8:45:1229:- [Complete] codon-table.11	81.82	992.486	2	1982.96	0.0112	393.838
1580	ELLSDADEAAVEAEK		Group2-3A_GL0147368	[gene] locus=scaffold91109_1:2:781:+ [Lack both ends] codon-table.11	77.31	795.38	2	1588.74	-0.0023	301.311
1581	ELLSEYDFPGDDIPVIR		8_GL0127540	[gene] locus=scaffold14363_4:18:785:- [Lack 5'-end] codon-table.11	78.43	989.492	2	1976.97	-0.0028	479.909
1582	ELLSEYEFPGDDIPIIR		6-6_GL0089718	[gene] locus=scaffold68088_14:2601:3836:+ [Complete] codon-table.11	69.83	1003.51	2	2005.01	0.0105	500.154
1583	ELLSEYEFPGDDTPIIQGSALK		S-Fe6_GL0118707	[gene] locus=scaffold82116_2:137:1312:+ [Lack 3'-end] codon-table.11	94.49	1211.61	2	2421.21	0.0128	461.057
1584	ELLSFYDFDGDNTPIIR		S-Fe10_GL0093608	[gene] locus=scaffold35340_1:555:1739:- [Complete] codon-table.11	81.8	1007.99	2	2013.96	-0.0073	505.406
1585	ELLSSYEFPGDDIPIIK		23_GL0127605	[gene] locus=scaffold5274_3:556:1359:+ [Lack 3'-end] codon-table.11	53.58	968.492	2	1934.97	-0.0177	447.081
1586	ELLSTYEFPGDDLPIIK		G1-7A_GL0017879	[gene] locus=scaffold6671_1:3505:4488:+ [Lack 3'-end] codon-table.11	62.63	975.507	2	1949	-0.003	490.219
1587	ELLTEYEFPGDDTPIIQGSALK		8-5_GL0091959	[gene] locus=scaffold70507_1:2:634:- [Lack 3'-end] codon-table.11	64.13	1218.6	2	2435.19	-0.0161	487.291
1588	ELMDAVDSYIPTPDR		S-Fe3_GL0135217	[gene] locus=scaffold47412_1:3:746:- [Lack both ends] codon-table.11	52.13	861.403	2	1720.79	-0.0072	425.996
1589	ELPGIACVSDK	Carbamidation@C:7	11_GL0028248	[gene] locus=scaffold70311_1:55:1266:- [Complete] codon-table.11	42.61	594.8	2	1187.59	-0.0002	258.616
1590	ELPNGDDVANNWFLGER		MC-0-1_GL0006784	[gene] locus=scaffold4228_2:32023:35259:- [Complete] codon-table.11	46	973.448	2	1944.88	-0.0148	433.012
1591	ELQFDPDCPSYYFLQLNSDKK	Carbamidation@C:8	MC-0-3_GL0021340	[gene] locus=scaffold13928_6:127:1425:+ [Complete] codon-table.11	46.95	869.743	3	2606.21	0.0059	463.489
1592	ELQGIVSWGYGCALPDNPGVYTK	Carbamidation@C:12	tr|Q3V2G3|Q3V2G3_MOUSE	Uncharacterized protein OS=Mus musculus OX=10090 GN=Prss3 PE=2 SV=1	45.59	842.081	3	2523.22	0.0095	459.393
1593	ELQVPGGCASACGK	Carbamidation@C:8,Carbamidation@C:12	tr|W5FN32|W5FN32_WHEAT	Uncharacterized protein OS=Triticum aestivum OX=4565 PE=4 SV=1	60.83	717.33	2	1432.64	0.001	185.463
1594	ELREESAAGLQEK		11_GL0106925	[gene] locus=scaffold39908_13:9179:9394:- [Complete] codon-table.11	50.27	730.37	2	1458.73	-0.0053	137.497
1595	ELSDKPLYVVDAFCGTNPDTR	Carbamidation@C:14	S-Fe10_GL0025974	[gene] locus=scaffold988_1:47086:48684:+ [Complete] codon-table.11	89.36	799.718	3	2396.13	0.001	402.12
1596	ELSDTAAYQSVR		sp|P70665|SIAE_MOUSE	Sialate O-acetylesterase OS=Mus musculus OX=10090 GN=Siae PE=1 SV=3	52.09	670.328	2	1338.64	-0.0007	202.673
1597	ELSSFAQFGSDLDNDTK		2-1_GL0034315	[gene] locus=scaffold86619_7:242:1756:+ [Complete] codon-table.11	53.84	937.428	2	1872.84	0.003	393.177
1598	ELSVLELNELVK		3-8_GL0041899	[gene] locus=scaffold6994_1:132:536:- [Complete] codon-table.11	44.78	693.398	2	1384.78	0.0002	449.608
1599	ELTVLELNDLVK		3-1_GL0088265	[gene] locus=scaffold31993_5:1:333:- [Lack 3'-end] codon-table.11	53.29	693.399	2	1384.78	0.0021	451.219
1600	ELTVNTATIGLGGIK		S-Fe6_GL0229432	[gene] locus=scaffold29171_2:3:935:+ [Lack both ends] codon-table.11	65.79	743.927	2	1485.84	0	364.019
1601	ELTYQTEEDK		tr|B2RQQ1|B2RQQ1_MOUSE	MCG133649, isoform CRA_a OS=Mus musculus OX=10090 GN=Myh6 PE=1 SV=1	39.67	628.287	2	1254.56	-0.0021	140.805
1602	ELTYQTEEDKK		tr|B2RQQ1|B2RQQ1_MOUSE	MCG133649, isoform CRA_a OS=Mus musculus OX=10090 GN=Myh6 PE=1 SV=1	45.58	692.336	2	1382.66	0.0018	111.28
1603	ELVCEAQNTGVIGSK	Carbamidation@C:4	11_GL0055314	[gene] locus=scaffold27652_1:24953:26722:+ [Complete] codon-table.11	85.28	802.902	2	1603.79	0.0016	223.17
1604	ELVCILPGNNAEGGREEECTDDLNR	Carbamidation@C:4,Carbamidation@C:19	11_GL0128580	[gene] locus=scaffold40934_1:846:2279:- [Complete] codon-table.11	42.28	954.101	3	2859.28	0.0049	317.164
1605	ELVCTVLNEGTLGSR	Carbamidation@C:4	11_GL0109255	[gene] locus=scaffold57689_1:29981:31741:- [Complete] codon-table.11	60.62	824.426	2	1646.84	0.0071	347.496
1606	ELVDGAPK		G1-2A_GL0027737	[gene] locus=scaffold15081_4:1846:2211:+ [Complete] codon-table.11	39.6	414.727	2	827.44	0.0011	110.907
1607	ELVDMDAIDAFR		S-Fe5_GL0016894	[gene] locus=scaffold11121_6:2:3460:+ [Lack 5'-end] codon-table.11	58.6	697.838	2	1393.66	0.0076	443.967
1608	ELVDNAPSPIK		1-1_GL0011364	[gene] locus=scaffold41042_1:4007:4381:+ [Complete] codon-table.11	63.13	591.823	2	1181.63	0.0024	216.2
1609	ELVNPNAENTDSLK		S-Fe9_GL0205593	[gene] locus=scaffold139311_1:3432:5198:+ [Complete] codon-table.11	48.34	772.384	2	1542.75	0.0001	208.764
1610	ELVSNAVDATQK		MC-6-3_GL0083734	[gene] locus=scaffold60372_1:39877:41979:- [Complete] codon-table.11	55.63	637.833	2	1273.65	0.0001	182.982
1611	ELVVDSAWSNLPADAAK		MC-6-2_GL0001838	[gene] locus=scaffold138_1:115822:119379:- [Complete] codon-table.11	79.44	893.456	2	1784.9	0.0026	386.722
1612	ELVVQASNTGVLDGTK		Group2-1A_GL0031584	[gene] locus=scaffold16845_1:2:556:+ [Lack both ends] codon-table.11	57.79	815.938	2	1629.86	0.0033	271.699
1613	ELYDASQHCR	Carbamidation@C:9	tr|A0A1D6D8Z1|A0A1D6D8Z1_WHEAT	Uncharacterized protein OS=Triticum aestivum OX=4565 PE=4 SV=1	53.02	639.778	2	1277.54	-0.0055	107.341
1614	EMDANTVLSK		G1-1A_GL0063272	[gene] locus=scaffold46377_2:12032:12868:+ [Complete] codon-table.11	43.38	554.27	2	1106.53	-0.0012	198.663
1615	EMICADTVEER	Carbamidation@C:4	2-1_GL0071491	[gene] locus=scaffold33525_2:750:3377:- [Complete] codon-table.11	54.42	676.795	2	1351.58	0.0004	208.399
1616	EMICADTVEER	Oxidation@M:2,Carbamidation@C:4	2-1_GL0071491	[gene] locus=scaffold33525_2:750:3377:- [Complete] codon-table.11	39.96	684.791	2	1367.57	-0.0016	170.991
1617	EMICSDTVEER	Oxidation@M:2,Carbamidation@C:4	6-4_GL0056180	[gene] locus=scaffold31298_5:3941:6655:+ [Complete] codon-table.11	57.96	692.79	2	1383.57	0.001	141.742
1618	EMICSDTVEEREEALAK	Carbamidation@C:4	S-Fe2_GL0028018	[gene] locus=scaffold4092_1:2217:4850:- [Complete] codon-table.11	70.38	1005.46	2	2008.91	0.0037	277.286
1619	EMICSDTVEQR	Carbamidation@C:4	6-5_GL0080951	[gene] locus=scaffold25602_7:2195:4279:- [Lack 5'-end] codon-table.11	45.25	684.299	2	1366.58	-0.0016	172.176
1620	EMICSETVEER	Carbamidation@C:4	8-2_GL0059018	[gene] locus=scaffold80302_8:3:2423:+ [Lack 5'-end] codon-table.11	37.16	691.8	2	1381.59	-0.0001	186.459
1621	EMQFFGAR		G1-1A_GL0023674	[gene] locus=scaffold14311_5:5888:7927:- [Complete] codon-table.11	37.88	493.231	2	984.448	-0.001	281.502
1622	ENDGYSAVQVGFVDKK		1-1_GL0151476	[gene] locus=scaffold52218_4:1981:2658:+ [Complete] codon-table.11	48.92	878.433	2	1754.85	0.0036	259.412
1623	ENFDFAGFADVLDK		Group2-2A_GL0023774	[gene] locus=scaffold12673_18:1:528:- [Lack 3'-end] codon-table.11	49.25	794.37	2	1586.73	0.0006	515.367
1624	ENFQILQDLADAIGGTVSCSR	Carbamidation@C:19	7-5_GL0130960	[gene] locus=scaffold109_2:20308:21345:- [Complete] codon-table.11	114.59	1147.55	2	2293.09	-0.008	528.961
1625	ENGDELSPGVNETVR		1A-dyr4-07_GL0030927	[gene] locus=scaffold32958_6:916:4809:- [Complete] codon-table.11	53.84	808.383	2	1614.75	0.0025	204.809
1626	ENGDELSPGVNQAVR		1-2_GL0015405	[gene] locus=scaffold21450_1:5541:9434:- [Lack 5'-end] codon-table.11	81.42	792.885	2	1583.75	0.0006	197.708
1627	ENGGDRETFTHVCSAPEDIECR	Carbamidation@C:13,Carbamidation@C:21	sp|Q80Z19|MUC2_MOUSE	Mucin-2 (Fragments) OS=Mus musculus OX=10090 GN=Muc2 PE=1 SV=2	48.22	860.371	3	2578.09	0.0091	241.107
1628	ENGTPAAGVGDEGGYAPNLK		MC-0-1_GL0020471	[gene] locus=scaffold15440_5:1:822:+ [Lack both ends] codon-table.11	75.83	958.953	2	1915.89	0.0013	250.009
1629	ENHYAVGAYNTNNLEWTR		6-6_GL0055643	[gene] locus=scaffold63619_3:216:1148:- [Lack 5'-end] codon-table.11	56.18	718.001	3	2150.98	0.0041	310.392
1630	ENICTLFNAGSSAVR	Carbamidation@C:4	8-2_GL0139530	[gene] locus=scaffold75547_4:3:1442:+ [Lack both ends] codon-table.11	86.09	819.899	2	1637.78	0.001	368.544
1631	ENLEALEK		S-Fe9_GL0295201	[gene] locus=scaffold11249_5:1:1026:- [Lack both ends] codon-table.11	47.51	473.248	2	944.481	-0.0005	175.249
1632	ENLELLEK		4-1_GL0066340	[gene] locus=scaffold37442_1:1333:3144:+ [Complete] codon-table.11	51.27	494.273	2	986.531	0.0025	242.146
1633	ENLVDALK		1A-dyr4-07_GL0048671	[gene] locus=C883716_1:3441:6716:- [Lack 5'-end] codon-table.11	46.88	451.254	2	900.493	0.0012	271.27
1634	ENMTDDEYK	Oxidation@M:3	2-2_GL0057271	[gene] locus=scaffold47386_4:350:1858:+ [Complete] codon-table.11	37.14	580.726	2	1159.44	0.0029	74.9003
1635	ENMTDDEYK		2-2_GL0057271	[gene] locus=scaffold47386_4:350:1858:+ [Complete] codon-table.11	30.02	572.727	2	1143.44	-0.0003	116.311
1636	ENNEIDYK		G1-1A_GL0065521	[gene] locus=scaffold48341_4:251:514:+ [Complete] codon-table.11	40.55	512.733	2	1023.45	0.0005	109.458
1637	ENQSLDDIEFSEK		4-1_GL0026758	[gene] locus=scaffold1139_1:7593:9218:+ [Complete] codon-table.11	42.99	777.35	2	1552.69	-0.0041	286.903
1638	ENSDPGDIIILLGGR		6-2_GL0051616	[gene] locus=scaffold30562_5:110429:114253:- [Complete] codon-table.11	67.54	784.918	2	1567.82	0.0014	478.612
1639	ENSLCALGQTAPNPVLSTYK	Carbamidation@C:5	S-Fe9_GL0025361	[gene] locus=scaffold56050_1:788:1261:- [Lack 5'-end] codon-table.11	82.7	1082.05	2	2162.08	0.0154	362.602
1640	ENTIIVDGAGNSDEIK		S-Fe20_GL0145210	[gene] locus=scaffold27763_1:1693:3321:- [Complete] codon-table.11	60.61	837.914	2	1673.81	0.0022	243.761
1641	ENTIIVDGCGDKK	Carbamidation@C:9	S-Fe9_GL0205600	[gene] locus=scaffold139311_1:11232:12851:+ [Complete] codon-table.11	48.11	724.855	2	1447.69	-0.0028	128.407
1642	ENTTIVDGAGDSQAIK		G1-4A_GL0063738	[gene] locus=scaffold49454_1:27:1649:- [Complete] codon-table.11	63.7	809.898	2	1617.78	-0.0032	196.637
1643	ENTTIVNGAGSSEEIK		MC-0-1_GL0062708	[gene] locus=scaffold51136_7:1315:2940:- [Complete] codon-table.11	74.98	824.904	2	1647.79	-0.0018	186.836
1644	ENTVIVDGAGDSQAIK		MH-6-2_GL0017646	[gene] locus=scaffold11420_1:94:1458:- [Lack 5'-end] codon-table.11	59.92	808.91	2	1615.81	-0.0001	217.491
1645	ENTVIVDGEGDK		34_GL0041833	[gene] locus=scaffold10801_3:342:1964:+ [Complete] codon-table.11	63.81	638.307	2	1274.6	-0.0003	140.658
1646	ENTVIVDGLGSKEEIENR		Group2-8A_GL0089044	[gene] locus=scaffold66602_1:24490:26112:+ [Complete] codon-table.11	106.17	1001.51	2	2001	0.0021	271.893
1647	ENTVIVDGSGDK		2-2_GL0155161	[gene] locus=scaffold63826_7:6203:7828:- [Complete] codon-table.11	49.55	617.302	2	1232.59	0.001	121.178
1648	ENTVSAIVNAIESK		11_GL0081276	[gene] locus=scaffold69297_1:22508:24214:- [Complete] codon-table.11	77.67	737.891	2	1473.77	0	477.176
1649	ENVDTLIVIPNDK		6-5_GL0011044	[gene] locus=scaffold10976_6:2:1090:- [Lack both ends] codon-table.11	56.43	735.401	2	1468.79	0.0093	343.238
1650	ENVDVSITGNSTNPTR		MH-0-4_GL0079540	[gene] locus=scaffold62529_1:1:936:+ [Lack 5'-end] codon-table.11	97.33	852.413	2	1702.81	0.0001	214.418
1651	ENVSALMDAIVK		MC-0-1_GL0114876	[gene] locus=scaffold98709_1:12805:13494:+ [Complete] codon-table.11	57.09	645.341	2	1288.67	-0.0013	424.676
1652	ENVSSEALEAAR		tr|A0A1D6GM13|A0A1D6GM13_MAIZE	Uncharacterized protein OS=Zea mays OX=4577 GN=ZEAMMB73_Zm00001d013777 PE=4 SV=1	81.59	638.311	2	1274.61	-0.0031	207.17
1653	ENYGELADCCTK	Carbamidation@C:9,Carbamidation@C:10	tr|Q546G4|Q546G4_MOUSE	Albumin 1 OS=Mus musculus OX=10090 GN=Alb PE=1 SV=1	54.85	730.294	2	1458.57	-0.0019	196.679
1654	EPAWENFQDYLK		MC-6-2_GL0001838	[gene] locus=scaffold138_1:115822:119379:- [Complete] codon-table.11	55.13	770.361	2	1538.71	0.0031	454.343
1655	EPDANNCPWGELK	Carbamidation@C:7	1A-dyr4-07_GL0079688	[gene] locus=scaffold52790_4:12524:13534:- [Lack 5'-end] codon-table.11	46.63	765.341	2	1528.67	0.0053	290
1656	EPGEGATTYLVTSVLR		tr|Q5U472|Q5U472_MOUSE	Igh protein OS=Mus musculus OX=10090 GN=Igh PE=2 SV=1	102.56	846.944	2	1691.87	-0.0001	421.999
1657	EPSLGPVFGVK		S-Fe6_GL0138616	[gene] locus=scaffold15658_2:161:718:+ [Lack 3'-end] codon-table.11	44.4	565.316	2	1128.62	0	326.283
1658	EPTESYQDFLDGEVR		S-Fe7_GL0139385	[gene] locus=scaffold100015_3:96:794:- [Lack 5'-end] codon-table.11	72.78	892.9	2	1783.79	-0.0046	378.745
1659	EPTGDYQAFLDGEVR		Group2-8A_GL0071806	[gene] locus=scaffold50748_1:12721:16263:- [Complete] codon-table.11	58.34	848.896	2	1695.78	0.004	370.595
1660	EQAASATDQNNQASDAAK		Group2-3A_GL0084148	[gene] locus=scaffold43741_1:1546:4593:- [Complete] codon-table.11	39.95	910.409	2	1818.8	0.0058	372.549
1661	EQAEEYHTELVEK		7-5_GL0167263	[gene] locus=scaffold18942_1:1397:3517:- [Complete] codon-table.11	55.11	802.877	2	1603.74	0.0037	168.2
1662	EQAPDVFVAGPAFNAGR		Group2-1A_GL0084502	[gene] locus=scaffold61049_1:3:548:- [Lack 3'-end] codon-table.11	58.48	873.435	2	1744.85	0.0015	361.41
1663	EQAQQEAVAAENEANK		MH-0-5_GL0136369	[gene] locus=scaffold98685_1:3601:4464:+ [Complete] codon-table.11	83.93	865.402	2	1728.79	-0.0019	174.644
1664	EQAQQNECQIQK	Carbamidation@C:8	tr|Q549Z4|Q549Z4_SOYBN	Proglycinin A2B1 OS=Glycine max OX=3847 GN=GLYMA_03G163500 PE=2 SV=1	40.3	752.346	2	1502.68	-0.0006	80.2346
1665	EQDEDEDEDEDKPRPSRPSQGK		tr|Q9S9D0|Q9S9D0_SOYBN	Glycinin G4 subunit OS=Glycine max OX=3847 PE=3 SV=1	43.76	862.711	3	2585.11	-0.0014	81.9052
1666	EQDEFAAASQQK		MC-6-5_GL0110855	[gene] locus=scaffold88438_3:339:1595:+ [Complete] codon-table.11	39.36	676.308	2	1350.6	-0.0039	141.124
1667	EQDGAAMSLGR		6-4_GL0087743	[gene] locus=scaffold78993_1:3:1478:- [Lack both ends] codon-table.11	51.08	567.764	2	1133.51	0.0004	157.128
1668	EQDQDQDEDEDEDEDQPR		tr|Q9S9D0|Q9S9D0_SOYBN	Glycinin G4 subunit OS=Glycine max OX=3847 PE=3 SV=1	131.35	1117.91	2	2233.8	-0.0046	113.238
1669	EQDQDQDEDEDEDEDQPRK		tr|Q9S9D0|Q9S9D0_SOYBN	Glycinin G4 subunit OS=Glycine max OX=3847 PE=3 SV=1	71.07	788.307	3	2361.9	0.0041	88.3223
1670	EQGDLSENAEYDAAKDEQR		14_GL0006012	[gene] locus=scaffold49283_1:1845:2324:- [Complete] codon-table.11	85.55	723.314	3	2166.92	-0.0091	204.06
1671	EQGVLSFWR		tr|Q545A2|Q545A2_MOUSE	MCG11560 OS=Mus musculus OX=10090 GN=Slc25a5 PE=1 SV=1	51.78	561.29	2	1120.57	-0.0014	398.925
1672	EQLDEFAAASQQK		S-Fe2_GL0121797	[gene] locus=scaffold1208_2:7992:9173:- [Complete] codon-table.11	51.2	732.853	2	1463.69	0.0027	240.083
1673	EQLDEFAANSQQK		S-Fe7_GL0198557	[gene] locus=scaffold356_3:10169:11350:+ [Complete] codon-table.11	63.46	754.355	2	1506.7	0.0006	211.133
1674	EQLDEFAASSQQK		3-5_GL0050348	[gene] locus=scaffold70961_3:1:867:+ [Lack 5'-end] codon-table.11	59.12	740.849	2	1479.68	-0.0001	215.06
1675	EQLDEFAAWSQQK		5-1_GL0023972	[gene] locus=scaffold50886_2:29094:30278:- [Complete] codon-table.11	69.38	790.373	2	1578.73	0.0001	360.368
1676	EQLIFPEIEYDK		4-5_GL0075816	[gene] locus=scaffold32416_4:2081:2626:+ [Complete] codon-table.11	46.57	762.385	2	1522.75	-0.0006	407.196
1677	EQLIFPEVEFDKIDK		Group2-2A_GL0042464	[gene] locus=scaffold24696_40:1:465:- [Lack 3'-end] codon-table.11	43.86	617.326	3	1848.96	0.0059	432.243
1678	EQLVGAIEAVFR		MH-0-5_GL0140927	[gene] locus=C1044635_1:3:593:- [Lack both ends] codon-table.11	43.26	666.369	2	1330.72	-0.0011	494.198
1679	EQNGAAMSLGR		G1-1A_GL0023674	[gene] locus=scaffold14311_5:5888:7927:- [Complete] codon-table.11	48.52	567.272	2	1132.53	0.0001	140.686
1680	EQNPPITVTSGDK		3-3_GL0047350	[gene] locus=scaffold28057_2:1847:9190:+ [Complete] codon-table.11	51.16	693.349	2	1384.68	0	156.05
1681	EQPQQNECQIQK	Carbamidation@C:8	tr|A0A0R0KKD6|A0A0R0KKD6_SOYBN	Uncharacterized protein OS=Glycine max OX=3847 GN=GLYMA_03G163500 PE=3 SV=1	63.84	765.353	2	1528.69	-0.0027	89.383
1682	EQPQQNECQIQR	Carbamidation@C:8	sp|P11828|GLYG3_SOYBN	Glycinin G3 OS=Glycine max OX=3847 GN=GY3 PE=3 SV=1	70.12	779.359	2	1556.7	0.0025	102.598
1683	EQQQEEQQEEQPLEVR		tr|Q948X9|Q948X9_SOYBN	Beta-conglycinin alpha-subunit OS=Glycine max OX=3847 PE=2 SV=1	92.89	1013.97	2	2025.92	0.0009	189.215
1684	EQQQEEQQEEQPLEVRK		tr|Q948X9|Q948X9_SOYBN	Beta-conglycinin alpha-subunit OS=Glycine max OX=3847 PE=2 SV=1	99.53	1078.03	2	2154.04	0.0181	141.253
1685	EQQQEQQQEEQPLEVR		tr|Q94LX2|Q94LX2_SOYBN	Beta-conglycinin alpha subunit OS=Glycine max OX=3847 GN=547464 PE=4 SV=1	97.8	1013.48	2	2024.94	0.0009	181.951
1686	EQQQEQQQEEQPLEVRK		tr|Q94LX2|Q94LX2_SOYBN	Beta-conglycinin alpha subunit OS=Glycine max OX=3847 GN=547464 PE=4 SV=1	99.8	1077.52	2	2153.03	-0.0015	140.729
1687	EQVEEEATASGIVDR		MC-6-1_GL0085872	[gene] locus=scaffold59471_1:58:546:- [Lack 5'-end] codon-table.11	65.44	816.891	2	1631.77	0.0029	233.439
1688	EQYGAEVTVLTMGLPK		11_GL0010650	[gene] locus=scaffold20025_5:1104:1889:- [Complete] codon-table.11	74.14	868.453	2	1734.89	0.0051	434.084
1689	EREAGGVLDMDTK		G1-1A_GL0023674	[gene] locus=scaffold14311_5:5888:7927:- [Complete] codon-table.11	48.52	710.841	2	1419.67	0.0009	181.045
1690	EREEEQQEQHEEQDENPYIFEEDK		tr|I1L860|I1L860_SOYBN	Uncharacterized protein OS=Glycine max OX=3847 GN=GLYMA_10G028300 PE=4 SV=1	75.5	1036.44	3	3106.3	0.008	249.338
1691	EREEEQQEQHEEQDENPYIFEEDKDFETR		tr|I1L860|I1L860_SOYBN	Uncharacterized protein OS=Glycine max OX=3847 GN=GLYMA_10G028300 PE=4 SV=1	67.85	939.654	4	3754.59	0.0084	299.287
1692	ESAILDAEAEK		4-6_GL0086337	[gene] locus=scaffold34637_4:68:763:- [Lack 5'-end] codon-table.11	59.77	588.292	2	1174.57	-0.0016	189.476
1693	ESCNTTYDALPAIVQK	Carbamidation@C:3	3-5_GL0107671	[gene] locus=scaffold14376_2:7892:11416:+ [Complete] codon-table.11	102.87	905.438	2	1808.86	-0.001	315.791
1694	ESCQCTGTDCATYQGSSVYPK	Carbamidation@C:3,Carbamidation@C:5,Carbamidation@C:10	sp|Q8R3G9|TSN8_MOUSE	Tetraspanin-8 OS=Mus musculus OX=10090 GN=Tspan8 PE=1 SV=1	107.12	1199.98	2	2397.95	-0.0013	209.615
1695	ESDGTTSLIGEVWPGLTVYPDFTNPR		tr|B5THE3|B5THE3_MOUSE	Sucrase-isomaltase OS=Mus musculus OX=10090 GN=Sis PE=2 SV=1	101.32	1426.19	2	2850.36	-0.011	528.689
1696	ESDIYIFSDPQWTGAPGREDICDPK	Carbamidation@C:22	S-Fe1_GL0076083	[gene] locus=scaffold57693_2:2:976:- [Lack 3'-end] codon-table.11	38.78	966.107	3	2895.3	-0.0039	423.539
1697	ESEEEEEDQDEDEEQDK		tr|Q4LER6|Q4LER6_SOYBN	Beta-conglycinin alpha prime subunit OS=Glycine max OX=3847 GN=548007 PE=2 SV=1	83.07	1056.38	2	2110.75	0.0015	110.794
1698	ESEEEEEDQDEDEEQDKESQESEGSESQR		tr|Q4LER6|Q4LER6_SOYBN	Beta-conglycinin alpha prime subunit OS=Glycine max OX=3847 GN=548007 PE=2 SV=1	107.63	1149.1	3	3444.29	0.007	154.061
1699	ESEEEEEDQDEDEEQDKESQESEGSESQREPR		tr|Q4LER6|Q4LER6_SOYBN	Beta-conglycinin alpha prime subunit OS=Glycine max OX=3847 GN=548007 PE=2 SV=1	152.18	1276.5	3	3826.48	0.0043	139.408
1700	ESEESEDSELR		tr|I1NGH2|I1NGH2_SOYBN	Uncharacterized protein OS=Glycine max OX=3847 GN=547464 PE=4 SV=1	64.47	655.274	2	1308.53	0.0028	107.419
1701	ESEESEDSELRR		tr|I1NGH2|I1NGH2_SOYBN	Uncharacterized protein OS=Glycine max OX=3847 GN=547464 PE=4 SV=1	40.39	733.324	2	1464.63	0.0002	97.2001
1702	ESEPDIYNAIR		1-1_GL0016146	[gene] locus=scaffold88244_1:56030:57634:+ [Complete] codon-table.11	46.66	653.817	2	1305.62	-0.0007	284.124
1703	ESEPGVGFDATKEEYVNMVEAGILDPVK		3-5_GL0119887	[gene] locus=scaffold8713_1:27371:28993:- [Complete] codon-table.11	56.02	1008.49	3	3022.43	-0.0132	517.921
1704	ESEVFEDASR		7-5_GL0146314	[gene] locus=scaffold133_3:5906:9031:- [Complete] codon-table.11	59.67	584.76	2	1167.5	0.0003	168.549
1705	ESFTQTYDEYIAK		7-5_GL0026823	[gene] locus=scaffold107023_2:8:1696:- [Complete] codon-table.11	72.52	797.866	2	1593.72	-0.0022	354.269
1706	ESGCHVIIGLYEGSK	Carbamidation@C:4	2-1_GL0080876	[gene] locus=scaffold56299_3:2495:3511:+ [Complete] codon-table.11	84.94	824.906	2	1647.8	0.0055	287.544
1707	ESGCNVIIGLYEGSK	Carbamidation@C:4	1-7_GL0050721	[gene] locus=scaffold22414_10:1410:2480:- [Complete] codon-table.11	68.73	813.396	2	1624.78	0.0012	373.405
1708	ESGGHEEREQEEEEEREER		tr|A0A1D6KYZ8|A0A1D6KYZ8_MAIZE	Globulin-1 S allele OS=Zea mays OX=4577 GN=ZEAMMB73_Zm00001d033447 PE=4 SV=1	33.37	791.666	3	2371.98	0.0011	86.6946
1709	ESGLEIVSQPEIAVEQIEK		7-5_GL0107777	[gene] locus=scaffold122592_1:1794:3131:+ [Complete] codon-table.11	43.56	1049.55	2	2097.08	-0.0024	438.339
1710	ESGVYGLSDGVSSDFR		7-4_GL0025874	[gene] locus=scaffold26773_5:11986:13236:- [Complete] codon-table.11	45.17	837.885	2	1673.75	0.0013	337.511
1711	ESIDCGDIGAGVGFK	Carbamidation@C:5	G1-5A_GL0105325	[gene] locus=scaffold70886_3:3520:5646:- [Complete] codon-table.11	40.02	762.853	2	1523.69	-0.0008	309.193
1712	ESKPYPEDPSCTMTEFHSTPK	Carbamidation@C:11	tr|Q3UP74|Q3UP74_MOUSE	Aminopeptidase OS=Mus musculus OX=10090 GN=Anpep PE=2 SV=1	96.76	823.363	3	2467.07	0.0012	247.877
1713	ESLAGLK		8-2_GL0142811	[gene] locus=scaffold32051_21:341:1522:+ [Complete] codon-table.11	39.27	359.21	2	716.406	-0.0006	129.641
1714	ESLITEAPNAPVTAQR		tr|A0A0R0HVK7|A0A0R0HVK7_SOYBN	Uncharacterized protein (Fragment) OS=Glycine max OX=3847 GN=GLYMA_10G189900 PE=4 SV=1	56.24	848.946	2	1695.88	-0.001	262.47
1715	ESLQQEVDK		MH-6-5_GL0039873	[gene] locus=scaffold22984_1:107:1591:- [Complete] codon-table.11	69	538.267	2	1074.52	0.0009	147.092
1716	ESNEYIINAFTYANK		7-5_GL0151808	[gene] locus=scaffold46258_1:3903:7133:+ [Complete] codon-table.11	63.63	888.925	2	1775.84	-0.0009	407.156
1717	ESSLVFDSQSSSISNK		tr|Q3UP74|Q3UP74_MOUSE	Aminopeptidase OS=Mus musculus OX=10090 GN=Anpep PE=2 SV=1	79.73	857.91	2	1713.81	-0.0001	254.092
1718	ESTAPESENPGWGSAEER		MH-6-4_GL0051258	[gene] locus=scaffold25282_2:67:1071:+ [Lack 3'-end] codon-table.11	86.34	966.91	2	1931.81	-0.0068	207.355
1719	ESTLHLVLR		tr|A0A0A6YW67|A0A0A6YW67_MOUSE	MCG23377, isoform CRA_b OS=Mus musculus OX=10090 GN=Gm8797 PE=4 SV=1	49.45	356.545	3	1066.61	0	239.715
1720	ESVDWFLNFAK		1A-dyr2-07_GL0059555	[gene] locus=scaffold19444_1:1322:2983:+ [Complete] codon-table.11	63.98	678.335	2	1354.66	0.0003	505.969
1721	ESVPVSQGNCASAIVK	Carbamidation@C:10	Group2-2A_GL0033252	[gene] locus=scaffold18074_4:1:942:+ [Lack both ends] codon-table.11	62.91	823.413	2	1644.81	-0.0032	209.484
1722	ESYFVDAQPK		tr|Q94LX2|Q94LX2_SOYBN	Beta-conglycinin alpha subunit OS=Glycine max OX=3847 GN=547464 PE=4 SV=1	58.16	592.285	2	1182.56	-0.0006	219.23
1723	ESYFVDAQPQQK		tr|I1NGF4|I1NGF4_SOYBN	Uncharacterized protein OS=Glycine max OX=3847 GN=GLYMA_20G146200 PE=4 SV=1	49.89	720.344	2	1438.67	-0.0003	217.64
1724	ETACQLALNTLK	Carbamidation@C:4	S-Fe9_GL0013956	[gene] locus=scaffold68643_1:3:926:- [Lack both ends] codon-table.11	57.16	681.362	2	1360.71	0.0073	335.376
1725	ETACTTGVLQTLTLFK	Carbamidation@C:4	tr|Q3TVK3|Q3TVK3_MOUSE	Aspartyl aminopeptidase OS=Mus musculus OX=10090 GN=Dnpep PE=1 SV=1	71.79	891.976	2	1781.94	0.0134	481.149
1726	ETCDVIINTLGK	Carbamidation@C:3	sp|O70570|PIGR_MOUSE	Polymeric immunoglobulin receptor OS=Mus musculus OX=10090 GN=Pigr PE=1 SV=1	59.87	681.851	2	1361.69	0.0004	308.16
1727	ETDGVVQTMLDNVR		Group2-4A_GL0025247	[gene] locus=scaffold15320_10:55:1665:+ [Complete] codon-table.11	41.87	788.883	2	1575.75	-0.0057	408.309
1728	ETEDIMEAK		2A-dyr14-07_GL0041320	[gene] locus=scaffold6515_3:1:540:+ [Lack 5'-end] codon-table.11	46.28	533.241	2	1064.47	-0.0014	146.17
1729	ETGSNSETGESFAAPVK		7-2_GL0015266	[gene] locus=scaffold70728_9:31:954:+ [Complete] codon-table.11	89.91	855.894	2	1709.77	-0.0011	192.39
1730	ETGVTMDWIR		7-5_GL0132686	[gene] locus=scaffold62267_1:5653:6399:+ [Complete] codon-table.11	41.99	604.292	2	1206.57	-0.0007	342.821
1731	ETIEIDGVTYPLVK		S-Fe1_GL0028449	[gene] locus=scaffold2173_1:136070:136324:- [Complete] codon-table.11	48.79	788.928	2	1575.84	0.0012	405.553
1732	ETIENLAK		8-3_GL0047397	[gene] locus=scaffold20686_4:143:910:+ [Complete] codon-table.11	46.71	459.25	2	916.486	-0.0002	176.868
1733	ETIEVDGVTYPLVK		MC-6-3_GL0014035	[gene] locus=scaffold7174_3:95:349:- [Complete] codon-table.11	52.17	781.92	2	1561.82	0.0006	379.991
1734	ETLSFYEFPGDDIPIIK		MC-0-3_GL0056788	[gene] locus=scaffold42497_1:3:521:- [Lack both ends] codon-table.11	56.69	992.503	2	1982.99	0.0034	513.349
1735	ETNLLYDPLLSASSNQQR		tr|Q52JJ6|Q52JJ6_MOUSE	Aminopeptidase OS=Mus musculus OX=10090 GN=Enpep PE=1 SV=1	54.23	1025.02	2	2048.02	-0.0014	408.389
1736	ETNTLESVR		MC-6-1_GL0001768	[gene] locus=scaffold159_1:47713:48930:+ [Complete] codon-table.11	45.91	524.768	2	1047.52	0.0015	129.794
1737	ETSDPGDIIILLGGR		17_GL0029736	[gene] locus=scaffold65017_2:179:3994:+ [Complete] codon-table.11	47.18	778.421	2	1554.83	0.0025	482.811
1738	ETSKLEEATDEK		S-Fe9_GL0056759	[gene] locus=scaffold93283_1:133:663:- [Lack 5'-end] codon-table.11	53.48	690.328	2	1378.64	-0.0044	96.2553
1739	ETSNGCVLVK	Carbamidation@C:6	MC-0-3_GL0008641	[gene] locus=scaffold4499_2:3356:4348:+ [Complete] codon-table.11	49.14	553.78	2	1105.55	0.0017	110.278
1740	ETTMDQLGR		1A-dyr1-07_GL0049019	[gene] locus=scaffold31985_4:1696:3372:+ [Complete] codon-table.11	40.65	525.748	2	1049.48	0.0008	156.161
1741	ETTTIVDGAGDSEAIK		S-Fe20_GL0032518	[gene] locus=scaffold71017_1:1:1320:- [Lack both ends] codon-table.11	63.03	803.893	2	1605.77	-0.0029	213.141
1742	ETTTIVDGAGDSQAIK		8-1_GL0083080	[gene] locus=scaffold83444_1:2949:4520:+ [Lack 3'-end] codon-table.11	51.26	803.404	2	1604.79	0.0036	202.323
1743	ETTTLVDGAGDSQK		S-Fe20_GL0132538	[gene] locus=scaffold5583_17:3948:5570:+ [Complete] codon-table.11	42.92	711.34	2	1420.67	-0.002	134.602
1744	ETVAEILFR		4-7_GL0025922	[gene] locus=scaffold12020_2:2:1477:- [Lack both ends] codon-table.11	43.95	539.301	2	1076.59	0.0005	424.632
1745	ETVIVDTDEGPR		4-2_GL0116014	[gene] locus=scaffold58272_1:13769:14968:+ [Complete] codon-table.11	55.41	665.829	2	1329.64	0.0023	197.678
1746	ETVLFDTVDWSACR	Carbamidation@C:13	1A-dyr4-07_GL0000363	[gene] locus=scaffold15814_7:2317:3555:- [Complete] codon-table.11	47.33	849.894	2	1697.77	0.0022	431.068
1747	EVAAAVDAIFNSIQEDLAK		1-6_GL0092337	[gene] locus=scaffold30280_6:719:994:- [Complete] codon-table.11	90.21	1002.52	2	2003.02	-0.0014	528.982
1748	EVAALAENMDGDEK		3-5_GL0119887	[gene] locus=scaffold8713_1:27371:28993:- [Complete] codon-table.11	47.1	746.334	2	1490.65	-0.0021	222.471
1749	EVADISGLTHGIGWCAPQQGACK	Carbamidation@C:15,Carbamidation@C:22	S-Fe9_GL0234053	[gene] locus=scaffold129319_3:1:627:- [Lack both ends] codon-table.11	49.46	1228.08	2	2454.14	-0.0037	424.361
1750	EVAEDTTILYGGSCK	Carbamidation@C:14	MC-0-3_GL0075199	[gene] locus=scaffold59304_12:2517:4574:- [Complete] codon-table.11	63.44	821.884	2	1641.75	-0.0016	260.847
1751	EVAPLEATSVAQATK		Group2-7A_GL0074715	[gene] locus=scaffold42292_6:615:2177:- [Complete] codon-table.11	69.66	757.907	2	1513.8	0.0007	246.666
1752	EVATNSELVQSGK		sp|Q61781|K1C14_MOUSE	Keratin, type I cytoskeletal 14 OS=Mus musculus OX=10090 GN=Krt14 PE=1 SV=2	85.81	681.349	2	1360.68	0.0005	137.412
1753	EVCLLEQEYVK	Carbamidation@C:3	6-3_GL0064422	[gene] locus=scaffold12171_10:1126:2022:- [Complete] codon-table.11	48.29	705.356	2	1408.7	0.006	317.861
1754	EVDELLNAQQESAFLAGPEK		tr|A0A191ANP5|A0A191ANP5_ORYSJ	Globulin like protein OS=Oryza sativa subsp. japonica OX=39947 PE=2 SV=1	112.17	1094.54	2	2187.07	-0.0016	416.31
1755	EVDQLNEEINR		S-Fe7_GL0098036	[gene] locus=scaffold3650_5:13083:14981:+ [Complete] codon-table.11	53.01	679.831	2	1357.65	0.0005	209.85
1756	EVELEDHFENTGAQLVK		MC-6-2_GL0024109	[gene] locus=scaffold13885_1:36911:38542:- [Complete] codon-table.11	59.59	979.478	2	1956.94	-0.0009	318.93
1757	EVEVNVTFPEDYQAEELK		2-7_GL0006032	[gene] locus=scaffold45715_2:1402:2688:+ [Complete] codon-table.11	46.28	1070.01	2	2138.01	0.0021	388.551
1758	EVFAAIGWLAR		S-Fe10_GL0005445	[gene] locus=scaffold9444_29:4888:5163:- [Lack 5'-end] codon-table.11	46.94	616.843	2	1231.67	0.001	497.432
1759	EVFGTDDPVK		7-5_GL0120767	[gene] locus=scaffold115542_2:2334:3749:+ [Complete] codon-table.11	51.27	553.772	2	1105.53	0.0005	209.118
1760	EVFTEQADLSGITEAK		tr|A0A0R4J0I1|A0A0R4J0I1_MOUSE	MCG1051009 OS=Mus musculus OX=10090 GN=Serpina3k PE=1 SV=1	70.81	869.43	2	1736.85	-0.0019	333.096
1761	EVGVIDILVNNAGIIK		G1-1A_GL0123744	[gene] locus=C999897_1:6070:6879:+ [Complete] codon-table.11	73.96	833.993	2	1665.97	0.0055	528.056
1762	EVGVVDVLVNNAGIIK		G1-5A_GL0100336	[gene] locus=scaffold67112_2:3:656:- [Lack 3'-end] codon-table.11	55.34	819.975	2	1637.93	-0.0003	459.914
1763	EVIFTIPYTGCGTIK	Carbamidation@C:11	tr|A0A140LI59|A0A140LI59_MOUSE	Deleted in malignant brain tumors 1 protein OS=Mus musculus OX=10090 GN=Dmbt1 PE=1 SV=1	55.16	849.942	2	1697.87	-0.0002	418.886
1764	EVIMGIRPEDIKDEEIYINSGTDNVLDATVK		7-5_GL0013847	[gene] locus=scaffold40998_3:15040:16152:+ [Complete] codon-table.11	57.19	869.942	4	3475.74	0.0006	493.57
1765	EVKPLAQEVDETEIFPR		1-1_GL0031226	[gene] locus=scaffold52641_2:2055:3206:- [Complete] codon-table.11	50.98	667.352	3	1999.03	0.0073	355.241
1766	EVLADPIYNNTVVTK		G1-7A_GL0097117	[gene] locus=scaffold67342_1:142:633:+ [Complete] codon-table.11	71.32	838.45	2	1674.89	0.0034	306.011
1767	EVLAQIQGENSNGELTGDK		G1-1A_GL0022187	[gene] locus=scaffold13221_1:5264:7696:- [Complete] codon-table.11	62.57	1001.49	2	2000.97	0	266.505
1768	EVLDAIADPDK		S-Fe6_GL0192645	[gene] locus=scaffold121784_1:1:1197:+ [Lack both ends] codon-table.11	41.44	593.3	2	1184.59	-0.0066	256.398
1769	EVLDAIADPDKFVVVQTAPAVR		S-Fe6_GL0192645	[gene] locus=scaffold121784_1:1:1197:+ [Lack both ends] codon-table.11	57.54	785.098	3	2352.27	0.0034	424.081
1770	EVLDSLRPVIEANEEK		11_GL0139318	[gene] locus=scaffold39908_12:3318:4652:- [Complete] codon-table.11	67.9	920.983	2	1839.95	-0.0059	353.486
1771	EVLESLRPVVEK		G1-8A_GL0109679	[gene] locus=scaffold70102_6:766:2235:- [Complete] codon-table.11	47.4	699.404	2	1396.79	0.0001	260.438
1772	EVLTGFK		Group2-6A_GL0102347	[gene] locus=scaffold89013_4:13919:16294:- [Complete] codon-table.11	40.31	397.226	2	792.437	-0.0011	191.099
1773	EVNQLLEEIDR		14_GL0011189	[gene] locus=scaffold97207_1:3:1637:- [Lack both ends] codon-table.11	56.53	679.351	2	1356.69	-0.0001	370.654
1774	EVNSYIPGEGHNLQEHSIVLVR		MC-0-3_GL0015469	[gene] locus=scaffold9818_3:12405:12809:- [Complete] codon-table.11	42.93	830.763	3	2489.27	0.0019	319.983
1775	EVNVSPCPTDPCQLHK	Carbamidation@C:7,Carbamidation@C:12	tr|Q3TXQ4|Q3TXQ4_MOUSE	Uncharacterized protein OS=Mus musculus OX=10090 GN=Npc2 PE=2 SV=1	54.58	940.935	2	1879.86	0.0001	200.679
1776	EVQAVDNILSDIK		S-Fe10_GL0145896	[gene] locus=scaffold56344_1:11002:12249:+ [Complete] codon-table.11	47.19	722.388	2	1442.76	-0.0003	410.859
1777	EVQDAIAHVEELTGK		MC-0-1_GL0027645	[gene] locus=scaffold20871_3:468:3182:+ [Complete] codon-table.11	60.13	819.921	2	1637.83	0.0018	364.265
1778	EVQDSPLDACR	Carbamidation@C:10	tr|A2Y665|A2Y665_ORYSI	Uncharacterized protein OS=Oryza sativa subsp. indica OX=39946 GN=OsI_20488 PE=4 SV=1	48.58	645.293	2	1288.57	-0.0004	173.473
1779	EVQEMADEFEK		Group2-3A_GL0102583	[gene] locus=scaffold56430_2:1:1071:- [Lack both ends] codon-table.11	44.2	677.793	2	1353.57	-0.0055	253.947
1780	EVQGNESETFR		tr|Q8CEJ4|Q8CEJ4_MOUSE	Uncharacterized protein OS=Mus musculus OX=10090 GN=Vil1 PE=2 SV=1	54.84	648.296	2	1294.58	-0.0022	128.279
1781	EVQGVVDSLEGDEK		Group2-4A_GL0155682	[gene] locus=scaffold137764_1:89192:90814:+ [Complete] codon-table.11	49	752.36	2	1502.71	-0.0047	276.547
1782	EVQLQQSGAELVK		tr|A2NW55|A2NW55_MOUSE	E8 variable heavy chain (Fragment) OS=Mus musculus OX=10090 PE=2 SV=1	52.64	714.89	2	1427.76	0.0027	236.209
1783	EVQLQQSGAELVKPGASVK		tr|A2NW55|A2NW55_MOUSE	E8 variable heavy chain (Fragment) OS=Mus musculus OX=10090 PE=2 SV=1	89.28	984.542	2	1967.07	0.0013	242.45
1784	EVQLQQSGPELVKPGASVK		tr|A0A075B5V1|A0A075B5V1_MOUSE	Immunoglobulin heavy variable 1-31 OS=Mus musculus OX=10090 GN=Ighv1-31 PE=4 SV=1	84.68	997.547	2	1993.08	-0.0043	239.867
1785	EVSDGIIAPGYEPEALEILK		8-6_GL0040844	[gene] locus=scaffold43108_5:32233:33408:+ [Complete] codon-table.11	70.87	1072.07	2	2142.12	0.0084	478.27
1786	EVSDGVIAPGYEPEALEILK		11_GL0061753	[gene] locus=scaffold82080_1:2186:3364:+ [Complete] codon-table.11	62.63	1065.06	2	2128.1	0.0109	460.86
1787	EVSEADLLAALK		MC-0-3_GL0078636	[gene] locus=scaffold62462_1:457:2715:+ [Complete] codon-table.11	56.82	629.85	2	1257.68	0.0031	421.597
1788	EVSGNELIQTYTYEGVEAK		tr|Q53YP5|Q53YP5_MOUSE	Fatty acid binding protein 2, intestinal OS=Mus musculus OX=10090 GN=Fabp2 PE=1 SV=1	65.61	1065.52	2	2129.02	0.0037	367.22
1789	EVSGTYGTFEGATTLTSFR		tr|A0A1D6LH68|A0A1D6LH68_MAIZE	Dirigent protein OS=Zea mays OX=4577 GN=100280618 PE=3 SV=1	41.49	1012.48	2	2022.94	-0.0101	392.249
1790	EVTGLGLK		Group2-2A_GL0027134	[gene] locus=scaffold14642_19:9:398:- [Complete] codon-table.11	44.84	408.745	2	815.475	0.0001	175.806
1791	EVTINADTTCGNDWVCEHR	Carbamidation@C:10,Carbamidation@C:16	tr|Q8C5B4|Q8C5B4_MOUSE	Alpha-amylase OS=Mus musculus OX=10090 PE=2 SV=1	47.73	759.66	3	2275.96	-0.0014	287.849
1792	EVTTEESVTVR		7-5_GL0146314	[gene] locus=scaffold133_3:5906:9031:- [Complete] codon-table.11	42.91	625.316	2	1248.62	-0.0033	154.582
1793	EVTVWGR		4-4_GL0065872	[gene] locus=scaffold35157_3:347:1132:+ [Complete] codon-table.11	43.33	423.726	2	845.438	-0.0017	202.892
1794	EVVAAVDCPLVVK	Carbamidation@C:8	2A-dyr14-07_GL0061336	[gene] locus=scaffold50137_1:1:501:- [Lack both ends] codon-table.11	44.03	699.888	2	1397.76	0.0027	290.031
1795	EVVAEILFR		MH-6-2_GL0059031	[gene] locus=scaffold42650_2:2:2728:- [Lack both ends] codon-table.11	60.26	538.311	2	1074.61	0.0001	413.301
1796	EVVALKDEINR		Group2-4A_GL0009226	[gene] locus=scaffold4170_7:1790:3712:+ [Complete] codon-table.11	47.72	643.356	2	1284.7	-0.007	201.194
1797	EVVEQAADTTSADIEAFK		20_GL0139449	[gene] locus=scaffold38844_2:727:1662:+ [Complete] codon-table.11	41.31	962.459	2	1922.9	-0.0081	367.437
1798	EVVQVYCQAPQGALGK	Carbamidation@C:7	8-3_GL0079841	[gene] locus=scaffold36478_1:3:863:- [Lack both ends] codon-table.11	45	873.945	2	1745.88	-0.0009	262.017
1799	EVYDEATAEAIR		1-4_GL0045607	[gene] locus=scaffold41201_3:165:917:+ [Complete] codon-table.11	52.4	683.83	2	1365.65	0.0042	240.012
1800	EVYGADGVDWAPLALEK		54_GL0025155	[gene] locus=scaffold21565_5:9521:11332:+ [Complete] codon-table.11	68.51	916.958	2	1831.9	0.0021	443.446
1801	EWDIETEGK		S-Fe9_GL0236554	[gene] locus=scaffold86119_4:3:545:- [Lack both ends] codon-table.11	58.9	553.754	2	1105.49	-0.0003	232.947
1802	EWLDAGYLDK		7-5_GL0120767	[gene] locus=scaffold115542_2:2334:3749:+ [Complete] codon-table.11	46.29	605.293	2	1208.57	-0.0001	357.585
1803	EWLDTFGIGALNGAATDK		S-Fe9_GL0037037	[gene] locus=scaffold119220_6:13140:16673:- [Complete] codon-table.11	68.55	939.956	2	1877.9	-0.0182	490.948
1804	EWLDTFGIGALNGSATDK		Group2-4A_GL0005933	[gene] locus=scaffold1613_5:20326:23787:- [Complete] codon-table.11	58.76	947.961	2	1893.91	-0.004	483.245
1805	EWLDTFGIGVLNGSATDK		8-4_GL0019066	[gene] locus=scaffold65268_2:1:1671:+ [Lack 5'-end] codon-table.11	68.35	961.984	2	1921.95	0.0108	513.108
1806	EWQLSPNYVNSILR		7-5_GL0093583	[gene] locus=scaffold68686_2:15926:18217:- [Complete] codon-table.11	58.18	859.947	2	1717.88	0.0009	468.764
1807	EWVIVDAEGQTLGR		S-Fe1_GL0161120	[gene] locus=scaffold80687_1:69734:70189:+ [Complete] codon-table.11	49.06	786.905	2	1571.8	0.0007	381.787
1808	EWVIVDATDQTLGR		Group2-3A_GL0081298	[gene] locus=scaffold41991_19:2595:3056:- [Complete] codon-table.11	62.52	801.912	2	1601.81	0.0052	407.289
1809	EWVVIDATDQVLGR		MC-0-1_GL0000892	[gene] locus=scaffold214_3:6682:7161:- [Complete] codon-table.11	62.91	534.28	3	1599.82	-0.0065	468.913
1810	EWVVVDATDQVLGR		1-1_GL0011371	[gene] locus=scaffold41042_1:17548:18024:- [Complete] codon-table.11	62.64	529.612	3	1585.81	0.0036	443.817
1811	EYAALQCSAASAAK	Carbamidation@C:7	G1-3A_GL0113313	[gene] locus=scaffold77375_4:738:2168:+ [Complete] codon-table.11	57.57	720.844	2	1439.67	0.0028	192.157
1812	EYADAVSGAVYTEGK		Group2-2A_GL0037231	[gene] locus=scaffold21001_19:537:2009:+ [Complete] codon-table.11	52.34	780.365	2	1558.72	0.0002	252.746
1813	EYEVSCEELDYLNELAK	Carbamidation@C:6	MC-6-2_GL0067019	[gene] locus=scaffold46875_2:52643:53803:- [Complete] codon-table.11	80.81	1052.48	2	2102.94	0.0041	460.934
1814	EYFAETDETVNKK		1-4_GL0045607	[gene] locus=scaffold41201_3:165:917:+ [Complete] codon-table.11	41.1	787.37	2	1572.72	-0.0061	171.71
1815	EYGGQGCDPLTYTMCVEELSK	Carbamidation@C:7,Carbamidation@C:15	5-1_GL0023969	[gene] locus=scaffold50886_2:26136:27302:- [Complete] codon-table.11	69.91	1219.02	2	2436.03	0.0043	439.404
1816	EYGLFNYYGDPEAER		MC-0-3_GL0028301	[gene] locus=scaffold19415_4:6228:9785:+ [Complete] codon-table.11	39.5	911.9	2	1821.79	0.0007	390.515
1817	EYGTYENAK		tr|Q3TTT1|Q3TTT1_MOUSE	Uncharacterized protein (Fragment) OS=Mus musculus OX=10090 GN=Car6 PE=2 SV=1	41.48	537.74	2	1073.47	-0.001	103.875
1818	EYHISGTAQQQK		25_GL0017537	[gene] locus=scaffold12253_1:115:1491:- [Complete] codon-table.11	66.75	695.341	2	1388.67	-0.0013	94.2015
1819	EYIPAVGEGIEEATK		8-7_GL0033565	[gene] locus=scaffold60429_17:4414:6483:+ [Complete] codon-table.11	65.05	803.404	2	1604.79	-0.0002	337.438
1820	EYTEENLELLEK		MH-0-5_GL0146256	[gene] locus=C1122198_1:162:1832:+ [Lack 3'-end] codon-table.11	51.85	755.37	2	1508.73	0.0018	326.483
1821	EYTTGQQGGVLTLQR		sp|Q61847|MEP1B_MOUSE	Meprin A subunit beta OS=Mus musculus OX=10090 GN=Mep1b PE=1 SV=2	102.3	825.926	2	1649.84	0.0009	257.563
1822	FAADANVVGDNAK		G1-5A_GL0209514	[gene] locus=C1610156_1:247:702:+ [Lack 3'-end] codon-table.11	58.86	646.316	2	1290.62	-0.004	186.685
1823	FAADNNVVGDNAK		7-5_GL0132685	[gene] locus=scaffold62267_1:4408:5607:+ [Complete] codon-table.11	74.14	667.82	2	1333.63	-0.0008	161.309
1824	FAADPEVVGPNAK		2-2_GL0103904	[gene] locus=scaffold14257_3:7034:8242:- [Complete] codon-table.11	59.77	657.839	2	1313.66	0.0011	212.323
1825	FAASGDLDTPYIFEETVVGGAVPK		26_GL0069817	[gene] locus=scaffold12128_7:562:2637:- [Complete] codon-table.11	63.9	1242.12	2	2482.22	-0.0082	515.606
1826	FACELGNASDFVDAFGHK	Carbamidation@C:3	S-Fe20_GL0130374	[gene] locus=scaffold46104_5:370:1581:- [Lack 5'-end] codon-table.11	47.15	662.304	3	1983.89	0.013	422.715
1827	FADGETITVEPWR		19_GL0034084	[gene] locus=scaffold49409_2:9173:9931:+ [Complete] codon-table.11	68.13	760.877	2	1519.74	0.0084	361.006
1828	FADIIVDLGPVDEDFK		MC-6-2_GL0181011	[gene] locus=scaffold132925_1:19773:21890:+ [Complete] codon-table.11	62.67	896.957	2	1791.9	0.0061	508.217
1829	FADSTSPIVNNALYR		2-1_GL0027148	[gene] locus=scaffold52319_13:3:2546:+ [Lack 5'-end] codon-table.11	67.54	834.424	2	1666.83	0.0019	318.966
1830	FAELLGDVLGDTK		MC-6-2_GL0001759	[gene] locus=scaffold138_1:19307:19870:+ [Complete] codon-table.11	68.45	689.367	2	1376.72	0.0011	449.718
1831	FAELLGECVSSSTK	Carbamidation@C:8	Group2-4A_GL0043440	[gene] locus=scaffold29195_7:333:875:+ [Complete] codon-table.11	59.24	764.372	2	1526.73	-0.0001	302.515
1832	FAELLGEVITDSTK		Group2-3A_GL0156078	[gene] locus=scaffold98530_5:730:1335:+ [Complete] codon-table.11	64.34	761.904	2	1521.79	0.001	456.265
1833	FAELLGEVITDSTKK		Group2-3A_GL0156078	[gene] locus=scaffold98530_5:730:1335:+ [Complete] codon-table.11	52.81	550.969	3	1649.89	-0.0018	423.344
1834	FAELLGEVVTDSTK		1A-dyr2-07_GL0027476	[gene] locus=C554863_1:760:1302:+ [Complete] codon-table.11	85	754.895	2	1507.78	-0.0019	412.091
1835	FAELLGEVVTDSTKK		1A-dyr2-07_GL0027476	[gene] locus=C554863_1:760:1302:+ [Complete] codon-table.11	75.15	818.944	2	1635.87	0.0014	372.005
1836	FAELLGEVVTPSTEENLK		Group2-7A_GL0031411	[gene] locus=scaffold15019_2:2:718:+ [Lack 5'-end] codon-table.11	42.93	988.518	2	1975.02	0.0062	409.351
1837	FAELLGEVVTSSTK		G1-5A_GL0069506	[gene] locus=scaffold43088_3:2:391:+ [Lack 5'-end] codon-table.11	69.42	740.9	2	1479.79	0.0033	391.942
1838	FAEQEEETDDAIEAK		MC-6-2_GL0015842	[gene] locus=scaffold8331_2:811:3672:+ [Complete] codon-table.11	46.97	862.88	2	1723.75	0.0032	211.032
1839	FAFQGIAGDLGHK		7-5_GL0135264	[gene] locus=scaffold64233_5:2856:4736:+ [Complete] codon-table.11	50.68	454.238	3	1359.69	0	336.714
1840	FAFSDYPELNLPER		tr|A0A1D6L3G2|A0A1D6L3G2_MAIZE	Starch synthase, chloroplastic/amyloplastic OS=Zea mays OX=4577 GN=541854 PE=3 SV=1	46.26	849.411	2	1696.81	-0.0024	438.767
1841	FAGVDPATGDPTFEDLDK		MC-0-1_GL0000664	[gene] locus=scaffold171_1:7110:10175:- [Complete] codon-table.11	44.36	947.94	2	1893.87	0.0024	371.049
1842	FALAVGA		MC-6-1_GL0022151	[gene] locus=scaffold11728_9:485:589:+ [Complete] codon-table.11	13.48	324.691	2	647.368	0.0039	172.122
1843	FALESFWDGK		tr|I1MW49|I1MW49_SOYBN	Uncharacterized protein OS=Glycine max OX=3847 GN=100807833 PE=3 SV=2	53.12	600.289	2	1198.56	-0.0016	449.076
1844	FATSDLNDLYR		1A-dyr2-07_GL0037951	[gene] locus=scaffold31408_5:81715:85446:- [Complete] codon-table.11	83.36	657.82	2	1313.63	0.001	330.305
1845	FAVGTYTITAK		8-2_GL0113850	[gene] locus=scaffold30977_2:686:4042:- [Complete] codon-table.11	45.34	586.32	2	1170.63	-0.003	300.176
1846	FAYELDLPLK		S-Fe9_GL0295201	[gene] locus=scaffold11249_5:1:1026:- [Lack both ends] codon-table.11	58.17	604.832	2	1207.65	0.0001	418.197
1847	FCECDNFNCDR	Carbamidation@C:2,Carbamidation@C:4,Carbamidation@C:9	sp|P09055|ITB1_MOUSE	Integrin beta-1 OS=Mus musculus OX=10090 GN=Itgb1 PE=1 SV=1	28.53	768.768	2	1535.52	-0.001	200.642
1848	FCGICCSK	Carbamidation@C:2,Carbamidation@C:5,Carbamidation@C:6	tr|A0A0R0FHN7|A0A0R0FHN7_SOYBN	Uncharacterized protein OS=Glycine max OX=3847 GN=100305602 PE=4 SV=1	28.53	516.209	2	1030.4	-0.0007	141.914
1849	FCITAPIGSSIVGFYGR	Carbamidation@C:2	tr|A0A1D6LH65|A0A1D6LH65_MAIZE	Dirigent protein OS=Zea mays OX=4577 GN=100304441 PE=3 SV=1	63.44	922.975	2	1843.94	0.0063	484.655
1850	FCITAPVGSSIVGFYGR	Carbamidation@C:2	tr|A0A1D6LH68|A0A1D6LH68_MAIZE	Dirigent protein OS=Zea mays OX=4577 GN=100280618 PE=3 SV=1	56.12	915.963	2	1829.91	-0.0018	457.975
1851	FCPVDEIPDGWEGLDIGPK	Carbamidation@C:2	1A-dyr2-07_GL0053074	[gene] locus=scaffold33060_5:6169:7428:+ [Complete] codon-table.11	82.24	1072.5	2	2142.99	-0.0006	499.062
1852	FCQSFMTELSK	Carbamidation@C:2	S-Fe9_GL0188038	[gene] locus=scaffold74466_1:8:856:+ [Lack 3'-end] codon-table.11	39.71	689.31	2	1376.61	-0.0046	336.348
1853	FCTGTDTSDWEK	Carbamidation@C:2	1-1_GL0101925	[gene] locus=scaffold6869_2:216:1631:+ [Complete] codon-table.11	71.46	723.796	2	1445.58	0.0012	235.66
1854	FDAESTAPIEIESR		2-1_GL0115705	[gene] locus=scaffold39815_14:62:385:- [Complete] codon-table.11	61.07	782.875	2	1563.74	-0.006	291.103
1855	FDAVEIFSGR		G1-5A_GL0031161	[gene] locus=scaffold16306_6:4550:8089:+ [Complete] codon-table.11	47.2	570.788	2	1139.56	0.0009	393.798
1856	FDDEIVPVPVK		6-6_GL0063816	[gene] locus=scaffold3625_2:3175:4431:- [Complete] codon-table.11	49.51	629.34	2	1256.67	0	324.308
1857	FDDGSEVTIDTLK		1-6_GL0034480	[gene] locus=scaffold7420_15:5935:6375:- [Complete] codon-table.11	56.49	720.35	2	1438.68	0.0021	302.006
1858	FDDNACVLLNNAGELR	Carbamidation@C:6	S-Fe10_GL0145065	[gene] locus=scaffold7010_8:3583:3948:+ [Complete] codon-table.11	92.5	910.933	2	1819.85	-0.0001	385.103
1859	FDDNFMTLYR		6-5_GL0121692	[gene] locus=scaffold80299_1:3:977:+ [Lack 5'-end] codon-table.11	43.53	661.299	2	1320.58	0.0023	406.438
1860	FDEFFSQGCAPGYEK	Carbamidation@C:9	tr|E9Q035|E9Q035_MOUSE	Predicted gene 20425 OS=Mus musculus OX=10090 GN=Gm20425 PE=4 SV=1	40.13	891.378	2	1780.74	0.0003	337.626
1861	FDELTNDLVER		G1-5A_GL0100571	[gene] locus=scaffold67358_1:1929:3803:+ [Complete] codon-table.11	48.02	675.825	2	1349.64	-0.0104	314.545
1862	FDENAAVIIK		1-3_GL0056070	[gene] locus=scaffold17454_1:12751:13119:- [Complete] codon-table.11	57.64	560.305	2	1118.6	-0.0009	261.729
1863	FDESLTEISGTTGPAYNIDNLVK		tr|B4FZT5|B4FZT5_MAIZE	Uncharacterized protein OS=Zea mays OX=4577 PE=2 SV=1	101.75	1242.61	2	2483.21	0.0061	461.65
1864	FDFIAVYDGPSTTAGLLK		sp|P70412|CUZD1_MOUSE	CUB and zona pellucida-like domain-containing protein 1 OS=Mus musculus OX=10090 GN=Cuzd1 PE=1 SV=2	63.62	957.995	2	1913.98	-0.001	487.338
1865	FDGILGLGFK		tr|W5DDP4|W5DDP4_WHEAT	Uncharacterized protein OS=Triticum aestivum OX=4565 PE=3 SV=1	54.29	533.8	2	1065.59	-0.0006	445.873
1866	FDGSSIDGFVR		1-6_GL0022922	[gene] locus=scaffold25679_20:2089:3426:- [Complete] codon-table.11	53.52	600.29	2	1198.57	0.0034	328.516
1867	FDGTVDFDLEK		G1-1A_GL0070733	[gene] locus=scaffold53303_1:21042:22052:+ [Complete] codon-table.11	62.28	643.3	2	1284.59	-0.0011	341.265
1868	FDGTVDYDLEK		MC-0-3_GL0033333	[gene] locus=scaffold22817_2:7302:8312:- [Complete] codon-table.11	67.97	651.3	2	1300.58	0.0026	270.196
1869	FDGVEILSGR		2A-dyr14-06_GL0069337	[gene] locus=scaffold12719_1:1263:4802:- [Complete] codon-table.11	52.23	546.788	2	1091.56	0.0002	333.681
1870	FDILDEITK		S-Fe9_GL0092960	[gene] locus=scaffold85194_1:3:680:+ [Lack both ends] codon-table.11	44.89	547.292	2	1092.57	-0.0013	438.403
1871	FDILDEVSK		S-Fe6_GL0153287	[gene] locus=scaffold13088_10:5:1033:- [Complete] codon-table.11	47.54	533.276	2	1064.54	-0.0016	369.126
1872	FDILDEVVK		MC-0-3_GL0083620	[gene] locus=scaffold66969_1:1:456:+ [Lack 5'-end] codon-table.11	52.88	539.295	2	1076.58	0.0007	420.184
1873	FDILEEIEK		2-6_GL0081531	[gene] locus=scaffold19462_3:157:1095:+ [Complete] codon-table.11	44.58	568.298	2	1134.58	0.0012	435.204
1874	FDILEEITK		3-5_GL0069860	[gene] locus=scaffold49618_15:122:1057:+ [Complete] codon-table.11	46.27	554.3	2	1106.59	0.0002	439.173
1875	FDILEEIVK		MC-0-3_GL0032661	[gene] locus=scaffold22409_6:12261:13205:+ [Complete] codon-table.11	45.27	553.311	2	1104.61	0	467.902
1876	FDILEEVEK		5-6_GL0055111	[gene] locus=scaffold2172_4:83:1021:+ [Complete] codon-table.11	48.17	561.29	2	1120.56	-0.0006	388.766
1877	FDILEEVTK		S-Fe20_GL0079325	[gene] locus=scaffold4758_1:3:920:+ [Lack 5'-end] codon-table.11	48.5	547.294	2	1092.57	0.003	419.938
1878	FDILEEVVK		Group2-7A_GL0015844	[gene] locus=scaffold6049_30:137:1084:+ [Complete] codon-table.11	42.63	546.302	2	1090.59	-0.0011	421.265
1879	FDPSVNLSIIK		Group2-7A_GL0049860	[gene] locus=scaffold26879_8:5932:7284:+ [Complete] codon-table.11	43.25	616.849	2	1231.68	0.0014	375.101
1880	FDSEGIFTVIK		2-2_GL0059731	[gene] locus=scaffold52241_3:11479:12048:+ [Complete] codon-table.11	50.19	628.332	2	1254.65	-0.001	413.988
1881	FDVDLTAADLK		2-4_GL0056650	[gene] locus=scaffold7812_5:1941:4583:+ [Complete] codon-table.11	55.28	604.312	2	1206.61	-0.0039	360.621
1882	FDVLDEVVK		1-7_GL0094016	[gene] locus=scaffold58290_4:6316:7227:- [Complete] codon-table.11	45.38	532.288	2	1062.56	0.0009	374.588
1883	FDYDFDLVSGR		MC-0-1_GL0031283	[gene] locus=scaffold24004_3:6036:6266:+ [Complete] codon-table.11	59.77	667.307	2	1332.6	0.0016	405.235
1884	FEAESTAPGEIESR		G1-1A_GL0073283	[gene] locus=scaffold55396_2:2:307:+ [Lack 5'-end] codon-table.11	40.71	761.853	2	1521.69	-0.003	205.088
1885	FEDAGDYTPGQEIK		7-5_GL0112822	[gene] locus=scaffold115478_3:37748:38431:- [Complete] codon-table.11	60.04	785.361	2	1568.71	0.0078	247.725
1886	FEDDECDAEK	Carbamidation@C:6	1-1_GL0049222	[gene] locus=scaffold90066_1:510:1778:+ [Complete] codon-table.11	32.42	629.229	2	1256.44	-0.0068	102.258
1887	FEDDGTGVLGQNAINYNK		7-5_GL0080849	[gene] locus=scaffold89008_1:13547:18088:+ [Complete] codon-table.11	57.63	977.961	2	1953.91	0.0007	310.714
1888	FEDGDLTLYQSNAILR		tr|K9JA74|K9JA74_MOUSE	Glutathione S-transferase pi 2 (Fragment) OS=Mus musculus OX=10090 GN=Gstp2 PE=2 SV=1	67.59	927.966	2	1853.92	0.0014	401.531
1889	FEDQNPWLDADEK		7-5_GL0104897	[gene] locus=scaffold64396_1:21998:23101:- [Complete] codon-table.11	40.84	803.854	2	1605.69	-0.0016	322.25
1890	FEEGNTPQGTIK		1-1_GL0075204	[gene] locus=scaffold34965_12:1054:1452:- [Complete] codon-table.11	42.48	660.826	2	1319.64	0.0012	154.01
1891	FEELNMDLFR		tr|A0A0R0FH00|A0A0R0FH00_SOYBN	Uncharacterized protein OS=Glycine max OX=3847 GN=100787543 PE=3 SV=1	43.74	657.312	2	1312.61	-0.0037	441.293
1892	FEEQVYNIPIR		tr|Q3TAN0|Q3TAN0_MOUSE	Uncharacterized protein OS=Mus musculus OX=10090 GN=Cdh17 PE=2 SV=1	43.26	704.37	2	1406.73	0.0065	330.528
1893	FEFLVGDLDQK		3-3_GL0079932	[gene] locus=scaffold3778_5:2181:4004:+ [Complete] codon-table.11	46.23	655.835	2	1309.66	-0.0001	415.169
1894	FEIADTGTVIQVADGIAR		7-5_GL0161492	[gene] locus=scaffold122432_2:36953:38467:+ [Complete] codon-table.11	76.71	938.499	2	1874.98	0.009	464.081
1895	FENAAEYNLADEIK		11_GL0155663	[gene] locus=scaffold39908_14:3089:3766:- [Complete] codon-table.11	44.07	813.884	2	1625.75	-0.004	332.476
1896	FEQELFEFVDTKYPEIPEAIR		Group2-8A_GL0165207	[gene] locus=scaffold141934_1:219:554:- [Lack 5'-end] codon-table.11	57.94	867.439	3	2599.3	0.0108	518.042
1897	FEQPGTYYLDDVR		8-2_GL0124976	[gene] locus=scaffold56257_3:745:2823:- [Lack 5'-end] codon-table.11	41.1	801.877	2	1601.74	0.0038	334.538
1898	FESDTHGYNTR		Group2-6A_GL0106411	[gene] locus=scaffold93084_1:3:617:+ [Lack both ends] codon-table.11	47.48	663.789	2	1325.56	0.0006	102.913
1899	FESEDSNCPNEVEAHIR	Carbamidation@C:8	6-1_GL0050591	[gene] locus=scaffold3354_7:908:1231:- [Lack 5'-end] codon-table.11	47.35	678.295	3	2031.86	0.0029	224.821
1900	FESFFLSSTQAQQSYLQGFSK		tr|Q0MUU5|Q0MUU5_SOYBN	Beta-conglycinin alpha'-subunit OS=Glycine max OX=3847 PE=2 SV=1	115.07	1215.58	2	2429.15	-0.0083	488.348
1901	FESLRPTPELSFAVR		4-3_GL0084207	[gene] locus=scaffold21449_5:339:2021:+ [Lack 3'-end] codon-table.11	45.1	583.649	3	1747.93	0.0003	354.875
1902	FESNGDFTDGYCAYFNR	Carbamidation@C:12	S-Fe11_GL0005254	[gene] locus=scaffold76334_1:101775:104360:- [Complete] codon-table.11	74.32	1031.92	2	2061.82	0.0039	389.555
1903	FESSVVGGAIPK		6-4_GL0102013	[gene] locus=scaffold16307_5:2785:4857:+ [Complete] codon-table.11	49.1	595.825	2	1189.64	0.0014	247.424
1904	FESTVVGGAIPK		7-7_GL0021714	[gene] locus=scaffold4437_1:1099:3216:+ [Complete] codon-table.11	49.06	602.833	2	1203.65	0.0019	247.102
1905	FETGEGLEK		1-1_GL0142354	[gene] locus=scaffold39071_2:3717:4652:- [Complete] codon-table.11	50.27	505.246	2	1008.48	0.001	147.035
1906	FETNVVIGK		17_GL0075803	[gene] locus=scaffold95537_3:413:1798:- [Complete] codon-table.11	43.72	503.782	2	1005.55	0.0003	221.101
1907	FFDEFDINNK		S-Fe8_GL0098677	[gene] locus=scaffold2608_2:257:2425:+ [Lack 3'-end] codon-table.11	52.03	644.796	2	1287.58	-0.0002	359.403
1908	FFENNLNVSETSR		1A-dyr2-07_GL0048803	[gene] locus=scaffold9065_3:8458:9546:- [Complete] codon-table.11	67.6	778.874	2	1555.73	0.006	277.907
1909	FFENSLNVSETSR		1A-dyr2-07_GL0031100	[gene] locus=scaffold42904_1:350:1438:+ [Complete] codon-table.11	52.2	765.363	2	1528.71	-0.0045	288.322
1910	FFGLGADGTVGANK		4-1_GL0062047	[gene] locus=scaffold61866_1:28360:31920:- [Complete] codon-table.11	46.71	677.342	2	1352.67	-0.0029	334.089
1911	FFLEFTVDESCGK	Carbamidation@C:11	S-Fe9_GL0017336	[gene] locus=scaffold28766_3:2:766:+ [Lack both ends] codon-table.11	45.14	789.862	2	1577.71	0.0019	476.256
1912	FFSLEGVNYPALK		tr|A0PJK7|A0PJK7_MOUSE	Cadherin-related family member 5 OS=Mus musculus OX=10090 GN=Cdhr5 PE=1 SV=1	70.33	742.894	2	1483.77	0.0028	430.28
1913	FFWDIIITR		tr|Q3UU48|Q3UU48_MOUSE	Prolactin induced protein, isoform CRA_c OS=Mus musculus OX=10090 GN=Pip PE=2 SV=1	42.63	605.834	2	1209.65	-0.0007	528.78
1914	FGALDADEDWACEAR	Carbamidation@C:12	S-Fe6_GL0193452	[gene] locus=scaffold50053_3:1:702:+ [Lack both ends] codon-table.11	41.17	863.362	2	1724.71	-0.0011	357.549
1915	FGALDSEDDDWACEAR	Carbamidation@C:13	7-5_GL0000704	[gene] locus=scaffold120551_1:3407:4561:- [Complete] codon-table.11	67.26	928.87	2	1855.72	-0.007	342.311
1916	FGALDVEEDWACEAR	Carbamidation@C:12	S-Fe9_GL0039831	[gene] locus=scaffold21014_8:1046:2203:- [Complete] codon-table.11	67.94	884.387	2	1766.76	0.0022	422.655
1917	FGDPEAQVVLPR		6-6_GL0080913	[gene] locus=scaffold3585_2:22:1305:- [Complete] codon-table.11	71.33	664.354	2	1326.69	0.0004	304.328
1918	FGDQNNGVGGWGFSK		S-Fe11_GL0066352	[gene] locus=scaffold65855_1:18591:21743:+ [Complete] codon-table.11	47.16	785.356	2	1568.7	-0.0034	326.766
1919	FGDTPNQFAADAYDAVYAIK		G1-3A_GL0125811	[gene] locus=scaffold83438_3:5191:6462:+ [Complete] codon-table.11	45.44	1089.01	2	2176.01	-0.0012	506.228
1920	FGDWLENVQDWGISR		6-4_GL0062275	[gene] locus=scaffold19822_6:1993:7728:+ [Complete] codon-table.11	67.34	911.439	2	1820.86	0.0147	525.058
1921	FGEEGVCCR	Carbamidation@C:7,Carbamidation@C:8	MC-0-3_GL0001647	[gene] locus=scaffold194_1:17148:19037:+ [Complete] codon-table.11	37.34	557.225	2	1112.43	-0.0035	142.323
1922	FGEQGICCR	Carbamidation@C:7,Carbamidation@C:8	Group2-8A_GL0214760	[gene] locus=scaffold182427_2:110721:112613:+ [Complete] codon-table.11	38.65	563.743	2	1125.47	0.0018	162.54
1923	FGEQTDNQYEYTIR		MC-0-3_GL0075205	[gene] locus=scaffold59304_13:3506:6718:+ [Complete] codon-table.11	55.09	882.393	2	1762.77	-0.0082	276.483
1924	FGGDTYCCR	Carbamidation@C:7,Carbamidation@C:8	tr|W5FN32|W5FN32_WHEAT	Uncharacterized protein OS=Triticum aestivum OX=4565 PE=4 SV=1	30.66	568.218	2	1134.42	-0.0006	142.795
1925	FGGGSGFGGGGFGGGSFGGGR		tr|B2RTP7|B2RTP7_MOUSE	Krt2 protein OS=Mus musculus OX=10090 GN=Krt2 PE=2 SV=1	36.48	868.385	2	1734.75	0.0047	337.129
1926	FGGQISDVDEWGK		41_GL0015768	[gene] locus=scaffold64410_3:350:889:- [Complete] codon-table.11	41.42	719.336	2	1436.66	0	326.089
1927	FGGTITNVDDWGK		G1-3A_GL0113274	[gene] locus=scaffold77348_2:113:496:- [Complete] codon-table.11	42.6	705.339	2	1408.66	0.002	333.461
1928	FGITDGLMTTVHSTTATQK		MC-6-2_GL0024096	[gene] locus=scaffold13885_1:13858:14868:- [Complete] codon-table.11	46.43	670.34	3	2008	0.0038	353.945
1929	FGIVYVDFK		tr|A0A0R0IIZ3|A0A0R0IIZ3_SOYBN	Uncharacterized protein OS=Glycine max OX=3847 GN=100813194 PE=3 SV=1	46.46	544.293	2	1086.57	-0.0025	395.918
1930	FGNGDVEFTTR		2_GL0037426	[gene] locus=scaffold68062_3:64:1014:- [Complete] codon-table.11	49.39	621.791	2	1241.57	-0.0007	244.219
1931	FGQGTGPIVMDDVACGGYEDYLWR	Carbamidation@C:15	tr|A0A140LI59|A0A140LI59_MOUSE	Deleted in malignant brain tumors 1 protein OS=Mus musculus OX=10090 GN=Dmbt1 PE=1 SV=1	105.91	1353.61	2	2705.2	0.0133	504.538
1932	FGQGTGPIVMDDVACGGYEDYLWR	Oxidation@M:10,Carbamidation@C:15	tr|A0A140LI59|A0A140LI59_MOUSE	Deleted in malignant brain tumors 1 protein OS=Mus musculus OX=10090 GN=Dmbt1 PE=1 SV=1	41.46	908.069	3	2721.19	0.0012	455.212
1933	FGQPEVGLGITPGFGGTQR		MH-6-1_GL0118495	[gene] locus=scaffold95244_3:733:1509:- [Complete] codon-table.11	56.26	959.494	2	1916.97	-0.0002	379.128
1934	FGQPEVGLGITPGFSGTQR		MC-0-1_GL0000098	[gene] locus=scaffold36_1:2180:2998:- [Complete] codon-table.11	47.55	974.498	2	1946.98	-0.0028	370.861
1935	FGSLFDATQTMVSK		10_GL0048044	[gene] locus=scaffold6604_2:102:1172:- [Complete] codon-table.11	65.67	766.377	2	1530.74	-0.0002	391.524
1936	FGVAEPR		sp|Q9CPQ1|COX6C_MOUSE	Cytochrome c oxidase subunit 6C OS=Mus musculus OX=10090 GN=Cox6c PE=1 SV=3	45	388.208	2	774.402	-0.0004	142.67
1937	FGVVEGLMTTVHSTTATQK		6-7_GL0030818	[gene] locus=scaffold66619_2:88:1095:+ [Complete] codon-table.11	62.81	1004.01	2	2006.01	-0.0002	377.34
1938	FGVYAQDGASNYMESR		tr|Q8W0V9|Q8W0V9_SOYBN	24 kDa protein SC24 OS=Glycine max OX=3847 PE=2 SV=1	78.95	897.891	2	1793.77	0.0002	294.197
1939	FGVYAQDGASNYMESR	Oxidation@M:13	tr|Q8W0V9|Q8W0V9_SOYBN	24 kDa protein SC24 OS=Glycine max OX=3847 PE=2 SV=1	72.05	905.888	2	1809.76	-0.0018	240.402
1940	FGWCGDTDSYCGEGCQSQCK	Carbamidation@C:4,Carbamidation@C:11,Carbamidation@C:15,Carbamidation@C:19	tr|I1JCB6|I1JCB6_SOYBN	Uncharacterized protein OS=Glycine max OX=3847 GN=547572 PE=4 SV=1	19.7	801.292	3	2400.85	0.0026	286.99
1941	FGYCGTTDAYCGDGCQSGPCR	Carbamidation@C:4,Carbamidation@C:11,Carbamidation@C:15,Carbamidation@C:20	tr|A0A1P7ZDI5|A0A1P7ZDI5_MAIZE	Chitinase OS=Zea mays OX=4577 GN=chiA PE=2 SV=1	88.77	1194.94	2	2387.86	-0.0067	251.546
1942	FGYCGTTDDYCGDGCQSGPCR	Carbamidation@C:4,Carbamidation@C:11,Carbamidation@C:15,Carbamidation@C:20	tr|B8QUZ0|B8QUZ0_ZEAMP	Chitinase OS=Zea mays subsp. parviglumis OX=76912 GN=chiA PE=4 SV=1	93.76	1216.94	2	2431.86	0.0037	252.286
1943	FGYCGTTDEYCGDGCQSGPCR	Carbamidation@C:4,Carbamidation@C:11,Carbamidation@C:15,Carbamidation@C:20	tr|B8QV73|B8QV73_ZEAMP	Chitinase OS=Zea mays subsp. parviglumis OX=76912 GN=chiB PE=4 SV=1	106.12	1223.95	2	2445.88	0.0066	252.276
1944	FHQITGDQCHHLR	Carbamidation@C:9	tr|A0A1D5YEH0|A0A1D5YEH0_WHEAT	Uncharacterized protein OS=Triticum aestivum OX=4565 PE=4 SV=1	62.91	550.264	3	1647.77	0.0023	105.29
1945	FIDSYDVEIQDWVDHAVK		5-7_GL0038239	[gene] locus=scaffold103613_5:254:1267:+ [Complete] codon-table.11	64.94	727.017	3	2178.03	0.0015	513.934
1946	FIEEIGTYDPNQEPSLFK		4-8_GL0106017	[gene] locus=scaffold10257_1:405:665:- [Complete] codon-table.11	59.1	1064.02	2	2126.02	0.0001	428.412
1947	FIEEIGTYDPSTDPSTFK		1-1_GL0038174	[gene] locus=scaffold33692_7:3613:3858:+ [Complete] codon-table.11	44.88	1023.98	2	2045.94	-0.0114	368.75
1948	FIEEVGYYNPLTNPDEVKLEEDK		1-6_GL0034147	[gene] locus=scaffold23516_15:2385:2657:+ [Complete] codon-table.11	66.77	914.445	3	2740.31	0.0014	416.772
1949	FIEVLTGFK		3-3_GL0094752	[gene] locus=scaffold56524_7:347:2137:+ [Complete] codon-table.11	39.94	527.304	2	1052.59	0.0025	381.007
1950	FIFNEILPQDLGFVDR		7-5_GL0056337	[gene] locus=scaffold121437_2:9061:12822:+ [Complete] codon-table.11	48.26	962.004	2	1921.99	-0.0007	528.68
1951	FILSQCPEAGLPAK	Carbamidation@C:6	sp|Q91WL0|ES8L3_MOUSE	Epidermal growth factor receptor kinase substrate 8-like protein 3 OS=Mus musculus OX=10090 GN=Eps8l3 PE=2 SV=1	74.4	765.904	2	1529.79	0.0013	314.104
1952	FIMDLVSSLSR		sp|Q61391|NEP_MOUSE	Neprilysin OS=Mus musculus OX=10090 GN=Mme PE=1 SV=3	51.66	634.34	2	1266.67	0.0014	472.606
1953	FINDLLDQEIHDLR		G1-5A_GL0040440	[gene] locus=scaffold22255_1:2015:3763:- [Lack 5'-end] codon-table.11	65.32	580.969	3	1739.89	0.0018	462.042
1954	FITDHSITAR		tr|A0A140LI59|A0A140LI59_MOUSE	Deleted in malignant brain tumors 1 protein OS=Mus musculus OX=10090 GN=Dmbt1 PE=1 SV=1	47.09	580.807	2	1159.6	0.0008	178.245
1955	FIVLDELK		1-7_GL0137682	[gene] locus=scaffold57586_6:996:1616:- [Complete] codon-table.11	40.32	488.789	2	975.563	-0.0006	374.033
1956	FIVLDELKLDEIK		1-7_GL0137682	[gene] locus=scaffold57586_6:996:1616:- [Complete] codon-table.11	60.76	525.64	3	1573.9	0.0018	459.336
1957	FIVSPGFDPEIVDYCLEK	Carbamidation@C:15	2-7_GL0013543	[gene] locus=scaffold34752_2:799:1440:- [Complete] codon-table.11	72.02	1064.52	2	2127.02	-0.005	486.925
1958	FKDEIVPVEVK		G1-3A_GL0068072	[gene] locus=scaffold41004_11:245:1429:- [Complete] codon-table.11	61.82	651.869	2	1301.72	0.0006	248.804
1959	FLDATTDICPNWK	Carbamidation@C:9	1A-dyr3-06_GL0003965	[gene] locus=scaffold2139_50:1177:2127:- [Complete] codon-table.11	61.9	790.875	2	1579.74	0.001	367.961
1960	FLDAYYDAK		S-Fe2_GL0028018	[gene] locus=scaffold4092_1:2217:4850:- [Complete] codon-table.11	42.22	553.263	2	1104.51	-0.0008	279.089
1961	FLDPGFSSHQAVAR		sp|Q7M758|NALDL_MOUSE	N-acetylated-alpha-linked acidic dipeptidase-like protein OS=Mus musculus OX=10090 GN=Naaladl1 PE=2 SV=1	81.14	766.387	2	1530.76	0.0013	242.311
1962	FLDPPLHEFVPTEEADIEK		5-2_GL0049992	[gene] locus=scaffold417_1:10440:13070:+ [Complete] codon-table.11	49.23	742.704	3	2225.09	0.002	407.376
1963	FLDPPLHEFVPTEEEDIAK		8_GL0159763	[gene] locus=scaffold21943_1:94:2727:- [Complete] codon-table.11	46.59	742.705	3	2225.09	0.0026	406.363
1964	FLDPPLHEFVPTEEEDIK		3-5_GL0026479	[gene] locus=scaffold65948_1:52:2685:- [Complete] codon-table.11	55.34	719.026	3	2154.05	0.0028	402.916
1965	FLDPPLHEFVPTEEEDVEK		1A-dyr4-07_GL0022802	[gene] locus=scaffold4445_1:14:2641:- [Complete] codon-table.11	47.96	757.369	3	2269.09	0.0069	392.533
1966	FLEQQNQVLETK		sp|Q6IME9|K2C72_MOUSE	Keratin, type II cytoskeletal 72 OS=Mus musculus OX=10090 GN=Krt72 PE=3 SV=1	60.2	738.89	2	1475.77	0.0038	238.962
1967	FLEQQNQVLQTK		sp|P04104|K2C1_MOUSE	Keratin, type II cytoskeletal 1 OS=Mus musculus OX=10090 GN=Krt1 PE=1 SV=4	76.76	738.395	2	1474.78	-0.0023	230.795
1968	FLGDAVENPVHPFVTILGGAK		2_GL0096812	[gene] locus=scaffold84349_1:4619:5830:+ [Complete] codon-table.11	96.62	1091.09	2	2180.16	-0.0055	467.236
1969	FLGFEQIFK		4-1_GL0013487	[gene] locus=scaffold42951_5:7028:8380:+ [Complete] codon-table.11	49.59	564.808	2	1127.6	0.0007	483.349
1970	FLGFEQILK		20_GL0084170	[gene] locus=scaffold204_2:167:1522:+ [Complete] codon-table.11	45.16	547.815	2	1093.61	-0.0024	447.426
1971	FLGFEQTFK		1A-dyr4-07_GL0084324	[gene] locus=scaffold11380_11:187:1539:+ [Complete] codon-table.11	48.76	558.79	2	1115.56	-0.0003	375.884
1972	FLGFEQVFK		G1-6A_GL0064142	[gene] locus=scaffold34902_6:2275:3609:+ [Complete] codon-table.11	46.2	557.801	2	1113.59	0.0005	443.983
1973	FLGQAVENPVRPFVAILGGAK		1A-dyr2-07_GL0081226	[gene] locus=scaffold32023_7:1446:2669:- [Complete] codon-table.11	49.23	728.417	3	2182.23	0.0016	486.807
1974	FLGQGVLTAVENVNGEIAK		11_GL0061743	[gene] locus=scaffold45985_1:427:1725:+ [Complete] codon-table.11	56.07	980.033	2	1958.05	0.0037	505.647
1975	FLLTAQNCSATLDDEGK	Carbamidation@C:8	1A-dyr4-07_GL0093018	[gene] locus=scaffold220_3:24965:26671:- [Complete] codon-table.11	89.48	941.948	2	1881.88	0.0028	306.515
1976	FLLTAQNCSATLDEDGK	Carbamidation@C:8	3-2_GL0042838	[gene] locus=scaffold11452_5:131:1828:+ [Complete] codon-table.11	97.4	941.947	2	1881.88	0.002	305.084
1977	FLSGDYESVADEIGELK		MC-6-5_GL0011486	[gene] locus=scaffold5973_1:1:945:+ [Lack 5'-end] codon-table.11	75.73	936.452	2	1870.89	0.0051	461.962
1978	FLYPLEMPLR		54_GL0025155	[gene] locus=scaffold21565_5:9521:11332:+ [Complete] codon-table.11	53.39	639.85	2	1277.69	0.001	447.549
1979	FNASIGTVEVGCGEK	Carbamidation@C:12	2-6_GL0069942	[gene] locus=scaffold31408_13:869:1810:- [Complete] codon-table.11	54.81	784.373	2	1566.73	-0.0028	276.054
1980	FNDGDTITVEPWR		1A-dyr2-07_GL0063061	[gene] locus=scaffold11171_1:2204:2959:+ [Complete] codon-table.11	65.01	775.369	2	1548.72	0.0026	348.831
1981	FNDVQNNYSSQVK		tr|A0A1P7ZDI1|A0A1P7ZDI1_MAIZE	Chitinase OS=Zea mays OX=4577 GN=PRm3 PE=2 SV=1	48.88	771.864	2	1541.71	0.0016	183.164
1982	FNEAVENDAK		1-6_GL0044895	[gene] locus=scaffold60337_5:6700:6957:- [Complete] codon-table.11	40.97	568.766	2	1135.52	0.0031	120.031
1983	FNEAYDIAK		MC-0-1_GL0094196	[gene] locus=scaffold83198_2:6733:9288:- [Complete] codon-table.11	49	535.762	2	1069.51	0.0011	209.652
1984	FNECQLNNLNALEPDHR	Carbamidation@C:4	tr|C0KG62|C0KG62_SOYBN	Mutant glycinin A3B4 OS=Glycine max OX=3847 PE=2 SV=1	137.46	1042.48	2	2082.96	0.0013	331.598
1985	FNECQLNNLNALEPDHRVESEGGLIETWNSQHPELQCAGVTVSK	Carbamidation@C:4,Carbamidation@C:37	tr|A0A0R0GMV1|A0A0R0GMV1_SOYBN	Uncharacterized protein (Fragment) OS=Glycine max OX=3847 GN=GLYMA_13G123500 PE=3 SV=1	50.59	1255.85	4	5019.36	0.0126	443.864
1986	FNEFEGTVPK		tr|A0A0R0IHR9|A0A0R0IHR9_SOYBN	Uncharacterized protein OS=Glycine max OX=3847 GN=GLYMA_09G188600 PE=4 SV=1	49.54	584.287	2	1166.56	-0.0008	233.888
1987	FNEFIVSK		7-5_GL0079825	[gene] locus=scaffold9012_1:3107:3652:+ [Complete] codon-table.11	45.94	492.264	2	982.514	0.0014	256.304
1988	FNETYLLK		2-8_GL0037621	[gene] locus=scaffold32946_5:1367:2965:- [Complete] codon-table.11	41.48	514.277	2	1026.54	0.0015	277.863
1989	FNGQSVGIVANQPSCYAGVLDVNASR	Carbamidation@C:15	MC-6-2_GL0142487	[gene] locus=scaffold115220_1:30465:32030:+ [Complete] codon-table.11	44.97	908.449	3	2722.33	0.0134	400.592
1990	FNKPVDLATALDENNYALNNQPLPHGSNIQANIK		1A-dyr4-07_GL0086789	[gene] locus=scaffold27069_3:850:5421:- [Complete] codon-table.11	57.35	934.229	4	3732.89	0.0017	409.425
1991	FNSETESGYTVTSVPTQNDTYK		G1-7A_GL0089105	[gene] locus=scaffold60010_4:218:1573:+ [Complete] codon-table.11	122.67	1234.56	2	2467.11	0.0048	274.603
1992	FNTDFDLVSGR		2-2_GL0143234	[gene] locus=scaffold123740_3:263:496:+ [Complete] codon-table.11	63.21	635.807	2	1269.6	0	344.542
1993	FNVIHDVGANNVK		tr|Q8W0V9|Q8W0V9_SOYBN	24 kDa protein SC24 OS=Glycine max OX=3847 PE=2 SV=1	47.46	713.877	2	1425.74	0.0033	222.482
[truncated: 4,648 more rows]

## Sheet: Pg 1 day
Peptide ID #	Sequence	Modification sites	Accession number	Protein or gene description	Mascot peptide score	Observed m/z	Charge	Observed mass (Da)	Mass error (Da)	Retention time (min)
1	AAAAGCPDAAAAIDK	Carbamidation@C:6	1A-dyr4-07_GL0031946	[gene] locus=scaffold4950_18:1600:5145:+ [Complete] codon-table.11	63.79	686.832	2	1371.65	0.0049	166.362
2	AAAAGCPDAAAAIDKK	Carbamidation@C:6	1A-dyr4-07_GL0031946	[gene] locus=scaffold4950_18:1600:5145:+ [Complete] codon-table.11	84.71	750.879	2	1499.74	0.0027	140.347
3	AAACSIVPNSTGAAK	Carbamidation@C:4	19_GL0043319	[gene] locus=scaffold28008_2:1:534:+ [Lack both ends] codon-table.11	74.51	709.359	2	1416.7	-0.0006	157.452
4	AAADYLDLPLYK		MC-6-3_GL0028761	[gene] locus=scaffold17076_4:3746:5041:- [Complete] codon-table.11	68.88	676.859	2	1351.7	0.0008	406.629
5	AAAECFAR	Carbamidation@C:5	tr|S4R1F8|S4R1F8_MOUSE	Phospholipase A(2) OS=Mus musculus OX=10090 GN=Pla2g2a PE=3 SV=1	53.67	448.208	2	894.402	0	98.4917
6	AAAENIVPNSTGAAK		1-2_GL0066014	[gene] locus=scaffold3371_3:1409:2419:- [Complete] codon-table.11	61.61	707.369	2	1412.72	-0.0023	158.886
7	AAAGNIIPSSTGAAK		MC-6-2_GL0150450	[gene] locus=scaffold120976_1:175:1185:+ [Complete] codon-table.11	73.47	664.862	2	1327.71	-0.0001	174.835
8	AAAGTAGEAADVGAGEAHAVLDNAAYNK		2-7_GL0087533	[gene] locus=scaffold56001_1:145:2274:- [Lack 5'-end] codon-table.11	52.87	862.414	3	2584.22	0.0044	345.728
9	AAANESFGYNEDEIVSSDIIGMK	Oxidation@M:22	1-3_GL0048866	[gene] locus=scaffold2773_12:97:1113:+ [Complete] codon-table.11	46.86	1238.56	2	2475.11	0.0037	424.663
10	AAANESFGYNEDEIVSSDIIGMR		2-2_GL0055485	[gene] locus=scaffold114169_4:5559:6575:+ [Complete] codon-table.11	122.84	1244.57	2	2487.13	0.0076	447.514
11	AAANESFGYNEDEIVSSDIVGMK		11_GL0045251	[gene] locus=scaffold37323_1:5738:6808:+ [Complete] codon-table.11	140.19	1223.56	2	2445.1	0.004	416.602
12	AAANESFGYNEDEIVSSDIVGMR		14_GL0042036	[gene] locus=scaffold51351_2:1773:2789:+ [Complete] codon-table.11	105	1237.56	2	2473.1	-0.0044	424.16
13	AAAPTEDTTAFSATAVANSNTEVR		5-2_GL0092008	[gene] locus=scaffold15295_6:2:2086:- [Lack 3'-end] codon-table.11	45.5	799.049	3	2394.12	-0.006	290.089
14	AAAQEWLDGK		MC-6-2_GL0001838	[gene] locus=scaffold138_1:115822:119379:- [Complete] codon-table.11	56.4	544.772	2	1087.53	0.0005	229.886
15	AAAVNIVPNSTGAAK		Group2-4A_GL0015791	[gene] locus=scaffold8348_7:1053:2090:+ [Complete] codon-table.11	58.29	692.384	2	1382.75	0.0015	186.294
16	AADAAAAIGEGLQAFCIPGSVADQR	Carbamidation@C:16	2A-dyr16-06_GL0026597	[gene] locus=scaffold14907_1:5091:6101:- [Complete] codon-table.11	59.5	820.404	3	2458.19	-0.0022	504.124
17	AADAAAAIGEGLQAFCIPGSVADTR	Carbamidation@C:16	5-1_GL0052239	[gene] locus=scaffold37212_7:8698:9708:+ [Complete] codon-table.11	79.04	1216.59	2	2431.17	-0.0131	509.522
18	AADAAAAIGEGLQAFCIPGSVADTRK	Carbamidation@C:16	4-1_GL0057718	[gene] locus=scaffold10384_3:1619:2629:- [Complete] codon-table.11	47.6	854.098	3	2559.27	-0.0038	470.833
19	AADAAIIVCSAK	Carbamidation@C:9	1-1_GL0045737	[gene] locus=scaffold37660_1:512:2581:+ [Complete] codon-table.11	57.71	595.318	2	1188.62	0.0035	201.336
20	AADDAAGLAISEK		G1-3A_GL0031738	[gene] locus=scaffold17138_2:383:1444:- [Complete] codon-table.11	81.46	616.312	2	1230.61	0.0009	200.562
21	AADDAAGLAVSEK		4-7_GL0096617	[gene] locus=scaffold10439_8:1457:4483:- [Complete] codon-table.11	51.79	609.303	2	1216.59	-0.0021	188.718
22	AADDAAGLSISEK		2-3_GL0062071	[gene] locus=scaffold66530_1:39816:41198:- [Complete] codon-table.11	97.53	624.31	2	1246.6	0.0007	192.162
23	AADDAAGLSVSEK		1-1_GL0096151	[gene] locus=scaffold88335_1:26643:27452:+ [Complete] codon-table.11	83.48	617.301	2	1232.59	-0.001	156.474
24	AADDAAGLTISEK		52_GL0134931	[gene] locus=scaffold21402_1:55:873:- [Complete] codon-table.11	75.1	631.318	2	1260.62	0.0015	196.289
25	AADFDLTTATLEK		MC-6-2_GL0006047	[gene] locus=scaffold873_2:506:1489:- [Complete] codon-table.11	47.2	698.356	2	1394.7	0.0035	326.737
26	AADNAAGLAISEK		2-5_GL0008130	[gene] locus=scaffold232_1:3:1595:- [Lack 3'-end] codon-table.11	59.63	615.821	2	1229.63	0.0023	182.64
27	AADNAAGLSISEK		S-Fe6_GL0169466	[gene] locus=scaffold18822_5:105:1721:- [Complete] codon-table.11	74.52	623.817	2	1245.62	0.0005	178.104
28	AADVDTLGDLVQYNK		MC-6-2_GL0181039	[gene] locus=scaffold132925_1:35375:36367:+ [Complete] codon-table.11	74.96	811.407	2	1620.8	0.0008	362.494
29	AAEADYQENVNK		11_GL0025380	[gene] locus=scaffold61398_7:2768:4129:+ [Complete] codon-table.11	73.18	676.31	2	1350.61	0.0001	112.741
30	AAEFAAQSSTEAAAAR		7-5_GL0022493	[gene] locus=scaffold122628_1:6661:8094:+ [Complete] codon-table.11	55.09	776.369	2	1550.72	-0.0086	174.382
31	AAFEEAEHAAK		5-6_GL0003735	[gene] locus=scaffold26283_9:666:1205:+ [Complete] codon-table.11	66.57	587.281	2	1172.55	0.0008	122.207
32	AAFENLGDESNDFVR		2-1_GL0073099	[gene] locus=scaffold74595_2:2194:4011:+ [Complete] codon-table.11	58.71	842.384	2	1682.75	0.0004	336.088
33	AAFTGAASVLDGEVIDK		1-1_GL0093572	[gene] locus=scaffold63699_2:992:4024:- [Complete] codon-table.11	68.85	832.433	2	1662.85	0.0054	379.216
34	AAGADYVGLDEYIDK		S-Fe10_GL0099293	[gene] locus=scaffold1365_3:15564:16259:- [Complete] codon-table.11	79.08	800.38	2	1598.75	0.0001	359.092
35	AAGADYVGLDEYIEK		MC-6-3_GL0041020	[gene] locus=scaffold25717_1:2780:3475:+ [Complete] codon-table.11	70.73	807.389	2	1612.76	0.0021	358.197
36	AAGDYEALQLLPK		MC-0-1_GL0089057	[gene] locus=scaffold78086_3:8742:9011:- [Complete] codon-table.11	44.79	694.876	2	1387.74	0.0037	384.818
37	AAGFGTTQGAIEAGK		7-1_GL0077496	[gene] locus=scaffold49797_3:1:747:- [Lack both ends] codon-table.11	83.51	689.852	2	1377.69	0.0005	197.724
38	AAGGCNNACTVFK	Carbamidation@C:5,Carbamidation@C:9	tr|A0A1D5X5E7|A0A1D5X5E7_WHEAT	Uncharacterized protein OS=Triticum aestivum OX=4565 PE=4 SV=1	84.83	685.301	2	1368.59	-0.0035	151.219
39	AAGGVATTEDAVK		G1-1A_GL0090616	[gene] locus=scaffold73525_2:2104:3018:+ [Complete] codon-table.11	45.95	595.304	2	1188.59	-0.0041	114.59
40	AAGLEEEVCVIR	Carbamidation@C:9	S-Fe6_GL0062586	[gene] locus=scaffold35233_3:184:519:+ [Lack 3'-end] codon-table.11	53.64	673.344	2	1344.67	0.0021	293.929
41	AAGLYQTIGADIDDPYIEELK		Group2-7A_GL0039661	[gene] locus=scaffold20550_2:29:1627:- [Lack 5'-end] codon-table.11	61.13	1148.07	2	2294.12	-0.0129	491.5
42	AAGTQIFNQSGQPGSGPSSIVIR		G1-7A_GL0166432	[gene] locus=C1204945_1:19847:22831:- [Lack 5'-end] codon-table.11	71.47	1136.59	2	2271.16	0.0009	337.375
43	AAIAEGIVPGGGVAYIR		G1-1A_GL0083424	[gene] locus=scaffold65675_1:8514:10151:- [Complete] codon-table.11	60.07	807.457	2	1612.9	0.0061	360.015
44	AAIEEGVVAGGGTTYIR		MC-6-2_GL0024109	[gene] locus=scaffold13885_1:36911:38542:- [Complete] codon-table.11	58.14	832.438	2	1662.86	0.0047	281.618
45	AAIELLK		MH-6-4_GL0071152	[gene] locus=scaffold36915_2:3506:4843:+ [Complete] codon-table.11	47.25	379.245	2	756.476	0.001	225.191
46	AAINNGYDMDIK		S-Fe12_GL0188988	[gene] locus=scaffold4157_3:9594:10571:+ [Complete] codon-table.11	51.8	662.812	2	1323.61	-0.0026	240.027
47	AAINQVSDIR		5-8_GL0001686	[gene] locus=C1363761_1:1:1662:+ [Lack 5'-end] codon-table.11	49.96	543.799	2	1085.58	0.0013	184.243
48	AAIQSEVDQLVTEIDR		Group2-3A_GL0111705	[gene] locus=scaffold62747_1:170:1084:+ [Lack 3'-end] codon-table.11	101.79	893.963	2	1785.91	0.0015	507.046
49	AALDHEGPVYIR		3-5_GL0126622	[gene] locus=scaffold9941_4:62:1003:- [Complete] codon-table.11	43.76	447.57	3	1339.69	-0.0016	213.346
50	AALEGTLAETEAR		tr|B1AQ78|B1AQ78_MOUSE	Keratin 19 OS=Mus musculus OX=10090 GN=Krt19 PE=1 SV=1	58.6	666.345	2	1330.68	0.0033	223.695
51	AALESGVNQLADTVR		1-1_GL0130011	[gene] locus=scaffold3665_9:5820:7442:+ [Complete] codon-table.11	103.73	772.408	2	1542.8	0.0012	318.423
52	AALESGVNQLANTVR		MC-6-2_GL0106506	[gene] locus=scaffold82366_4:836:1498:+ [Lack 3'-end] codon-table.11	85.93	771.917	2	1541.82	0.0026	312.57
53	AALESGVNQLTDTVR		Group2-5A_GL0036153	[gene] locus=scaffold17828_10:3115:4737:- [Complete] codon-table.11	53.07	787.414	2	1572.81	0.0024	302.482
54	AALGCGQCSDEIK	Carbamidation@C:5,Carbamidation@C:8	S-Fe11_GL0063452	[gene] locus=scaffold56808_3:23033:26614:+ [Complete] codon-table.11	49.99	704.811	2	1407.61	-0.0043	148.468
55	AALPTIK		4-2_GL0119025	[gene] locus=scaffold37283_3:7695:8918:+ [Complete] codon-table.11	49.91	357.231	2	712.448	-0.0001	179.177
56	AALQQEVDQLNSEIDR		S-Fe16_GL0099125	[gene] locus=scaffold47402_1:1:576:- [Lack 3'-end] codon-table.11	74.25	914.955	2	1827.9	-0.0011	390.24
57	AALQSAATAAGK		7_GL0055512	[gene] locus=scaffold60745_1:1:549:+ [Lack both ends] codon-table.11	66.48	530.293	2	1058.57	0.0001	109.307
58	AALTADEIAK		2-1_GL0071491	[gene] locus=scaffold33525_2:750:3377:- [Complete] codon-table.11	63.87	501.777	2	1001.54	0.0005	168.41
59	AALVHGLK		1-1_GL0000781	[gene] locus=scaffold81376_2:346:747:- [Complete] codon-table.11	38.7	404.756	2	807.497	0.0004	94.5509
60	AANAGGVATSALEMSQNSQR	Oxidation@M:14	4-3_GL0043611	[gene] locus=scaffold12915_2:412:1746:+ [Complete] codon-table.11	44.83	989.971	2	1977.93	0.0106	306.946
61	AANAGGVATSALEMTQNSER		6-3_GL0098453	[gene] locus=scaffold6231_3:526:1860:- [Complete] codon-table.11	111.86	989.464	2	1976.91	-0.0082	306.82
62	AANAGGVATSGLEMSQNSER		2-1_GL0112186	[gene] locus=scaffold33177_10:313:1671:+ [Complete] codon-table.11	99.3	975.455	2	1948.9	0.0047	228.749
63	AANLDAIHDTVHEMAR	Oxidation@M:14	5-6_GL0003735	[gene] locus=scaffold26283_9:666:1205:+ [Complete] codon-table.11	44.57	890.426	2	1778.84	0.0003	193.645
64	AANLPEAMIQNIANGR		S-Fe10_GL0124097	[gene] locus=scaffold65315_1:8155:9147:+ [Complete] codon-table.11	52.74	841.936	2	1681.86	-0.0001	434.877
65	AANTPEQVGLETFLPIYK		S-Fe11_GL0101442	[gene] locus=scaffold21557_1:15982:19320:- [Complete] codon-table.11	65.32	996.026	2	1990.04	-0.0037	489.05
66	AAPAPAAAPAAGGAAGSVK		G1-8A_GL0052900	[gene] locus=scaffold27167_2:1922:2305:+ [Complete] codon-table.11	50.29	753.407	2	1504.8	-0.0001	142.122
67	AAQQAAELKPGQVLLLENLR		MC-6-2_GL0031878	[gene] locus=scaffold19724_1:7165:8496:+ [Complete] codon-table.11	37.2	721.413	3	2161.22	-0.0037	398.687
68	AASANIIPSSTGAAK		11_GL0104167	[gene] locus=scaffold51577_6:2917:3747:- [Lack 5'-end] codon-table.11	53.48	679.866	2	1357.72	-0.0024	175.209
69	AASEFLGGASLEAGEK		S-Fe7_GL0152422	[gene] locus=scaffold58211_3:2:520:+ [Lack 5'-end] codon-table.11	80.65	768.881	2	1535.75	0.001	293.076
70	AASFASNIVEITYAK		8-7_GL0096259	[gene] locus=scaffold44923_1:2:1399:+ [Lack 5'-end] codon-table.11	50	792.919	2	1583.82	0.0043	389.328
71	AASGFNATEDAQTLR		tr|A0A0N4SW89|A0A0N4SW89_MOUSE	Annexin (Fragment) OS=Mus musculus OX=10090 GN=Anxa4 PE=1 SV=3	64.46	776.375	2	1550.73	0.0021	227.556
72	AASGFNATEDAQTLRK		tr|A0A0N4SW89|A0A0N4SW89_MOUSE	Annexin (Fragment) OS=Mus musculus OX=10090 GN=Anxa4 PE=1 SV=3	87.36	840.424	2	1678.83	0.0057	191.506
73	AASGNIIPSSTGAAK		10_GL0019744	[gene] locus=scaffold23335_13:3093:4103:- [Complete] codon-table.11	84.93	672.859	2	1343.7	-0.0012	160.15
74	AATDGVMAQTK	Oxidation@M:7	5_GL0060370	[gene] locus=scaffold24287_1:2:712:- [Lack both ends] codon-table.11	85.03	554.77	2	1107.52	0.0017	70.8297
75	AATDGVMAQTK		5_GL0060370	[gene] locus=scaffold24287_1:2:712:- [Lack both ends] codon-table.11	78.21	546.772	2	1091.53	0.0006	108.82
76	AATGNIIPSSTGAAK		2-1_GL0048660	[gene] locus=scaffold49693_1:422:1435:+ [Complete] codon-table.11	78.81	679.869	2	1357.72	0.0023	174.205
77	AATHIASLQDINEAFSVGYLAGQAAEEGK		S-Fe20_GL0130374	[gene] locus=scaffold46104_5:370:1581:- [Lack 5'-end] codon-table.11	91.77	987.823	3	2960.45	-0.004	503.418
78	AATIDDNGNLTPVAGGK		S-Fe12_GL0206107	[gene] locus=scaffold9351_8:3804:6530:+ [Complete] codon-table.11	75.79	807.41	2	1612.81	0.0003	208.409
79	AAVAEGIVPGGGVAYIR		S-Fe10_GL0090075	[gene] locus=scaffold21599_1:612:2243:+ [Complete] codon-table.11	62.99	800.446	2	1598.88	0.0002	337.915
80	AAVDAMNEGDVILLENTR		7-5_GL0132685	[gene] locus=scaffold62267_1:4408:5607:+ [Complete] codon-table.11	50.6	965.984	2	1929.95	0.0071	405.12
81	AAVEEGIIAGGGSAYIHASK		1-1_GL0130011	[gene] locus=scaffold3665_9:5820:7442:+ [Complete] codon-table.11	66.33	634.328	3	1899.96	-0.0079	285.014
82	AAVEEGIVPGGGVALVR		1A-dyr2-07_GL0049869	[gene] locus=scaffold24844_2:31298:32938:+ [Complete] codon-table.11	60.56	797.448	2	1592.88	-0.007	333.085
83	AAVFGQTQTQAQSGR		6-1_GL0022091	[gene] locus=scaffold15241_12:2206:3885:+ [Complete] codon-table.11	61.38	775.39	2	1548.77	0.0007	150.836
84	AAVPSGASTGENEALELR		S-Fe10_GL0153492	[gene] locus=scaffold53968_1:44139:45440:- [Complete] codon-table.11	91.33	886.443	2	1770.87	-0.0023	266.488
85	AAVPSGASTGIFEACELR	Carbamidation@C:15	5-6_GL0112651	[gene] locus=scaffold37626_2:3:1232:- [Lack 3'-end] codon-table.11	81.19	918.452	2	1834.89	0.0013	345.164
86	AAVSNFTQWLATHFAGTGIR		3B-dyr36-06_GL0040391	[gene] locus=scaffold4288_24:883:1728:+ [Complete] codon-table.11	63.15	716.705	3	2147.09	0.0026	528.534
87	AAYEEAEHAAK		Group2-7A_GL0031411	[gene] locus=scaffold15019_2:2:718:+ [Lack 5'-end] codon-table.11	69.51	595.278	2	1188.54	0.0005	90.9929
88	AAYGTNEEALLEHFLTNGAK		3-5_GL0018240	[gene] locus=scaffold49039_5:959:2473:+ [Complete] codon-table.11	58.67	717.024	3	2148.05	0.0017	487.493
89	AAYPDDLADFETVLDK		7-5_GL0009091	[gene] locus=scaffold18942_2:4598:5983:- [Complete] codon-table.11	58.17	891.928	2	1781.84	0.0046	478.498
90	AAYTAACQAAGAAVK	Carbamidation@C:7	tr|Q8R1G8|Q8R1G8_MOUSE	Fcgbp protein (Fragment) OS=Mus musculus OX=10090 GN=Fcgbp PE=2 SV=1	59.23	712.353	2	1422.69	-0.0017	210.591
91	ACADATLSQITNNIDPVGR	Carbamidation@C:2	tr|H3BKR2|H3BKR2_MOUSE	Guanine nucleotide-binding protein G(I)/G(S)/G(T) subunit beta-1 (Fragment) OS=Mus musculus OX=10090 GN=Gnb1 PE=1 SV=8	79.71	1008.5	2	2014.98	0.0043	398.069
92	ACDLVCSEFTDK	Carbamidation@C:2,Carbamidation@C:6	25_GL0090803	[gene] locus=scaffold21373_2:285:2801:+ [Complete] codon-table.11	44.26	722.808	2	1443.6	0.0012	270.018
93	ACDSGGILDNKPK	Carbamidation@C:2	sp|E9Q7P9|CDHR2_MOUSE	Cadherin-related family member 2 OS=Mus musculus OX=10090 GN=Cdhr2 PE=1 SV=1	92.89	687.837	2	1373.66	-0.001	127.327
94	ACECAVDAIAK	Carbamidation@C:2,Carbamidation@C:4	7-5_GL0099918	[gene] locus=scaffold122595_1:6879:8504:+ [Complete] codon-table.11	58.3	604.276	2	1206.54	-0.0002	166.151
95	ACFVLDAIR	Carbamidation@C:2	1A-dyr2-07_GL0007771	[gene] locus=scaffold3091_12:3199:3585:- [Complete] codon-table.11	45.49	532.782	2	1063.55	0.0003	345.264
96	ACGDSTLTQITAGLDPVGR	Carbamidation@C:2	tr|D3Z1M1|D3Z1M1_MOUSE	Guanine nucleotide-binding protein G(I)/G(S)/G(T) subunit beta-2 (Fragment) OS=Mus musculus OX=10090 GN=Gnb2 PE=1 SV=1	69.6	966.474	2	1930.93	-0.0088	417.105
97	ACGGSDTLATGYILSK	Carbamidation@C:2	2A-dyr16-07_GL0080542	[gene] locus=scaffold40499_8:329:1138:- [Complete] codon-table.11	64.66	807.396	2	1612.78	0.0009	300.399
98	ACIAEMYDQATADAVR	Carbamidation@C:2	20_GL0037957	[gene] locus=scaffold86040_1:1:588:+ [Lack both ends] codon-table.11	74.07	892.904	2	1783.79	0.0069	355.094
99	ACNIESGSGVPNK	Carbamidation@C:2	1-1_GL0024301	[gene] locus=scaffold2676_4:463:888:- [Complete] codon-table.11	56.5	666.815	2	1331.62	0.0014	119.5
100	ACNIQSGSGVPNK	Carbamidation@C:2	14_GL0071871	[gene] locus=scaffold9783_5:402:878:+ [Complete] codon-table.11	56.39	666.322	2	1330.63	0.0003	102.66
101	ACQASQLAVCASAILSGAK	Carbamidation@C:2,Carbamidation@C:10	sp|P82901|NLT2P_WHEAT	Non-specific lipid-transfer protein 2P OS=Triticum aestivum OX=4565 PE=1 SV=1	85.49	953.477	2	1904.94	-0.0052	444.878
102	ACSDNGYEVDPEISEFFSTHR	Carbamidation@C:2	10_GL0025698	[gene] locus=scaffold43294_3:49880:51919:- [Complete] codon-table.11	84.84	820.686	3	2459.04	0.0016	442.33
103	ACSDNGYEVDPEVSEFFSTHR	Carbamidation@C:2	S-Fe12_GL0075726	[gene] locus=scaffold19_2:13:2052:- [Complete] codon-table.11	63.9	816.012	3	2445.01	-0.0041	413.414
104	ACVPIEQCGCYHNGVYYEPEESVLIENCQQHCVCQPGK	Carbamidation@C:2,Carbamidation@C:8,Carbamidation@C:10,Carbamidation@C:28,Carbamidation@C:32,Carbamidation@C:34	tr|E9Q0B5|E9Q0B5_MOUSE	Fc fragment of IgG-binding protein OS=Mus musculus OX=10090 GN=Fcgbp PE=1 SV=1	45.87	1153.75	4	4610.95	0.0042	354.53
105	ACYDGIQQCNTVIDYANK	Carbamidation@C:2,Carbamidation@C:9	MH-0-4_GL0086571	[gene] locus=scaffold65883_1:49:1926:- [Lack 5'-end] codon-table.11	84.33	1066.97	2	2131.93	0.0034	300.211
106	ADAACLIAR	Carbamidation@C:5	5-5_GL0049736	[gene] locus=scaffold42610_1:76:1266:+ [Lack 3'-end] codon-table.11	53.06	480.751	2	959.487	0.0012	182.844
107	ADAESYLGEK		S-Fe12_GL0027102	[gene] locus=scaffold1452_2:3:1949:+ [Lack 5'-end] codon-table.11	54.94	541.753	2	1081.49	-0.0007	190.915
108	ADANGLIDYR		2-7_GL0087533	[gene] locus=scaffold56001_1:145:2274:- [Lack 5'-end] codon-table.11	64.97	554.276	2	1106.54	0.0026	240.01
109	ADATMENVLGGQTLTFTLCK	Carbamidation@C:19	MC-6-2_GL0127619	[gene] locus=scaffold102326_1:6762:8390:- [Complete] codon-table.11	68.98	1085.53	2	2169.05	0.0055	467.336
110	ADAVDYSTDWNLK		5-8_GL0001686	[gene] locus=C1363761_1:1:1662:+ [Lack 5'-end] codon-table.11	83.84	749.348	2	1496.68	0.0025	325.584
111	ADAVETPIGYEPKPEDIDTEGLDIDLDTLK		MH-6-5_GL0035055	[gene] locus=scaffold20346_1:274:2040:+ [Complete] codon-table.11	49.51	1091.54	3	3271.59	0.0057	476.929
112	ADCTGQVSDINLMGYGK	Carbamidation@C:3	tr|B7ZN55|B7ZN55_MOUSE	Asah2 protein OS=Mus musculus OX=10090 GN=Asah2 PE=2 SV=1	72.93	914.912	2	1827.81	-0.0045	334.572
113	ADDAAGLSISEK		1-4_GL0080969	[gene] locus=C865378_1:1:801:- [Lack both ends] codon-table.11	53.79	588.79	2	1175.56	-0.0023	183.85
114	ADDLNTELEK		MC-0-3_GL0053585	[gene] locus=scaffold39538_1:1676:3703:- [Complete] codon-table.11	67.55	574.278	2	1146.54	0.0003	180.281
115	ADDMGVICGVTTNPSLIAK	Carbamidation@C:8	8-1_GL0070353	[gene] locus=scaffold30523_1:18228:18887:- [Complete] codon-table.11	55.29	981.496	2	1960.98	0.0184	361.921
116	ADEIGPFTPR		sp|Q6K508|GLUD1_ORYSJ	Glutelin type-D 1 OS=Oryza sativa subsp. japonica OX=39947 GN=GLUD1 PE=2 SV=1	45.16	551.779	2	1101.54	-0.0011	257.461
117	ADENAAQAQAEAEAGEEK		MC-0-3_GL0008640	[gene] locus=scaffold4499_2:2496:3299:+ [Complete] codon-table.11	80.4	916.402	2	1830.79	0.0019	194.414
118	ADFYNPK		tr|Q7GC77|Q7GC77_SOYBN	Glycinin A3B4 subunit OS=Glycine max OX=3847 PE=1 SV=1	41.41	427.706	2	853.397	0.0003	148.523
119	ADGFEWGFTALPAVTEGGER		4-7_GL0123000	[gene] locus=scaffold46266_2:3:971:+ [Lack 5'-end] codon-table.11	82.66	1055.49	2	2108.98	-0.0052	498.023
120	ADGHDFTVGIDINTPIIEAER		1A-dyr4-07_GL0080154	[gene] locus=scaffold28359_2:3:560:- [Lack both ends] codon-table.11	53.52	761.712	3	2282.11	-0.0037	426.839
121	ADGLAILGVLMK		tr|D3YYQ4|D3YYQ4_MOUSE	Carbonic anhydrase 1 (Fragment) OS=Mus musculus OX=10090 GN=Car1 PE=1 SV=1	65.1	600.855	2	1199.7	0.0005	528.551
122	ADGNSLQFTGVDQK		7-1_GL0077496	[gene] locus=scaffold49797_3:1:747:- [Lack both ends] codon-table.11	55.89	740.357	2	1478.7	0.0002	237.915
123	ADGPNVSDALQEELEK		G1-7A_GL0074622	[gene] locus=scaffold47638_1:2:3904:- [Lack 3'-end] codon-table.11	43.56	857.911	2	1713.81	0.0016	361.007
124	ADGYDPQDFDANFEAIK		2A-dyr14-06_GL0034931	[gene] locus=scaffold49313_1:77887:78687:+ [Complete] codon-table.11	52.46	958.42	2	1914.83	-0.0018	397.707
125	ADIALPCATQNEINGDDAR	Carbamidation@C:7	MC-6-2_GL0067040	[gene] locus=scaffold46875_2:75420:76757:- [Complete] codon-table.11	113.26	1022.48	2	2042.95	0.0185	299.451
126	ADIDFCQAEALTK	Carbamidation@C:6	MC-6-2_GL0181019	[gene] locus=scaffold132925_1:25541:26260:+ [Complete] codon-table.11	64.37	741.351	2	1480.69	-0.0004	329.547
127	ADIDYALVEAHTK		MC-0-1_GL0060595	[gene] locus=scaffold49044_4:7827:8561:+ [Complete] codon-table.11	53.23	723.369	2	1444.72	0.0033	273.434
128	ADIDYALVEALTK		S-Fe10_GL0072606	[gene] locus=scaffold1233_1:35613:36344:+ [Complete] codon-table.11	73.43	711.38	2	1420.75	0.0004	478.184
129	ADIDYGFAEAATTYGR		MC-0-1_GL0015776	[gene] locus=scaffold11805_2:601:1524:- [Complete] codon-table.11	46.4	860.898	2	1719.78	0.0081	378.442
130	ADIDYGFAEADTTYGK		2-7_GL0013070	[gene] locus=scaffold13995_12:1168:1824:- [Complete] codon-table.11	96.05	868.886	2	1735.76	-0.0003	329.976
131	ADIDYGFAEANTTYGK		S-Fe1_GL0133928	[gene] locus=scaffold17044_23:744:1451:- [Complete] codon-table.11	80.25	868.396	2	1734.78	0.0048	317.181
132	ADIEYGFAEAATTFGR		MC-0-3_GL0011915	[gene] locus=scaffold6881_1:3:818:- [Lack 3'-end] codon-table.11	48.33	859.905	2	1717.8	0.0015	441.479
133	ADIVNEISK		MC-6-3_GL0001145	[gene] locus=scaffold94_4:1498:1770:- [Complete] codon-table.11	42.7	494.769	2	987.524	0.0008	202.892
134	ADLDDQSTTLLQR		tr|A0A1D5SCU2|A0A1D5SCU2_WHEAT	Uncharacterized protein OS=Triticum aestivum OX=4565 PE=4 SV=1	81.75	738.374	2	1474.73	0.0069	263.043
135	ADLEEETVELVLR		MC-0-3_GL0061126	[gene] locus=scaffold46232_3:2885:4144:+ [Complete] codon-table.11	78.2	758.399	2	1514.78	0.0006	496.547
136	ADLIAYLK		tr|Q56A15|Q56A15_MOUSE	Cytochrome c OS=Mus musculus OX=10090 GN=Cycs PE=1 SV=1	45.9	453.769	2	905.523	0.0005	350.581
137	ADLLYECPVEGGITR	Carbamidation@C:7	G1-6A_GL0077868	[gene] locus=scaffold43630_13:293:1492:- [Complete] codon-table.11	50.39	846.919	2	1691.82	0.0037	321.952
138	ADLNNENLEALEK		S-Fe20_GL0124261	[gene] locus=scaffold93431_1:2:1567:- [Lack 3'-end] codon-table.11	86.09	736.867	2	1471.72	0.0035	277.567
139	ADLPAGVTAVGTATYK		2-2_GL0043249	[gene] locus=scaffold16840_3:1:924:+ [Lack 5'-end] codon-table.11	68.07	767.91	2	1533.81	0.0026	285.857
140	ADLTADDSIDYYDIDVDDELVNR		MC-0-3_GL0088156	[gene] locus=scaffold70464_4:4589:5998:- [Lack 5'-end] codon-table.11	39.67	882.395	3	2644.16	-0.0018	459.355
141	ADLTTQEGVQK		6-8_GL0049815	[gene] locus=scaffold81498_1:1:1623:+ [Lack 5'-end] codon-table.11	52.69	595.307	2	1188.6	-0.0003	113.281
142	ADNFTDPSSYDEVDR		8-5_GL0029457	[gene] locus=scaffold63127_1:6:3206:- [Complete] codon-table.11	77.29	865.861	2	1729.71	-0.0004	290.14
143	ADNSATGFGTGTR		sp|P97449|AMPN_MOUSE	Aminopeptidase N OS=Mus musculus OX=10090 GN=Anpep PE=1 SV=4	74.6	627.789	2	1253.56	0.0008	124.712
144	ADNSFENSFVDLK		6-3_GL0126173	[gene] locus=C1127100_1:110:781:- [Lack 5'-end] codon-table.11	56.84	743.348	2	1484.68	0.0024	367.366
145	ADNWFLR		Group2-4A_GL0089953	[gene] locus=scaffold72901_6:9907:11085:- [Complete] codon-table.11	47.34	461.233	2	920.451	0.0006	327.436
146	ADPENGAFNLPNATTDFTLTFNK		MC-6-2_GL0022047	[gene] locus=scaffold12222_1:73938:77276:- [Complete] codon-table.11	75.1	1249.59	2	2497.17	-0.0052	493.076
147	ADPSQPPSELGYTWNIPVR		tr|Q52JJ6|Q52JJ6_MOUSE	Aminopeptidase OS=Mus musculus OX=10090 GN=Enpep PE=1 SV=1	78.37	1064.03	2	2126.04	-0.0007	414.072
148	ADQLDVTTNDANLFGEGK		16_GL0036423	[gene] locus=scaffold30726_2:1074:2285:+ [Complete] codon-table.11	100.21	954.452	2	1906.89	-0.0005	349.19
149	ADSIGSLTTK		5-4_GL0075946	[gene] locus=scaffold49541_5:2:670:+ [Lack both ends] codon-table.11	63.59	496.767	2	991.519	-0.0001	162.237
150	ADSLADEINFLR		tr|Q0VDR7|Q0VDR7_MOUSE	Krt6b protein OS=Mus musculus OX=10090 GN=Krt6b PE=2 SV=1	62.43	682.344	2	1362.67	-0.0038	442.821
151	ADSSFNLPDDITGDTFVDAHSLFR		7-5_GL0059941	[gene] locus=scaffold121729_1:6463:9123:+ [Complete] codon-table.11	44.68	880.745	3	2639.21	-0.0009	515.769
152	ADSTNVYDSEDK		S-Fe6_GL0098161	[gene] locus=scaffold90856_2:2440:4374:- [Complete] codon-table.11	77.54	672.283	2	1342.55	-0.0016	110.21
153	ADSVTAGEDSITVDGK		Group2-8A_GL0080255	[gene] locus=scaffold57770_11:1:834:+ [Lack 5'-end] codon-table.11	111.67	782.872	2	1563.73	0.0029	219.07
154	ADSVVFQSQK		S-Fe10_GL0157502	[gene] locus=C953260_1:521:2419:- [Complete] codon-table.11	49.2	554.785	2	1107.56	-0.0006	143.795
155	ADTFVVEFDK		7-5_GL0146314	[gene] locus=scaffold133_3:5906:9031:- [Complete] codon-table.11	46.73	585.788	2	1169.56	0.0009	329.182
156	ADTVSAGEDSITVDGK		7-5_GL0132684	[gene] locus=scaffold62267_1:3257:4273:+ [Complete] codon-table.11	100.68	782.87	2	1563.72	-0.0018	216.477
157	ADTVTAGEDSITVDGK		1-1_GL0026923	[gene] locus=scaffold182_2:27315:28316:- [Complete] codon-table.11	80.54	789.88	2	1577.75	0.003	225.02
158	ADTYVVFAVTTPDIGTR		1-4_GL0023062	[gene] locus=scaffold20950_8:1751:3526:+ [Lack 3'-end] codon-table.11	70.34	913.472	2	1824.93	0.0031	419.718
159	ADVCSTLGFIGVDIDK	Carbamidation@C:4	MC-6-3_GL0005000	[gene] locus=scaffold1047_6:4538:5743:- [Complete] codon-table.11	56.93	855.424	2	1708.83	-0.0001	455.736
160	ADVQGSVEAVK		MC-6-2_GL0015785	[gene] locus=scaffold8327_2:111739:114849:- [Complete] codon-table.11	45.73	551.791	2	1101.57	0.0005	144.124
161	ADVTVEGINAAMK		1-3_GL0048866	[gene] locus=scaffold2773_12:97:1113:+ [Complete] codon-table.11	49.98	659.837	2	1317.66	0.0002	288.782
162	ADVVICAVPFTNSVTADMIR	Carbamidation@C:6	S-Fe6_GL0137226	[gene] locus=scaffold36744_5:696:1289:- [Lack 5'-end] codon-table.11	108.17	1090.05	2	2178.09	0.0081	473.185
163	AEAFTGVLAEK		MC-0-3_GL0045790	[gene] locus=scaffold32592_2:13359:15002:+ [Complete] codon-table.11	48.03	568.305	2	1134.6	0.0032	261.968
164	AEAPEADDSSDDNAEAPEADDSASSGGTIK		S-Fe12_GL0177806	[gene] locus=scaffold98833_2:1:375:- [Lack 3'-end] codon-table.11	62.38	974.741	3	2921.2	0.0214	185.546
165	AEAQGFEVYTAAEAAK		1A-dyr4-07_GL0023289	[gene] locus=scaffold2777_6:260:1309:- [Complete] codon-table.11	83.45	828.399	2	1654.78	-0.0002	294.481
166	AEAQGFQVYTAAEAAK		10_GL0021623	[gene] locus=scaffold18375_1:104577:105629:- [Complete] codon-table.11	84.78	827.909	2	1653.8	0.0038	279.781
167	AEAQLYDGQGNAVSGVGLR		2-1_GL0117671	[gene] locus=scaffold69417_4:8892:10472:+ [Complete] codon-table.11	92.21	952.976	2	1903.94	-0.0007	291.22
168	AEAQLYDGQGNAVSSVGLR		Group2-4A_GL0005459	[gene] locus=scaffold1315_5:3:1301:+ [Lack 5'-end] codon-table.11	120.97	967.981	2	1933.95	-0.0017	294.484
169	AEDGSVIDYELIDQDAR		tr|B0V2N5|B0V2N5_MOUSE	Annexin (Fragment) OS=Mus musculus OX=10090 GN=Anxa2 PE=1 SV=1	81.78	954.946	2	1907.88	0.0023	372.755
170	AEDTIISAASCTTNCLAPMADALNK	Carbamidation@C:11,Carbamidation@C:15	11_GL0045251	[gene] locus=scaffold37323_1:5738:6808:+ [Complete] codon-table.11	110.72	1319.61	2	2637.21	0.0016	449.284
171	AEDYADIDAAPEEK		11_GL0108772	[gene] locus=scaffold52924_1:3851:5041:- [Complete] codon-table.11	62.19	768.833	2	1535.65	-0.0111	223.795
172	AEDYASIDAAPEER		35_GL0130831	[gene] locus=scaffold42756_7:74:1396:- [Lack 5'-end] codon-table.11	60.87	768.847	2	1535.68	0.0058	223.124
173	AEEIGLEPEAK		1A-dyr4-07_GL0093018	[gene] locus=scaffold220_3:24965:26671:- [Complete] codon-table.11	54.21	593.303	2	1184.59	-0.0003	189.203
174	AEELFQSTNSAR		S-Fe10_GL0011395	[gene] locus=scaffold65_1:39741:41357:- [Complete] codon-table.11	55.88	676.825	2	1351.64	-0.0015	191.13
175	AEETLAAEGISAK		5-7_GL0037142	[gene] locus=scaffold44739_4:1831:2796:+ [Complete] codon-table.11	43.85	645.335	2	1288.65	0.0039	199.407
176	AEEVDEVLGSR		tr|C0PGM3|C0PGM3_MAIZE	Globulin-1 S allele OS=Zea mays OX=4577 GN=ZEAMMB73_Zm00001d033447 PE=2 SV=1	68.89	602.296	2	1202.58	-0.0007	238.269
177	AEEYAEQLAEIR		MC-0-3_GL0086566	[gene] locus=scaffold69223_1:2140:3150:+ [Complete] codon-table.11	65.91	711.349	2	1420.68	0.0005	310.835
178	AEGALTEVHDMLNR		Group2-8A_GL0173163	[gene] locus=scaffold150079_2:2:1543:- [Lack both ends] codon-table.11	62.84	778.38	2	1554.74	-0.0015	344.256
179	AEGSASQIYDTNNWNR		G1-1A_GL0021808	[gene] locus=scaffold12946_1:95832:97043:+ [Complete] codon-table.11	61.25	913.411	2	1824.81	0.005	266.387
180	AEGSDSQVYDVNNWNR		S-Fe10_GL0079342	[gene] locus=scaffold65790_1:44077:45279:- [Complete] codon-table.11	108.13	927.405	2	1852.8	-0.0013	283.914
181	AEGYDVDLSDPVASK		2A-dyr14-06_GL0056636	[gene] locus=scaffold11334_2:20914:21750:- [Complete] codon-table.11	45.19	783.373	2	1564.73	0.0053	292.567
182	AEHEGCQYISFK	Carbamidation@C:6	tr|Q0E261|Q0E261_ORYSJ	Glutelin OS=Oryza sativa subsp. japonica OX=39947 GN=Os02g0268300 PE=2 SV=1	53.8	734.83	2	1467.65	0.0007	209.374
183	AEIDMLDIR		tr|Q7TMN7|Q7TMN7_MOUSE	Annexin OS=Mus musculus OX=10090 GN=Anxa4 PE=2 SV=1	53.56	538.276	2	1074.54	-0.0006	344.286
184	AEIIEYNPGFEVNHK		6-3_GL0036745	[gene] locus=scaffold31104_11:921:1961:+ [Complete] codon-table.11	63.28	587.293	3	1758.86	-0.0002	296.604
185	AEIPVLGDDAFPDIDTTR		50_GL0009649	[gene] locus=scaffold6_4:3:812:+ [Lack 5'-end] codon-table.11	84.11	972.977	2	1943.94	-0.008	452.27
186	AEISYVVLDKPEDAK		G1-3A_GL0012723	[gene] locus=scaffold5442_1:2:2035:+ [Lack both ends] codon-table.11	62.61	838.939	2	1675.86	-0.0024	269.005
187	AELANVSSGIR		G1-3A_GL0012723	[gene] locus=scaffold5442_1:2:2035:+ [Lack both ends] codon-table.11	43.97	558.803	2	1115.59	-0.001	194.231
188	AELEGSVFNLTADEFK		MC-0-3_GL0075199	[gene] locus=scaffold59304_12:2517:4574:- [Complete] codon-table.11	96.29	885.434	2	1768.85	0.0011	449.571
189	AELVGNEWVINGEK		MH-0-3_GL0088027	[gene] locus=scaffold60801_2:2:1087:+ [Lack 5'-end] codon-table.11	43.41	779.399	2	1556.78	0.0008	257.058
190	AEMALHDR		G1-7A_GL0058728	[gene] locus=scaffold34771_9:1712:3751:+ [Complete] codon-table.11	62.53	471.727	2	941.439	-0.0002	81.6418
191	AENAILSGCSAGGLTTILHCDR	Carbamidation@C:9,Carbamidation@C:20	tr|I1MMH4|I1MMH4_SOYBN	Pectin acetylesterase OS=Glycine max OX=3847 GN=100780707 PE=3 SV=1	50.1	772.707	3	2315.1	0.001	387.228
192	AEQDAIALQEQR		S-Fe10_GL0153119	[gene] locus=scaffold62632_1:107144:108016:- [Complete] codon-table.11	43.28	686.349	2	1370.68	0.0046	185.437
193	AETECQNAEYQQLLDIK	Carbamidation@C:5	tr|A2A513|A2A513_MOUSE	Keratin, type I cytoskeletal 10 OS=Mus musculus OX=10090 GN=Krt10 PE=1 SV=1	53.36	1026.99	2	2051.96	0.0107	365.539
194	AETFTFHSDICTLPEK	Carbamidation@C:11	tr|Q546G4|Q546G4_MOUSE	Albumin 1 OS=Mus musculus OX=10090 GN=Alb PE=1 SV=1	75.85	948.439	2	1894.86	-0.0132	321.055
195	AETPDLIR		S-Fe20_GL0156877	[gene] locus=scaffold60497_4:2976:3356:- [Complete] codon-table.11	46.19	457.751	2	913.488	0.0014	128.902
196	AEVCGNLITLSDR	Carbamidation@C:4	2-2_GL0127503	[gene] locus=scaffold105947_5:81:1199:- [Complete] codon-table.11	43.78	724.367	2	1446.72	0.0057	300.294
197	AEVDLQGIK		sp|Q99JG3|ANX13_MOUSE	Annexin A13 OS=Mus musculus OX=10090 GN=Anxa13 PE=1 SV=3	43.86	486.771	2	971.527	-0.0015	212.673
198	AEVDQLNAEISR		S-Fe20_GL0104847	[gene] locus=scaffold69473_1:772:1509:- [Lack 5'-end] codon-table.11	80.94	672.842	2	1343.67	0.0006	248.46
199	AEVIEFNPGFTPDNK		4-1_GL0012890	[gene] locus=scaffold57073_1:149:1186:- [Complete] codon-table.11	51.74	839.409	2	1676.8	-0.0015	354.037
200	AEVIEYNPGFTPNNK		7-5_GL0130960	[gene] locus=scaffold109_2:20308:21345:- [Complete] codon-table.11	71.57	846.915	2	1691.82	-0.0002	283.886
201	AEVPSGASTGENEAVELR		3-1_GL0009239	[gene] locus=scaffold36190_2:2:1300:- [Lack both ends] codon-table.11	100.86	908.44	2	1814.87	0.0007	236.84
202	AEVTLGTR		tr|A0A0R0F1F3|A0A0R0F1F3_SOYBN	Uncharacterized protein OS=Glycine max OX=3847 GN=GLYMA_19G236600 PE=3 SV=1	47.43	423.738	2	845.461	-0.0001	121.91
203	AEVYGTDTVK		5-1_GL0062293	[gene] locus=scaffold23989_1:15697:18669:- [Lack 5'-end] codon-table.11	49.74	541.773	2	1081.53	0.0014	133.232
204	AEYIHFTPDFVLGR		tr|Q3UW98|Q3UW98_MOUSE	Chloride channel accessory 4B OS=Mus musculus OX=10090 GN=Clca4b PE=1 SV=1	60.02	555.619	3	1663.84	0.0005	425.839
205	AEYLQTWSTLLPNINK		sp|Q6DYE8|ENPP3_MOUSE	Ectonucleotide pyrophosphatase/phosphodiesterase family member 3 OS=Mus musculus OX=10090 GN=Enpp3 PE=1 SV=2	60.41	946.002	2	1889.99	0.0009	496.331
206	AFAGLLK		Group2-4A_GL0043440	[gene] locus=scaffold29195_7:333:875:+ [Complete] codon-table.11	42.59	360.226	2	718.438	-0.0003	261.559
207	AFASLDELMSAIK		5_GL0048717	[gene] locus=scaffold105109_2:1888:3183:- [Complete] codon-table.11	82.51	698.364	2	1394.71	0.0019	524.808
208	AFCCDEFDGFAR	Carbamidation@C:3,Carbamidation@C:4	5_GL0082584	[gene] locus=scaffold24710_2:2:763:+ [Lack both ends] codon-table.11	28.58	747.793	2	1493.57	0.001	346.427
209	AFCGSLSR	Carbamidation@C:3	sp|P35230|REG3B_MOUSE	Regenerating islet-derived protein 3-beta OS=Mus musculus OX=10090 GN=Reg3b PE=1 SV=1	40.04	449.216	2	896.418	0.0002	140.665
210	AFDADGNPVINEK		S-Fe6_GL0137226	[gene] locus=scaffold36744_5:696:1289:- [Lack 5'-end] codon-table.11	64.78	695.336	2	1388.66	-0.0004	223.868
211	AFDDNYDTPISAGK		7-5_GL0022488	[gene] locus=scaffold122628_1:1765:3153:+ [Complete] codon-table.11	43.04	757.345	2	1512.68	0.0025	261.609
212	AFDDQCTGANPR	Carbamidation@C:6	3-1_GL0032996	[gene] locus=scaffold20136_8:892:3480:- [Complete] codon-table.11	94.27	676.288	2	1350.56	-0.0003	128.391
213	AFDFNLFNDQAYDK		5-8_GL0154826	[gene] locus=scaffold46445_5:1461:3713:- [Complete] codon-table.11	57.95	854.384	2	1706.75	-0.0052	465.357
214	AFDIQIPDEDAEK		1-1_GL0015705	[gene] locus=scaffold1976_1:41598:41834:+ [Complete] codon-table.11	51.64	745.854	2	1489.69	-0.0001	347.459
215	AFDLEGIDDDFR		Group2-3A_GL0089065	[gene] locus=scaffold47302_9:468:1484:- [Complete] codon-table.11	81.07	706.821	2	1411.63	0.0012	431.54
216	AFDLTSGNAIPVVR		MH-6-2_GL0064623	[gene] locus=scaffold47592_2:28223:29848:- [Complete] codon-table.11	77.84	730.399	2	1458.78	0.0007	364.307
217	AFEAGLTPILCCGESLEQR	Carbamidation@C:11,Carbamidation@C:12	G1-5A_GL0015167	[gene] locus=scaffold6955_3:82113:82859:+ [Complete] codon-table.11	93.27	1076.01	2	2150.01	-0.0067	436.576
218	AFEFEQEVVGGAVPK		G1-1A_GL0088107	[gene] locus=scaffold71208_8:1154:3241:- [Complete] codon-table.11	55.86	803.911	2	1605.81	0.0041	382.802
219	AFEGLLK		7-8_GL0114515	[gene] locus=scaffold4684_19:3742:4281:- [Complete] codon-table.11	39.25	389.228	2	776.442	-0.0011	272.939
220	AFGGALGGFTTGR		Group2-3A_GL0055130	[gene] locus=scaffold24646_30:294:1259:+ [Lack 3'-end] codon-table.11	48.35	606.312	2	1210.61	0.0005	317.882
221	AFGLAIK		2A-dyr14-07_GL0028867	[gene] locus=scaffold55025_1:44095:44448:- [Complete] codon-table.11	42.12	360.226	2	718.438	0.0001	262.01
222	AFHDEHFGPFFR		tr|A3KMG9|A3KMG9_MOUSE	Npc1l1 protein (Fragment) OS=Mus musculus OX=10090 GN=Npc1l1 PE=2 SV=1	41.57	377.428	4	1505.68	0.0004	322.493
223	AFIDVVTEELK		6-4_GL0067458	[gene] locus=scaffold31464_3:209:487:- [Complete] codon-table.11	56.49	632.345	2	1262.68	0	448.713
224	AFIDVVTEELVK		5-1_GL0055302	[gene] locus=scaffold156_3:24620:24895:- [Complete] codon-table.11	50.16	681.879	2	1361.74	-0.0004	488.132
225	AFILADPDGSNR		tr|B7ZN55|B7ZN55_MOUSE	Asah2 protein OS=Mus musculus OX=10090 GN=Asah2 PE=2 SV=1	58.99	638.319	2	1274.62	-0.0011	278.19
226	AFLQPSHYDADEIAFVR		tr|A0A1D5Z199|A0A1D5Z199_WHEAT	Uncharacterized protein OS=Triticum aestivum OX=4565 PE=4 SV=1	66.53	989.988	2	1977.96	0.0028	376.936
227	AFLQPSHYDADEVMFVK		tr|A0A1D6L7G4|A0A1D6L7G4_MAIZE	Globulin-2 OS=Zea mays OX=4577 GN=542382 PE=4 SV=1	55.29	998.972	2	1995.93	-0.011	375.313
228	AFQIIDDGTQGIIR		5-7_GL0064926	[gene] locus=scaffold13607_1:1828:2226:- [Complete] codon-table.11	51.77	773.916	2	1545.82	0.0021	374.219
229	AFSNEVGR		MC-6-2_GL0022047	[gene] locus=scaffold12222_1:73938:77276:- [Complete] codon-table.11	52.95	440.22	2	878.425	0	109.273
230	AFTADNFENYLIDGK		5-2_GL0092008	[gene] locus=scaffold15295_6:2:2086:- [Lack 3'-end] codon-table.11	73.76	859.407	2	1716.8	-0.0003	447.361
231	AFTADNFENYLIDGKPLSSYDVK		5-2_GL0092008	[gene] locus=scaffold15295_6:2:2086:- [Lack 3'-end] codon-table.11	65.28	869.758	3	2606.25	-0.0017	468.599
232	AFTDVVADELK		1A-dyr1-07_GL0003445	[gene] locus=scaffold33736_1:12333:12608:+ [Complete] codon-table.11	53.77	604.314	2	1206.61	0.0012	371.008
233	AFTDVVAEELK		Group2-4A_GL0040277	[gene] locus=scaffold26885_2:213:488:- [Complete] codon-table.11	57.12	611.321	2	1220.63	-0.0007	381.523
234	AFTDVVAEELKK		4-7_GL0080299	[gene] locus=scaffold8019_1:1:348:+ [Lack 5'-end] codon-table.11	45.63	450.582	3	1348.72	-0.0005	349.403
235	AFTEQYIATLPGIK		MC-0-3_GL0068266	[gene] locus=scaffold52995_8:9628:12438:+ [Complete] codon-table.11	57.15	776.427	2	1550.84	0.0046	396.903
236	AFTSMDSLMAAIK		8_GL0134338	[gene] locus=scaffold104817_1:1:915:- [Lack both ends] codon-table.11	46.21	693.344	2	1384.67	0.0005	455.982
237	AFTVDGQTVADLITEESGK		MC-0-1_GL0112251	[gene] locus=scaffold97473_1:65:1057:- [Complete] codon-table.11	49.05	990.989	2	1979.96	-0.0051	486.305
238	AFVDVVTSELK		8-2_GL0128287	[gene] locus=scaffold11648_1:1066:1341:+ [Complete] codon-table.11	49.47	604.334	2	1206.65	0.0035	389.885
239	AGAADDADDGASINK		S-Fe12_GL0053961	[gene] locus=scaffold28390_1:2:2731:+ [Lack 5'-end] codon-table.11	63.68	695.808	2	1389.6	0.0009	102.159
240	AGAANIVPNSTGAAK		1A-dyr4-07_GL0081851	[gene] locus=scaffold1753_5:475:1503:+ [Complete] codon-table.11	64.01	671.36	2	1340.7	-0.0001	151.144
241	AGAAVGGQVVEK		tr|A0A1D5XAR2|A0A1D5XAR2_WHEAT	Uncharacterized protein OS=Triticum aestivum OX=4565 PE=4 SV=1	45.79	543.302	2	1084.59	0.0021	102.376
242	AGAAYVSPFLGR		5-8_GL0130192	[gene] locus=scaffold4360_25:108:767:+ [Complete] codon-table.11	43.35	604.826	2	1207.64	0.002	312.16
243	AGACNIVPNSTGAAK	Carbamidation@C:4	2-1_GL0067356	[gene] locus=scaffold85845_4:178:1206:- [Complete] codon-table.11	77.2	715.857	2	1429.7	0.0021	153.12
244	AGADFTVTAADAAAPITLK		2-2_GL0043249	[gene] locus=scaffold16840_3:1:924:+ [Lack 5'-end] codon-table.11	53.08	902.477	2	1802.94	-0.0023	377.33
245	AGADVSGSTVTASVVK		7-5_GL0087714	[gene] locus=scaffold84345_1:187:492:+ [Complete] codon-table.11	79.37	724.884	2	1447.75	0.0015	202.685
246	AGAEGGQIIENPILANFK		S-Fe10_GL0161603	[gene] locus=scaffold443_4:7885:12183:+ [Complete] codon-table.11	64.85	921.494	2	1840.97	0.0055	431.364
247	AGAEIEVLK		5-1_GL0066422	[gene] locus=scaffold4848_7:10603:11262:- [Complete] codon-table.11	45.45	465.269	2	928.524	0.0006	200.932
248	AGAFAGR		8-1_GL0019032	[gene] locus=scaffold22323_5:2764:3135:+ [Lack 3'-end] codon-table.11	23.7	325.175	2	648.335	0.0004	69.1927
249	AGAGAGDGQTGVDQVVINFFHR		6-4_GL0072088	[gene] locus=scaffold8536_2:5739:7118:+ [Complete] codon-table.11	55.54	739.368	3	2215.08	0.0039	476.059
250	AGAGYDSIDTEFAK		MC-6-2_GL0001807	[gene] locus=scaffold138_1:72643:73560:+ [Complete] codon-table.11	52.32	722.836	2	1443.66	0.006	280.6
251	AGAQNIVPNSTGAAK		MC-6-2_GL0173474	[gene] locus=scaffold131798_1:62:1174:- [Complete] codon-table.11	74.88	699.871	2	1397.73	0.0009	146.165
252	AGAVAEEVLAAIR		tr|B2RUR3|B2RUR3_MOUSE	ATP-binding cassette, sub-family B (MDR/TAP), member 1B OS=Mus musculus OX=10090 GN=Abcb1b PE=1 SV=1	84.26	635.361	2	1268.71	-0.0016	424.736
253	AGAVNIVPNSTGAAK		MC-0-1_GL0061765	[gene] locus=scaffold50233_9:378:1379:+ [Complete] codon-table.11	48.37	685.376	2	1368.74	0.001	181.424
254	AGCDNQAHTLLCGTK	Carbamidation@C:3,Carbamidation@C:12	2-2_GL0145401	[gene] locus=scaffold74780_2:19056:20183:- [Complete] codon-table.11	64.07	549.252	3	1644.73	-0.0003	166.547
255	AGCDVVQPYAK	Carbamidation@C:3	tr|Q0WX48|Q0WX48_WHEAT	Thaumatin-like xylanase inhibitor (Fragment) OS=Triticum aestivum OX=4565 GN=tlxi PE=1 SV=1	58.36	604.292	2	1206.57	-0.0002	157.377
256	AGCGVNPIR	Carbamidation@C:3	S-Fe7_GL0227235	[gene] locus=scaffold91107_1:3:569:- [Lack 3'-end] codon-table.11	42.08	472.242	2	942.469	-0.0011	110.865
257	AGDADGQVAGALNTTGNVLR		31_GL0053323	[gene] locus=scaffold23803_2:8599:9612:+ [Complete] codon-table.11	101.56	950.482	2	1898.95	0.0057	315.49
258	AGDAIEITEK		MC-0-1_GL0028096	[gene] locus=scaffold21316_3:1132:1353:- [Lack 5'-end] codon-table.11	52.11	523.771	2	1045.53	-0.0016	161.509
259	AGDAITVYQR		2-1_GL0082739	[gene] locus=scaffold83412_2:791:1603:+ [Complete] codon-table.11	48.9	547.289	2	1092.56	0.0067	176.623
260	AGDDAAGLK		3-3_GL0088496	[gene] locus=scaffold15454_1:3469:4770:- [Complete] codon-table.11	73.16	409.206	2	816.397	-0.0009	73.5624
261	AGDDAAGLSISEK		10_GL0088139	[gene] locus=scaffold5305_11:7242:8096:+ [Complete] codon-table.11	95.83	617.302	2	1232.59	0.0016	185.771
262	AGDDAAGLTISEK		7-6_GL0129178	[gene] locus=scaffold86267_1:39:878:- [Complete] codon-table.11	86.05	624.309	2	1246.6	-0.0001	189.359
263	AGDDANTAFEK		2-1_GL0004796	[gene] locus=scaffold32733_4:1313:2005:- [Complete] codon-table.11	79.16	569.754	2	1137.49	0.0005	112.813
264	AGDDTAGLAISEK		8-2_GL0042287	[gene] locus=scaffold68615_3:623:808:- [Complete] codon-table.11	74.35	624.309	2	1246.6	-0.0005	189.9
265	AGDDVDVVVTFPEDYGAK		11_GL0003545	[gene] locus=scaffold102201_2:275:1624:+ [Complete] codon-table.11	51.22	948.945	2	1895.87	-0.0043	387.462
266	AGDEIGSDHQSNIQSIFDYADR		4-7_GL0025922	[gene] locus=scaffold12020_2:2:1477:- [Lack both ends] codon-table.11	48.03	813.371	3	2437.09	0.0144	396.221
267	AGDEIICMDEVYGGTNR	Carbamidation@C:7	sp|Q8VCN5|CGL_MOUSE	Cystathionine gamma-lyase OS=Mus musculus OX=10090 GN=Cth PE=1 SV=1	48.67	950.417	2	1898.82	0.005	353.587
268	AGDIATCYSNADK	Carbamidation@C:7	S-Fe19_GL0102876	[gene] locus=scaffold46160_1:2:703:+ [Lack 5'-end] codon-table.11	48.2	693.303	2	1384.59	-0.0023	161.759
269	AGDILVGK		1-2_GL0015405	[gene] locus=scaffold21450_1:5541:9434:- [Lack 5'-end] codon-table.11	57.01	386.731	2	771.448	-0.0009	134.376
270	AGDNAAGLAISEK		MC-6-2_GL0179267	[gene] locus=scaffold132812_1:1836:3317:+ [Lack 3'-end] codon-table.11	62.9	608.809	2	1215.6	-0.0063	176.031
271	AGDNAAGLAVSEK		2-7_GL0087533	[gene] locus=scaffold56001_1:145:2274:- [Lack 5'-end] codon-table.11	72.73	601.806	2	1201.6	0.0026	141.534
272	AGDNIGALLR		6-2_GL0004766	[gene] locus=scaffold43602_1:9561:10754:- [Complete] codon-table.11	64.95	500.283	2	998.552	0.0006	287.397
273	AGDNILAVLK		sp|Q3UVK0|ERMP1_MOUSE	Endoplasmic reticulum metallopeptidase 1 OS=Mus musculus OX=10090 GN=Ermp1 PE=1 SV=2	44.98	507.301	2	1012.59	-0.0036	351.649
274	AGDPSTPSGEGSIK		5-6_GL0038578	[gene] locus=scaffold54961_3:1:3033:- [Lack both ends] codon-table.11	62.69	651.812	2	1301.61	-0.001	108.695
275	AGDVIELK		34_GL0042757	[gene] locus=scaffold37987_1:3871:4464:- [Complete] codon-table.11	51.44	422.742	2	843.47	-0.0003	173.661
276	AGEATLYVWAVQSEGKDPVTGEYPATTEK		5-1_GL0078816	[gene] locus=scaffold18028_1:3948:6803:- [Complete] codon-table.11	65.32	1033.17	3	3096.5	0.0034	420.728
277	AGEDVAIYK		MC-6-2_GL0184159	[gene] locus=scaffold133014_1:7531:10692:- [Complete] codon-table.11	43.02	483.251	2	964.488	0.0012	161.59
278	AGENFLIPR		tr|W5DQS5|W5DQS5_WHEAT	Uncharacterized protein OS=Triticum aestivum OX=4565 PE=3 SV=1	71.58	508.78	2	1015.55	0.0002	283.616
279	AGETVDIVGLQEEK		S-Fe7_GL0153218	[gene] locus=scaffold6515_1:893:1810:+ [Lack 3'-end] codon-table.11	48.29	744.383	2	1486.75	-0.001	288.894
280	AGETVEIVGLTDEK		1A-dyr4-07_GL0005233	[gene] locus=scaffold388_2:16:1218:+ [Complete] codon-table.11	61.13	730.876	2	1459.74	-0.0027	291.623
281	AGEVIGEALPASPGAAAGK		23_GL0067723	[gene] locus=C1101341_1:2118:4748:+ [Complete] codon-table.11	60.97	833.446	2	1664.88	0.0033	270.376
282	AGEVIGQALPASPGAAAGK		Group2-4A_GL0031570	[gene] locus=scaffold20149_15:4599:7349:+ [Complete] codon-table.11	54.29	832.951	2	1663.89	-0.001	257.641
283	AGEVIGSALPASPGAAAGK		1-2_GL0106009	[gene] locus=scaffold28842_1:5304:7925:- [Complete] codon-table.11	53.95	812.438	2	1622.86	-0.0002	257.446
284	AGEVTAAIAK		10_GL0039980	[gene] locus=scaffold22316_5:27901:28419:+ [Complete] codon-table.11	58.37	465.768	2	929.522	0.0035	120.737
285	AGFLGIPIPK		10_GL0070621	[gene] locus=scaffold46471_1:7301:8467:- [Complete] codon-table.11	50.09	506.813	2	1011.61	-0.0003	415.929
286	AGFLGIPVPK		6-7_GL0119670	[gene] locus=scaffold25325_11:10628:11782:+ [Complete] codon-table.11	63.66	499.805	2	997.596	0.0001	379.089
287	AGFMGIPVPK		G1-3A_GL0025582	[gene] locus=scaffold13319_3:5252:6403:+ [Complete] codon-table.11	58.67	508.784	2	1015.55	0	358.768
288	AGFTAIK		MC-6-1_GL0060802	[gene] locus=scaffold38000_1:6720:7868:+ [Complete] codon-table.11	31.58	354.208	2	706.401	-0.0004	88.7136
289	AGGDYNYTR		MC-6-1_GL0030803	[gene] locus=scaffold17044_16:2028:3038:- [Complete] codon-table.11	51.17	508.725	2	1015.43	-0.001	106.795
290	AGGGFLR		tr|K7LR85|K7LR85_SOYBN	Uncharacterized protein OS=Glycine max OX=3847 GN=100780083 PE=4 SV=1	25.7	339.19	2	676.366	0.0003	121.512
291	AGGGFNIEIR		MC-6-2_GL0032342	[gene] locus=scaffold19904_1:24241:27549:+ [Complete] codon-table.11	51.11	517.275	2	1032.54	0.0008	284.212
292	AGGPEPENNPTLR		1A-dyr2-07_GL0044982	[gene] locus=scaffold36294_2:5866:6603:- [Complete] codon-table.11	65.78	676.333	2	1350.65	-0.0012	139.74
293	AGHILPK		S-Fe12_GL0064208	[gene] locus=scaffold101832_1:6694:8082:+ [Complete] codon-table.11	29.95	368.229	2	734.444	0.0001	76.5812
294	AGHYAVGQFNINNLEWTK		1-1_GL0135671	[gene] locus=scaffold15294_15:148:1026:+ [Complete] codon-table.11	81.24	1031.51	2	2061.01	0.0031	396.014
295	AGIALTDTFVK		MC-6-2_GL0024096	[gene] locus=scaffold13885_1:13858:14868:- [Complete] codon-table.11	52.49	568.321	2	1134.63	-0.0006	324.268
296	AGIDEIYDEDILTGAER		11_GL0127162	[gene] locus=scaffold266_5:994:2616:- [Complete] codon-table.11	75.19	940.444	2	1878.87	-0.0118	418.661
297	AGIDGESIGNCPFSQR	Carbamidation@C:11	sp|Q8BXK9|CLIC5_MOUSE	Chloride intracellular channel protein 5 OS=Mus musculus OX=10090 GN=Clic5 PE=1 SV=1	74.45	854.393	2	1706.77	0.0035	286.423
298	AGIIGLTK		2-2_GL0100789	[gene] locus=scaffold19806_1:16890:17627:- [Complete] codon-table.11	48.75	386.75	2	771.485	0	203.876
299	AGILDILK		2-4_GL0043710	[gene] locus=scaffold20019_4:2011:3444:+ [Complete] codon-table.11	44.59	421.771	2	841.527	-0.0005	417.356
300	AGILDPAK		MC-6-2_GL0015820	[gene] locus=scaffold8327_2:147796:149418:- [Complete] codon-table.11	46.52	392.732	2	783.449	0.0002	149.899
301	AGILDPVK		20_GL0048707	[gene] locus=scaffold113090_1:3:899:+ [Lack both ends] codon-table.11	38.43	406.748	2	811.481	0.0009	201.102
302	AGILTEEGAK		7-5_GL0021481	[gene] locus=C1670783_1:3148:4743:+ [Complete] codon-table.11	48.53	494.768	2	987.522	-0.0018	144.699
303	AGINAGIDIDAFAPR		MC-0-1_GL0008990	[gene] locus=scaffold5907_2:1532:3667:- [Complete] codon-table.11	52.06	750.898	2	1499.78	0.0089	415.127
304	AGIQLTDTFVK		5-7_GL0079241	[gene] locus=scaffold39658_3:101:1129:- [Complete] codon-table.11	45.07	596.832	2	1191.65	-0.0004	322.424
305	AGIQLTPTFVK		S-Fe10_GL0083061	[gene] locus=scaffold1229_1:28281:29291:+ [Complete] codon-table.11	62.06	587.845	2	1173.68	-0.0007	321.577
306	AGIQQEIR		Group2-8A_GL0090318	[gene] locus=scaffold67746_6:178:396:+ [Complete] codon-table.11	72.65	457.756	2	913.498	0	128.486
307	AGIVEGDYYDEK		25_GL0072593	[gene] locus=scaffold48402_1:104:574:- [Lack 5'-end] codon-table.11	45.65	679.812	2	1357.61	0.0049	228.901
308	AGIVHTSIGK		MC-6-2_GL0041151	[gene] locus=scaffold26807_3:2905:3597:+ [Complete] codon-table.11	62.67	491.788	2	981.562	0.0015	95.4724
309	AGLEAALR		2-2_GL0109035	[gene] locus=scaffold63826_4:3802:4584:- [Complete] codon-table.11	61.37	400.735	2	799.456	0.0006	179.168
310	AGLEEGLR		MC-0-3_GL0056526	[gene] locus=scaffold42221_4:1396:3378:- [Complete] codon-table.11	48.91	422.73	2	843.445	-0.0003	153.657
311	AGLEHTNNVEAAAK		S-Fe6_GL0063644	[gene] locus=scaffold11976_2:1:243:- [Lack 3'-end] codon-table.11	48.16	712.862	2	1423.71	0.0031	98.8596
312	AGLESTLAETECR	Carbamidation@C:12	sp|P08730|K1C13_MOUSE	Keratin, type I cytoskeletal 13 OS=Mus musculus OX=10090 GN=Krt13 PE=1 SV=2	63.85	718.834	2	1435.65	-0.008	262.218
313	AGLETGGTGSLVRPVVSCK	Carbamidation@C:18	11_GL0081716	[gene] locus=scaffold1529_2:23760:24710:- [Complete] codon-table.11	54.19	630.004	3	1886.99	0.0015	250.179
314	AGLIALAK		MC-0-1_GL0098762	[gene] locus=scaffold87558_2:1301:2047:- [Complete] codon-table.11	37.34	378.752	2	755.49	-0.0008	214.353
315	AGLLEAK		MH-0-5_GL0029394	[gene] locus=scaffold19503_1:2006:3352:- [Complete] codon-table.11	41.14	351.213	2	700.412	-0.0002	94.0737
316	AGLLGGR		tr|A0A0P0W0G1|A0A0P0W0G1_ORYSJ	Os03g0627300 protein (Fragment) OS=Oryza sativa subsp. japonica OX=39947 GN=Os03g0627300 PE=4 SV=1	31.21	322.198	2	642.381	-0.0003	92.4669
317	AGLLGTLEEMRDEK		sp|Q5SX39|MYH4_MOUSE	Myosin-4 OS=Mus musculus OX=10090 GN=Myh4 PE=2 SV=1	65.2	781.399	2	1560.78	0.0027	388.22
318	AGLPIEVPAVTLNVVCGSGLK	Carbamidation@C:16	1A-dyr4-07_GL0106173	[gene] locus=scaffold15282_4:17534:18718:- [Complete] codon-table.11	73.99	698.725	3	2093.15	-0.0036	498.249
319	AGLPNEVPAVTLNVVCGSGLK	Carbamidation@C:16	G1-5A_GL0096645	[gene] locus=scaffold63998_17:3:1211:+ [Lack 5'-end] codon-table.11	84.42	1048.07	2	2094.12	0.0078	430.181
320	AGLQFPVGR		tr|A0A1D6AZN3|A0A1D6AZN3_WHEAT	Histone H2A OS=Triticum aestivum OX=4565 PE=3 SV=1	60.57	472.769	2	943.523	-0.0006	272.684
321	AGLTIQSTGDNGGEPVYDGWGISGNTVTASK		7-5_GL0151808	[gene] locus=scaffold46258_1:3903:7133:+ [Complete] codon-table.11	61.75	1018.16	3	3051.45	0.0081	408.619
322	AGLVSAK		G1-7A_GL0151923	[gene] locus=scaffold103349_1:1948:2553:+ [Complete] codon-table.11	44.51	323.199	2	644.384	-0.0014	45.4248
323	AGMDVNCGGYIQTHGVSAYQQGK	Carbamidation@C:7	tr|A0A1D6S9I6|A0A1D6S9I6_WHEAT	Uncharacterized protein OS=Triticum aestivum OX=4565 PE=4 SV=1	55.89	814.374	3	2440.1	0.011	269.999
324	AGNIIIR		1A-dyr2-07_GL0033654	[gene] locus=scaffold35087_2:2381:2644:- [Complete] codon-table.11	39.88	378.74	2	755.466	0.001	137.185
325	AGNPQSATTVATGDDITQYLNEDASDIR		2-1_GL0045814	[gene] locus=scaffold31325_9:132:1697:- [Complete] codon-table.11	57.33	975.127	3	2922.36	0.01	424.185
326	AGNYPDVICR	Carbamidation@C:9	S-Fe16_GL0018253	[gene] locus=scaffold5400_9:946:2274:+ [Lack 3'-end] codon-table.11	41.86	582.776	2	1163.54	-0.002	210.926
327	AGPASAR		tr|A0A1D6NSA5|A0A1D6NSA5_MAIZE	NAD(P)H dehydrogenase C1 OS=Zea mays OX=4577 GN=ZEAMMB73_Zm00001d044920 PE=4 SV=1	23.23	315.173	2	628.332	0.0029	86.6157
328	AGPVLLEPIFK		MC-0-1_GL0060587	[gene] locus=scaffold49044_4:2134:4260:+ [Complete] codon-table.11	47.13	592.358	2	1182.7	-0.0005	413.79
329	AGQATITATTVNGK		S-Fe11_GL0118431	[gene] locus=scaffold5418_3:3376:4800:- [Complete] codon-table.11	58.76	666.861	2	1331.71	0.0022	132.889
330	AGQFEGSATAAR		MC-6-2_GL0032342	[gene] locus=scaffold19904_1:24241:27549:+ [Complete] codon-table.11	69.79	583.283	2	1164.55	-0.0001	104.914
331	AGSGVTLTFDGNTITLPEEK		6-3_GL0052002	[gene] locus=scaffold11589_7:2461:3582:+ [Complete] codon-table.11	97.36	1025.52	2	2049.02	-0.0061	463.249
332	AGSSENLTATVLPQNADDK		S-Fe12_GL0165064	[gene] locus=scaffold42998_6:30820:35760:- [Complete] codon-table.11	63.96	965.973	2	1929.93	0.0043	264.308
333	AGSSSGSGVQGASAGGLAADASR		tr|A0A0A6YVU7|A0A0A6YVU7_MOUSE	Filaggrin OS=Mus musculus OX=10090 GN=Flg PE=1 SV=1	143.02	960.955	2	1919.9	0.0019	188.3
334	AGSTIEGLAK		2-1_GL0075316	[gene] locus=scaffold39069_2:464:1663:+ [Complete] codon-table.11	44.54	473.764	2	945.513	0.0003	151.876
335	AGTDAITDSMK		6-6_GL0055643	[gene] locus=scaffold63619_3:216:1148:- [Lack 5'-end] codon-table.11	53.23	555.26	2	1108.51	-0.0017	181.308
336	AGTGDIR		G1-6A_GL0056765	[gene] locus=scaffold30104_2:1:846:+ [Lack 5'-end] codon-table.11	35.4	345.185	2	688.355	0.0041	135.24
337	AGTTAESLASLK		20_GL0039468	[gene] locus=scaffold45513_5:1:786:- [Lack both ends] codon-table.11	75.79	574.81	2	1147.61	-0.0025	214.532
338	AGTTTITVTTK		S-Fe11_GL0118431	[gene] locus=scaffold5418_3:3376:4800:- [Complete] codon-table.11	54.92	547.308	2	1092.6	-0.0009	123.993
339	AGTTYIEVR		20_GL0102439	[gene] locus=scaffold20949_4:21081:27194:+ [Complete] codon-table.11	66.92	505.269	2	1008.52	0.0005	177.795
340	AGTVQDDINATNDK		MC-0-3_GL0071294	[gene] locus=scaffold55556_11:2799:4652:+ [Complete] codon-table.11	75.65	731.345	2	1460.67	0.0007	164.684
341	AGTVTMDVTK		2-1_GL0021623	[gene] locus=scaffold31325_3:1584:2273:- [Complete] codon-table.11	45	511.764	2	1021.51	0.001	140.074
342	AGVAPEQVDQVYMGCVIQAGLGQNVAR	Carbamidation@C:15	S-Fe8_GL0160858	[gene] locus=scaffold84136_1:34377:35570:+ [Complete] codon-table.11	82.76	944.141	3	2829.4	0.0101	469.751
343	AGVATLIR		20_GL0103218	[gene] locus=scaffold2199_24:872:1183:+ [Lack 3'-end] codon-table.11	42.75	400.753	2	799.491	-0.0006	86.1929
344	AGVAVEIGTVEDFLK		S-Fe10_GL0025743	[gene] locus=scaffold51837_1:24594:28310:- [Complete] codon-table.11	60.81	774.422	2	1546.83	0.0043	500.683
345	AGVDLLASPGLR		10_GL0004638	[gene] locus=scaffold49888_1:19845:21503:- [Complete] codon-table.11	39.59	584.837	2	1167.66	-0.0011	321.492
346	AGVDPNALVVEPYANPFR		S-Fe2_GL0195561	[gene] locus=scaffold1284_3:16413:18227:+ [Complete] codon-table.11	58.87	964.997	2	1927.98	0.001	432.997
347	AGVDPQLVFEAIR		6-6_GL0098757	[gene] locus=scaffold47163_2:87:770:+ [Lack 3'-end] codon-table.11	55.47	707.889	2	1413.76	0.002	449.478
348	AGVDVNIK		4-1_GL0065977	[gene] locus=scaffold61597_1:113961:114341:- [Complete] codon-table.11	45.16	408.235	2	814.455	0.0001	148.087
349	AGVETEYLNNVIGK		7-5_GL0148133	[gene] locus=scaffold121765_1:14658:16124:+ [Complete] codon-table.11	59.77	753.895	2	1505.77	0.0024	341.134
350	AGVIGLTK		2-1_GL0073579	[gene] locus=scaffold6742_3:10330:11091:+ [Complete] codon-table.11	55.46	379.742	2	757.47	0.0001	158.251
351	AGVKPEQVDEVLMGCVIQAAQGQNVAR	Carbamidation@C:15	1A-dyr4-07_GL0106173	[gene] locus=scaffold15282_4:17534:18718:- [Complete] codon-table.11	104.59	956.491	3	2866.45	0.0086	496.583
352	AGVKPEQVDEVLMGCVIQAAQGQNVAR	Oxidation@M:13,Carbamidation@C:15	G1-5A_GL0096645	[gene] locus=scaffold63998_17:3:1211:+ [Lack 5'-end] codon-table.11	64.91	961.818	3	2882.43	-0.0043	420.702
353	AGVKPEQVDEVMMGCVIQAAQGQNVAR	Carbamidation@C:15	1-2_GL0067463	[gene] locus=scaffold35381_3:110:1294:+ [Complete] codon-table.11	44.23	962.469	3	2884.39	-0.0144	453.519
354	AGVLETTFR		1A-dyr4-07_GL0023289	[gene] locus=scaffold2777_6:260:1309:- [Complete] codon-table.11	68.17	497.272	2	992.529	-0.0002	246.664
355	AGVPADAVDHVYMGCVIQAGLGQNVAR	Carbamidation@C:15	5-1_GL0023972	[gene] locus=scaffold50886_2:29094:30278:- [Complete] codon-table.11	48.44	923.457	3	2767.35	-0.003	425.239
356	AGVTAEGIAK		4-2_GL0066375	[gene] locus=scaffold55600_7:251:1507:+ [Complete] codon-table.11	52.98	458.759	2	915.504	0.0015	120.042
357	AGVVEGTYYDAK		5-1_GL0082387	[gene] locus=scaffold2480_2:15505:15999:- [Complete] codon-table.11	45.41	636.807	2	1271.6	-0.0032	191.825
358	AGYGLDECNAAR	Carbamidation@C:8	1A-dyr4-07_GL0019774	[gene] locus=scaffold220_6:3205:4149:- [Complete] codon-table.11	44.94	648.785	2	1295.56	-0.0006	173.689
359	AGYYTENSPDENLLDTK		1-1_GL0034144	[gene] locus=scaffold63102_1:3:851:- [Lack both ends] codon-table.11	67.84	965.44	2	1928.86	0.0009	299.142
360	AHASVAGVTDVVR		10_GL0099212	[gene] locus=scaffold13293_2:12871:14109:- [Complete] codon-table.11	54.29	641.351	2	1280.69	0.0032	177.757
361	AHASVAVVTK		6-1_GL0042818	[gene] locus=scaffold23008_1:139134:140372:+ [Complete] codon-table.11	43.83	491.788	2	981.562	0.0016	75.6241
362	AHDENNECNIGDTVK	Carbamidation@C:8	1-2_GL0053410	[gene] locus=scaffold262_1:672:950:- [Complete] codon-table.11	108.59	858.369	2	1714.72	0.0012	119.789
363	AHDENNECSIGDTVK	Carbamidation@C:8	2-5_GL0052916	[gene] locus=C707445_1:194:475:- [Complete] codon-table.11	82.2	844.863	2	1687.71	0.0015	120.234
364	AHGGGLTMAPGHGR		tr|A0A1D5TYI6|A0A1D5TYI6_WHEAT	Uncharacterized protein OS=Triticum aestivum OX=4565 GN=4336455 (1 of many) PE=4 SV=1	49.83	440.219	3	1317.64	0.0003	81.3671
365	AHPADGAGQGLIK		S-Fe13_GL0031709	[gene] locus=scaffold19813_13:259:2868:- [Complete] codon-table.11	47.45	617.83	2	1233.65	-0.0011	121.821
366	AHVAFPDFFR		tr|F8VQM5|F8VQM5_MOUSE	Sucrase isomaltase (alpha-glucosidase) OS=Mus musculus OX=10090 GN=Sis PE=1 SV=1	57.18	402.873	3	1205.6	-0.0001	382.157
367	AHVDCPGHADYVK	Carbamidation@C:5	Group2-6A_GL0025355	[gene] locus=scaffold16452_9:2:976:- [Lack both ends] codon-table.11	52.85	734.835	2	1467.66	-0.0008	96.8765
368	AIAAGEAPVNACPVGGAAVAGK	Carbamidation@C:12	7-5_GL0196297	[gene] locus=scaffold39460_1:342:1163:- [Complete] codon-table.11	75.46	976.008	2	1950	0.0025	242.8
369	AIADLGIDFLAAGIGNIHGK		Group2-3A_GL0112912	[gene] locus=scaffold63423_7:53:916:- [Complete] codon-table.11	62.69	656.033	3	1965.08	0.0079	528.758
370	AIADLGVDFLAAGIGNIHGK		11_GL0001786	[gene] locus=scaffold582_3:11091:11954:- [Complete] codon-table.11	46.34	651.361	3	1951.06	0.0089	521.843
371	AIADLGVDMLAAGIGNIHGK		8-3_GL0047126	[gene] locus=scaffold37578_13:8409:9275:+ [Complete] codon-table.11	97.16	968.521	2	1935.03	0.0021	503.729
372	AIAEAEAYPGPSLIIAYAPCINHGIK	Carbamidation@C:20	3-5_GL0107671	[gene] locus=scaffold14376_2:7892:11416:+ [Complete] codon-table.11	52.14	913.813	3	2738.42	0.0074	470.801
373	AIAEGKFDDEIVPVPVK		1A-dyr4-07_GL0106173	[gene] locus=scaffold15282_4:17534:18718:- [Complete] codon-table.11	75.13	914.002	2	1825.99	0.0072	328.702
374	AIAISGVQGDGTATAR		5-6_GL0042529	[gene] locus=scaffold11651_3:464:1540:+ [Complete] codon-table.11	62.96	744.395	2	1486.77	0.0009	203.955
375	AIALGGESVLPFYTFDGDIENAPK		S-Fe7_GL0269141	[gene] locus=scaffold46870_1:382:750:+ [Lack 3'-end] codon-table.11	74.1	842.092	3	2523.25	0.0008	524.388
376	AIDEQFGSFDQFK		G1-1A_GL0065749	[gene] locus=scaffold48549_1:91629:92207:+ [Complete] codon-table.11	44.63	766.358	2	1530.7	0.0023	375.897
377	AIEAAGYVPGK		MC-6-3_GL0028761	[gene] locus=scaffold17076_4:3746:5041:- [Complete] codon-table.11	50.39	538.293	2	1074.57	-0.0002	193.831
378	AIEDSETLEDLFSK		41_GL0094434	[gene] locus=C1015762_1:60:1037:+ [Complete] codon-table.11	112.49	798.889	2	1595.76	0.0065	438.768
379	AIETTTSDYDK		4-7_GL0090713	[gene] locus=scaffold87050_2:522:2147:+ [Complete] codon-table.11	48.85	622.29	2	1242.57	0.0038	128.727
380	AIGAFQNTQFQLADMATK		MC-0-3_GL0086470	[gene] locus=scaffold69138_2:1526:2677:- [Complete] codon-table.11	49.78	977.99	2	1953.97	0.0035	408.922
381	AIGAGVQVIGVPK		S-Fe10_GL0040876	[gene] locus=scaffold64700_1:9379:11034:- [Complete] codon-table.11	37.58	604.871	2	1207.73	-0.0011	282.535
382	AIGFDGLGDPGR		tr|Q6JBQ5|Q6JBQ5_ZEAMP	Chitinase OS=Zea mays subsp. parviglumis OX=76912 GN=chiB PE=4 SV=1	59.8	587.796	2	1173.58	-0.001	305.173
383	AIGLVIPELDGK		S-Fe17_GL0095694	[gene] locus=scaffold14469_3:22:1038:+ [Complete] codon-table.11	62.7	612.863	2	1223.71	-0.0004	409.473
384	AIGLVIPELNGK		11_GL0045251	[gene] locus=scaffold37323_1:5738:6808:+ [Complete] codon-table.11	57.76	612.371	2	1222.73	-0.0005	392.415
385	AIGPDTDIPAGDVGVGGR		MC-0-3_GL0011860	[gene] locus=scaffold6872_7:5725:7068:- [Complete] codon-table.11	74.3	833.924	2	1665.83	0.0017	282.618
386	AIGQFQNTQFQLADMATK		2A-dyr16-06_GL0037636	[gene] locus=scaffold37832_5:2600:3751:+ [Complete] codon-table.11	77.74	1006.49	2	2010.97	-0.0125	393.975
387	AIGVDLLSNPDLVATDPTVSFK		tr|Q4Z8L8|Q4Z8L8_WHEAT	Class II chitinase OS=Triticum aestivum OX=4565 PE=4 SV=1	97.43	1136.61	2	2271.2	0.0032	488.032
388	AIHEGAGNASLIK		3-1_GL0009239	[gene] locus=scaffold36190_2:2:1300:- [Lack both ends] codon-table.11	43.25	640.851	2	1279.69	-0.0011	133.217
389	AIIEAPFYGNNVIK		Group2-3A_GL0000978	[gene] locus=scaffold77_1:26327:28033:- [Complete] codon-table.11	55.59	774.925	2	1547.83	0.0001	371.945
390	AIIEGIQLQADNK		S-Fe4_GL0013738	[gene] locus=scaffold2341_1:3628:6810:- [Complete] codon-table.11	45.71	706.891	2	1411.77	0.0013	301.304
391	AIIEVLGR		tr|A0A1D6L2K8|A0A1D6L2K8_MAIZE	ILITYHIA OS=Zea mays OX=4577 GN=ZEAMMB73_Zm00001d033817 PE=4 SV=1	41.84	435.774	2	869.534	0.0001	319.485
392	AIIIDEEIVCPISGTK	Carbamidation@C:10	S-Fe10_GL0072300	[gene] locus=scaffold18344_1:17744:19288:+ [Complete] codon-table.11	48.66	879.471	2	1756.93	-0.001	388.093
393	AIIVNQSVPGTTEAFR		1-3_GL0107214	[gene] locus=scaffold44070_4:896:2167:+ [Complete] codon-table.11	45.33	851.961	2	1701.91	0.0026	309.785
394	AILDGTVFR		7-5_GL0028981	[gene] locus=scaffold40998_2:51411:52676:+ [Complete] codon-table.11	59.62	496.281	2	990.548	-0.0019	325.967
395	AILTLVNNDDRDSYNLHPGDAQR		tr|F7J077|F7J077_SOYBN	Beta-conglycinin beta subunit OS=Glycine max OX=3847 GN=CG-beta-2 PE=4 SV=1	57.04	866.429	3	2596.27	0.0025	304.987
396	AINGALECNGNNPAQMNAR	Carbamidation@C:8	tr|B4FTS6|B4FTS6_MAIZE	Endochitinase A OS=Zea mays OX=4577 GN=100283098 PE=2 SV=1	132.31	1007.96	2	2013.9	-0.0102	221.371
397	AINGEGGFTDQIQTK		S-Fe11_GL0101566	[gene] locus=scaffold66845_1:16384:18744:+ [Complete] codon-table.11	51.62	789.894	2	1577.77	0.0058	243.874
398	AINITAPK		tr|K7LWN1|K7LWN1_SOYBN	Uncharacterized protein OS=Glycine max OX=3847 GN=100798155 PE=4 SV=1	37.66	414.253	2	826.491	-0.0006	127.024
399	AIPSEVLAHSYNLR		tr|Q9SB11|Q9SB11_SOYBN	Glycinin OS=Glycine max OX=3847 GN=A5A4B3 PE=2 SV=1	54.55	785.422	2	1568.83	-0.0017	304.707
400	AIPSEVLSNSYNLGQSQVR		tr|C0KG62|C0KG62_SOYBN	Mutant glycinin A3B4 OS=Glycine max OX=3847 PE=2 SV=1	114.17	1031.53	2	2061.05	0.0013	354.231
401	AITSTTGETLSNGGLIR		5-4_GL0075946	[gene] locus=scaffold49541_5:2:670:+ [Lack both ends] codon-table.11	99.21	845.953	2	1689.89	0.0023	280.158
402	AIVAIPEVGEVYDGTVR		MC-0-3_GL0015391	[gene] locus=scaffold9754_13:2619:4955:+ [Complete] codon-table.11	46.12	894.481	2	1786.95	0.0007	412.5
403	AIVAQPEEGEVYEGTVR		MC-0-3_GL0099223	[gene] locus=scaffold75273_1:1700:4021:+ [Complete] codon-table.11	87.56	923.964	2	1845.91	0.0017	266.29
404	AIVDDVFGK		3-5_GL0000606	[gene] locus=scaffold61191_4:232:2064:- [Complete] codon-table.11	47.14	482.261	2	962.507	0	303.536
405	AIVEFADDNDK		MC-6-2_GL0024105	[gene] locus=scaffold13885_1:25119:29405:- [Complete] codon-table.11	51.95	618.791	2	1235.57	0.0004	223.804
406	AKEIDAEIK		S-Fe6_GL0154387	[gene] locus=scaffold51316_3:747:1886:+ [Lack 3'-end] codon-table.11	44.97	508.785	2	1015.55	0	263.126
407	ALAAAGYDVEK		tr|Q3U292|Q3U292_MOUSE	Uncharacterized protein OS=Mus musculus OX=10090 GN=Hist1h1d PE=2 SV=1	59.3	554.288	2	1106.56	0.001	186.251
408	ALAAQPANGAPVAR		tr|A7UME6|A7UME6_WHEAT	Xylanase inhibitor 801NEW OS=Triticum aestivum OX=4565 GN=TRAES_3BF012400020CFD_c1 PE=3 SV=1	43.47	653.865	2	1305.72	0.0006	139.809
409	ALAASPGAACGK	Carbamidation@C:10	6-4_GL0110911	[gene] locus=scaffold23918_1:681:3308:+ [Complete] codon-table.11	48.12	537.274	2	1072.53	0.0002	89.3989
410	ALAETDGDIEAAVEILR		MC-0-1_GL0112251	[gene] locus=scaffold97473_1:65:1057:- [Complete] codon-table.11	54.28	893.468	2	1784.92	0.0051	528.373
411	ALAPTFGGINLEDIK		31_GL0015094	[gene] locus=scaffold26263_2:18306:20597:- [Complete] codon-table.11	90.08	779.928	2	1557.84	0.0007	434.814
412	ALATGIFER		tr|A0A1D5Y8T5|A0A1D5Y8T5_WHEAT	Uncharacterized protein OS=Triticum aestivum OX=4565 PE=4 SV=1	54.1	489.275	2	976.535	0.001	272.999
413	ALDAPLHIIVANAGLEGSVIVNK		G1-1A_GL0057894	[gene] locus=scaffold41682_2:27826:29469:- [Complete] codon-table.11	38.28	772.11	3	2313.31	0.0036	528.077
414	ALDATVAAIK		MC-6-2_GL0127679	[gene] locus=scaffold102326_2:56955:57227:+ [Complete] codon-table.11	50.68	486.79	2	971.566	0.0007	219.814
415	ALDECEEDIVSSPK	Carbamidation@C:5	S-Fe7_GL0042284	[gene] locus=scaffold8607_24:570:1940:- [Complete] codon-table.11	41.33	796.369	2	1590.72	0.0141	232.825
416	ALDECEENIVSSPK	Carbamidation@C:5	4-2_GL0021930	[gene] locus=scaffold57668_1:10550:11893:- [Complete] codon-table.11	47.6	795.869	2	1589.72	-0.0001	232.639
417	ALDEVGDKIDASEK		S-Fe12_GL0027102	[gene] locus=scaffold1452_2:3:1949:+ [Lack 5'-end] codon-table.11	63.62	745.374	2	1488.73	0.0029	195.726
418	ALDGFGR		S-Fe10_GL0171437	[gene] locus=C926732_1:595:1815:+ [Complete] codon-table.11	35.31	368.193	2	734.371	0	171.414
419	ALDLEHLLNR		2-2_GL0127503	[gene] locus=scaffold105947_5:81:1199:- [Complete] codon-table.11	50.72	398.56	3	1192.66	0.0003	385.275
420	ALDNVTPQVEVK		S-Fe11_GL0065056	[gene] locus=scaffold63475_1:932:1408:+ [Complete] codon-table.11	53.3	656.859	2	1311.7	0.0009	231.8
421	ALDSINAFTFNASTAAANNNK		MC-0-1_GL0005500	[gene] locus=scaffold3201_4:18813:21191:+ [Complete] codon-table.11	102.6	1078.03	2	2154.04	0.0077	383.511
422	ALDTALAYALAIGGAR		S-Fe11_GL0151053	[gene] locus=scaffold30602_4:546:1568:+ [Complete] codon-table.11	61.74	516.292	3	1545.85	0.0027	516.63
423	ALDTLDLSWNK		tr|C6ZS00|C6ZS00_SOYBN	Disease resistance protein/LRR protein-related protein OS=Glycine max OX=3847 GN=100305447 PE=2 SV=1	49.75	638.331	2	1274.65	-0.0039	374.241
424	ALDVTGLITVK		G1-8A_GL0090861	[gene] locus=scaffold54432_5:2:2521:+ [Lack both ends] codon-table.11	40.16	565.345	2	1128.67	-0.0005	378.974
425	ALEAGITEVVFDR		MC-0-1_GL0007440	[gene] locus=scaffold4659_6:263:604:+ [Complete] codon-table.11	76.85	710.378	2	1418.74	0.0012	399.437
426	ALEAGVNSLADTVK		S-Fe10_GL0084337	[gene] locus=scaffold25185_7:380:2005:+ [Complete] codon-table.11	50.62	694.378	2	1386.74	0.006	284.713
427	ALEALGR		tr|A0A0P0XJ24|A0A0P0XJ24_ORYSJ	Os09g0135400 protein (Fragment) OS=Oryza sativa subsp. japonica OX=39947 GN=Os09g0135400 PE=4 SV=1	39.75	365.217	2	728.419	0.0011	125.557
428	ALEAPLYHIVANAGLEGSVIINK		5-4_GL0093091	[gene] locus=scaffold57379_5:1756:3378:+ [Complete] codon-table.11	50.85	798.11	3	2391.31	-0.0075	528.215
429	ALEAVDACVGR	Carbamidation@C:8	20_GL0151409	[gene] locus=scaffold45944_1:2:475:+ [Lack 5'-end] codon-table.11	45.31	580.79	2	1159.57	0.0003	199.72
430	ALEDETLEGAPK		MC-6-2_GL0125159	[gene] locus=scaffold100121_2:13520:14551:+ [Complete] codon-table.11	68.81	636.818	2	1271.62	-0.0039	210.447
431	ALEDPNSEWGDK		2-2_GL0111604	[gene] locus=scaffold14426_11:2670:3857:+ [Complete] codon-table.11	54.29	680.804	2	1359.59	-0.0017	219.093
432	ALEDPSGEWGDK		1A-dyr1-07_GL0007462	[gene] locus=scaffold42355_7:26760:27953:+ [Complete] codon-table.11	66.5	652.293	2	1302.57	-0.0013	233.404
433	ALEDPSSEWGDK		8-5_GL0091959	[gene] locus=scaffold70507_1:2:634:- [Lack 3'-end] codon-table.11	42.37	667.298	2	1332.58	-0.0018	237.4
434	ALEEANADLEVK		sp|Q6IFX2|K1C42_MOUSE	Keratin, type I cytoskeletal 42 OS=Mus musculus OX=10090 GN=Krt42 PE=1 SV=1	68.77	651.332	2	1300.65	-0.0007	216.279
435	ALEECEEDIVSSPK	Carbamidation@C:5	2-3_GL0056864	[gene] locus=scaffold235_6:43072:44436:- [Complete] codon-table.11	41.94	803.366	2	1604.72	-0.0064	245.588
436	ALEESNYELEGK		tr|A2A513|A2A513_MOUSE	Keratin, type I cytoskeletal 10 OS=Mus musculus OX=10090 GN=Krt10 PE=1 SV=1	85.86	691.328	2	1380.64	0.0007	208.495
437	ALEEVGASLDPSDK		Group2-3A_GL0215760	[gene] locus=scaffold128387_1:34051:35991:+ [Complete] codon-table.11	58.62	715.854	2	1429.69	-0.001	238.384
438	ALEGDPEQQDVIR		1-6_GL0017811	[gene] locus=scaffold33236_21:415:1605:- [Complete] codon-table.11	59.43	735.366	2	1468.72	0.0027	215.745
439	ALEGNNAEIEDR		S-Fe3_GL0233923	[gene] locus=scaffold101620_1:12625:14349:+ [Complete] codon-table.11	47.71	665.817	2	1329.62	0.0032	147.392
440	ALEGSFSSPNYPK		tr|B2RU69|B2RU69_MOUSE	CUB and zona pellucida-like domain-containing protein 1 OS=Mus musculus OX=10090 GN=Cuzd1 PE=1 SV=1	70.06	698.841	2	1395.67	0.0003	246.249
441	ALENITPQVEVK		MC-6-3_GL0028793	[gene] locus=scaffold17076_10:2151:2705:- [Complete] codon-table.11	51.73	670.876	2	1339.74	0.0033	267.374
442	ALENVTPQVEVK		MC-0-1_GL0060586	[gene] locus=scaffold49044_4:1599:2075:+ [Complete] codon-table.11	56.31	663.866	2	1325.72	-0.0009	236.543
443	ALENVVGAR		tr|Q3URC9|Q3URC9_MOUSE	Angiotensin-converting enzyme OS=Mus musculus OX=10090 GN=Ace2 PE=2 SV=1	49.76	464.764	2	927.514	0.0004	168.112
444	ALEPTYFDK		4-6_GL0053572	[gene] locus=scaffold56537_1:1:666:+ [Lack both ends] codon-table.11	48.51	542.272	2	1082.53	0.0012	248.464
445	ALEQALEK		sp|P97449|AMPN_MOUSE	Aminopeptidase N OS=Mus musculus OX=10090 GN=Anpep PE=1 SV=4	44.8	451.252	2	900.49	-0.0014	143.043
446	ALESAAAILEESPYK		MC-0-1_GL0109909	[gene] locus=scaffold96284_1:582:1898:+ [Complete] codon-table.11	92.81	796.417	2	1590.82	0.0053	399.14
447	ALESGVNQLANTVR		1A-dyr4-07_GL0085525	[gene] locus=scaffold19810_10:1044:2663:+ [Complete] codon-table.11	52.01	736.394	2	1470.77	-0.0055	283.739
448	ALESLDQDYSEIYPALK		MC-6-3_GL0015494	[gene] locus=scaffold8517_4:594:1121:+ [Complete] codon-table.11	75.94	977.992	2	1953.97	0.0133	425.616
449	ALESLEEDFSPLYDSLK		37_GL0018332	[gene] locus=scaffold37346_3:159:677:+ [Complete] codon-table.11	82.38	978.479	2	1954.94	0.003	521.489
450	ALESPLFHIAANAGLEGSVIINK		G1-5A_GL0150422	[gene] locus=scaffold111010_10:3265:4887:+ [Complete] codon-table.11	76.5	788.772	3	2363.29	0.0087	528.239
451	ALESPLYHIVANAGLEGSVIINK		3-6_GL0013711	[gene] locus=scaffold50419_7:655:2277:+ [Complete] codon-table.11	60.18	803.444	3	2407.31	0.0002	528.38
452	ALETGADNTEALLK		1A-dyr2-07_GL0051553	[gene] locus=C554147_1:3420:3692:+ [Complete] codon-table.11	60.75	723.377	2	1444.74	-0.0017	265.604
453	ALETGVNQLADTVK		S-Fe20_GL0145210	[gene] locus=scaffold27763_1:1693:3321:- [Complete] codon-table.11	50.45	729.894	2	1457.77	0	290.097
454	ALETLDGNYEELYPALK		MC-0-1_GL0002294	[gene] locus=scaffold575_2:4171:4695:+ [Complete] codon-table.11	72.76	969.988	2	1937.96	-0.0002	418.38
455	ALETLEGDYSELYGVLK		MC-6-3_GL0041021	[gene] locus=scaffold25717_1:3497:4021:+ [Complete] codon-table.11	89.33	950.485	2	1898.96	0.0043	494.784
456	ALEYTLSTDNAEVAR		S-Fe10_GL0149569	[gene] locus=scaffold58539_1:6451:9429:+ [Complete] codon-table.11	61.42	826.91	2	1651.81	0.0009	279.125
457	ALFANGVTPIICCGESLETR	Carbamidation@C:12,Carbamidation@C:13	1-2_GL0031972	[gene] locus=scaffold68731_2:1252:2007:- [Complete] codon-table.11	70.84	1104.55	2	2207.09	0.018	440.944
458	ALFGETISNPSLEVLDIEK		MC-0-1_GL0065412	[gene] locus=scaffold53779_1:37987:39267:+ [Complete] codon-table.11	50.8	1038.05	2	2074.08	-0.0045	488.619
459	ALGASPGAACGK	Carbamidation@C:10	8-2_GL0052282	[gene] locus=scaffold47416_3:1165:3798:+ [Complete] codon-table.11	64.27	530.266	2	1058.52	0	87.4676
460	ALGFEDWLTNPDFNTADAR		10_GL0022537	[gene] locus=scaffold65578_1:15119:16423:- [Complete] codon-table.11	64.19	1077	2	2151.99	-0.0009	514.189
461	ALGGSNGALNNQNSSVIDNTK		1-1_GL0122934	[gene] locus=scaffold38979_2:223:5199:- [Lack 5'-end] codon-table.11	77.59	1037.51	2	2073.01	-0.0004	214.012
462	ALGIGQR		tr|K7VHB5|K7VHB5_MAIZE	ORMDL family protein OS=Zea mays OX=4577 GN=ZEAMMB73_Zm00001d035210 PE=4 SV=1	34.32	357.717	2	713.42	0.0012	122.853
463	ALGIGTNQEILDLFGEEPK		Group2-8A_GL0171514	[gene] locus=scaffold148695_2:26652:30455:+ [Complete] codon-table.11	62.03	1022.53	2	2043.05	0.0012	520.244
464	ALGILNLNR		tr|I1MG42|I1MG42_SOYBN	Uncharacterized protein OS=Glycine max OX=3847 GN=GLYMA_15G119700 PE=4 SV=1	40.78	492.303	2	982.591	-0.0012	321.555
465	ALGLDLINNPDLVATDATVSFK		tr|I1JCB6|I1JCB6_SOYBN	Uncharacterized protein OS=Glycine max OX=3847 GN=547572 PE=4 SV=1	103.46	1144.11	2	2286.21	0.0019	513.926
466	ALGPDSVVITCSHSGNTPETVK	Carbamidation@C:11	6-4_GL0072087	[gene] locus=scaffold8536_2:4672:5655:+ [Complete] codon-table.11	44.11	757.043	3	2268.11	0.0003	255.615
467	ALGPTFGGINLEDIK		MC-6-3_GL0063808	[gene] locus=scaffold42947_2:1049:3325:- [Complete] codon-table.11	69.64	772.92	2	1543.83	0.0011	439.76
468	ALGVGTNEEILDLFGEEPK		G1-1A_GL0031999	[gene] locus=scaffold20396_1:3964:7608:- [Lack 5'-end] codon-table.11	48.63	1016.02	2	2030.03	0.0078	485.058
469	ALGVGTNQEILDLFGEEPK		1A-dyr4-07_GL0014584	[gene] locus=scaffold63882_2:515:4441:- [Complete] codon-table.11	76.95	1015.53	2	2029.05	0.0147	485.388
470	ALGVKNELR		2A-dyr13-07_GL0023296	[gene] locus=scaffold875_7:312:803:- [Complete] codon-table.11	44.3	333.87	3	998.588	0.0006	121.722
471	ALIAELNDLLAVK		MC-6-2_GL0121460	[gene] locus=scaffold96863_4:94929:96584:+ [Complete] codon-table.11	42.7	691.916	2	1381.82	0.0003	522.689
472	ALIDDVEILVVR		sp|Q6PZE0|MUC19_MOUSE	Mucin-19 OS=Mus musculus OX=10090 GN=Muc19 PE=2 SV=2	55.94	677.901	2	1353.79	0.0004	516.056
473	ALIEAELEQQK		MC-6-5_GL0106952	[gene] locus=scaffold85327_1:475:2259:- [Complete] codon-table.11	61.04	636.346	2	1270.68	-0.0003	263.165
474	ALIEAELEQQKK		MC-0-3_GL0067315	[gene] locus=scaffold52189_6:2212:3993:- [Complete] codon-table.11	53.78	700.393	2	1398.77	0	218.547
475	ALIEAELEQQKR		MC-6-1_GL0101142	[gene] locus=scaffold71570_1:364:2160:+ [Complete] codon-table.11	64.73	476.601	3	1426.78	0.0026	231.183
476	ALIEDQIDVSSLK		Group2-8A_GL0081765	[gene] locus=scaffold59232_13:10135:10773:+ [Complete] codon-table.11	54.6	715.894	2	1429.77	0.0062	348.675
477	ALIIPGK		5-8_GL0057094	[gene] locus=scaffold8745_1:2965:5247:+ [Complete] codon-table.11	31.28	356.242	2	710.469	-0.0003	187.655
478	ALINNLYGGTFTNPEHTEYTANSDENVK		3-3_GL0033464	[gene] locus=scaffold1318_9:1163:2551:- [Complete] codon-table.11	70.72	1038.16	3	3111.44	0.0014	364.736
479	ALIQVVNCNGER	Carbamidation@C:8	tr|A0A0R0KKD6|A0A0R0KKD6_SOYBN	Uncharacterized protein OS=Glycine max OX=3847 GN=GLYMA_03G163500 PE=3 SV=1	42.06	686.854	2	1371.69	0.0001	230.062
480	ALLDEAGIVDNDGDGWR		S-Fe8_GL0076902	[gene] locus=scaffold104831_3:2:1831:+ [Lack 5'-end] codon-table.11	54.7	908.421	2	1814.83	-0.0168	400.75
481	ALLEVDPDFR		11_GL0102428	[gene] locus=scaffold36525_5:18524:18919:+ [Complete] codon-table.11	46.86	587.808	2	1173.6	-0.0008	350.329
482	ALLNDSQTDEEPASEDVTE		7-5_GL0104897	[gene] locus=scaffold64396_1:21998:23101:- [Complete] codon-table.11	41.02	1031.95	2	2061.89	0.0052	278.214
483	ALLPEEDELNEIIAR		S-Fe12_GL0034628	[gene] locus=scaffold1452_1:3440:4702:+ [Complete] codon-table.11	63.8	862.952	2	1723.89	-0.0089	457.233
484	ALLPVLPSEEEFPYAIR		MC-0-1_GL0028168	[gene] locus=scaffold21365_10:1:1812:- [Lack both ends] codon-table.11	55.9	648.685	3	1943.03	-0.0064	497.027
485	ALNALNSAVLDELDK		2-3_GL0105446	[gene] locus=scaffold37553_4:2:787:- [Complete] codon-table.11	68.13	793.426	2	1584.84	0.0016	424.936
486	ALNALNSAVLEELDK		5-1_GL0023971	[gene] locus=scaffold50886_2:28207:28992:- [Complete] codon-table.11	50.06	800.438	2	1598.86	0.0093	432.822
487	ALNALNSQVLEELDATLDAVDLNTVR		7-5_GL0130964	[gene] locus=scaffold109_2:24475:25266:- [Complete] codon-table.11	72.89	933.158	3	2796.45	0.0003	529.293
488	ALNDAEGDFDK		MC-0-3_GL0008641	[gene] locus=scaffold4499_2:3356:4348:+ [Complete] codon-table.11	71.1	597.768	2	1193.52	0.0014	189.567
489	ALNDLAGIK		MC-0-1_GL0061765	[gene] locus=scaffold50233_9:378:1379:+ [Complete] codon-table.11	55.26	457.769	2	913.524	0.0004	237.215
490	ALNDLAPIK		3-6_GL0055865	[gene] locus=scaffold10934_3:3908:4921:+ [Complete] codon-table.11	39.51	477.785	2	953.556	0.0016	244.325
491	ALNLQIGDTSDDFNQLGVK		23_GL0060768	[gene] locus=scaffold7197_1:5982:8087:+ [Lack 3'-end] codon-table.11	73.75	1024.52	2	2047.02	0.0023	419.076
492	ALPDDVVANAYR		tr|T1T5D8|T1T5D8_ORYSI	Glutelin (Fragment) OS=Oryza sativa subsp. indica OX=39946 PE=2 SV=1	51.16	652.335	2	1302.65	-0.0024	289.51
493	ALPNDVLANAYR		tr|Q40689|Q40689_ORYSA	Glutelin OS=Oryza sativa OX=4530 GN=Gt2 PE=3 SV=1	58.2	658.851	2	1315.69	-0.0007	314.602
494	ALPTDVLANAYR		tr|A1YQG3|A1YQG3_ORYSJ	Glutelin OS=Oryza sativa subsp. japonica OX=39947 GN=OsJ_31438 PE=2 SV=1	65	652.354	2	1302.69	0.0001	349.437
495	ALPVDVIANAYR		sp|Q6K508|GLUD1_ORYSJ	Glutelin type-D 1 OS=Oryza sativa subsp. japonica OX=39947 GN=GLUD1 PE=2 SV=1	63.37	651.364	2	1300.71	-0.0002	375.349
496	ALPVDVVANAYR		tr|T1T6C4|T1T6C4_ORYSI	Glutelin (Fragment) OS=Oryza sativa subsp. indica OX=39946 PE=2 SV=1	68.45	644.356	2	1286.7	-0.0014	331.435
497	ALQAGTSHNLGQNFAK		S-Fe10_GL0124731	[gene] locus=scaffold65788_1:3401:4882:+ [Complete] codon-table.11	77.76	828.927	2	1655.84	0.0014	180.876
498	ALQESDGDFDK		5-7_GL0054325	[gene] locus=scaffold4217_2:7406:8377:- [Complete] codon-table.11	38.8	612.772	2	1223.53	-0.0009	153.915
499	ALQSGTSHNLGQNFAK		G1-1A_GL0071863	[gene] locus=scaffold54427_1:27695:29176:- [Complete] codon-table.11	63.34	836.924	2	1671.83	0.0005	168.482
500	ALQSVGQIVGEVLK		tr|Q14AQ1|Q14AQ1_MOUSE	Proteasome (Prosome, macropain) 26S subunit, ATPase, 6 OS=Mus musculus OX=10090 GN=Psmc6 PE=1 SV=1	47.32	720.925	2	1439.84	0.0003	474.667
501	ALRPFDEVSR		tr|A0A1D5X6G4|A0A1D5X6G4_WHEAT	Uncharacterized protein OS=Triticum aestivum OX=4565 PE=4 SV=1	52.51	595.321	2	1188.63	0.0014	203.085
502	ALTAAVATAGSK		Group2-8A_GL0081765	[gene] locus=scaffold59232_13:10135:10773:+ [Complete] codon-table.11	47.92	530.805	2	1059.59	0.0024	135.303
503	ALTDAGMEVEELDLQR		G1-1A_GL0009120	[gene] locus=scaffold3929_7:1531:2658:+ [Complete] codon-table.11	85.4	895.439	2	1788.86	0.0065	386.78
504	ALTDAGVQVEELDLQR		Group2-2A_GL0004677	[gene] locus=scaffold1287_7:3618:4352:+ [Lack 3'-end] codon-table.11	86.62	878.955	2	1755.89	-0.0057	361.084
505	ALTDDDAVAELLK		MC-6-2_GL0022047	[gene] locus=scaffold12222_1:73938:77276:- [Complete] codon-table.11	75.16	687.362	2	1372.71	0.0011	412.653
506	ALTDETEATLTLNNTK		MC-6-2_GL0196903	[gene] locus=C1512408_1:21830:25120:- [Complete] codon-table.11	90.42	867.942	2	1733.87	0.0007	296.387
507	ALTGEQITDLLFANK		S-Fe10_GL0179295	[gene] locus=scaffold2014_1:11422:12948:+ [Complete] codon-table.11	91.34	817.443	2	1632.87	-0.0007	495.248
508	ALTGIQIFK		5-6_GL0099234	[gene] locus=scaffold85308_2:1:372:- [Lack 3'-end] codon-table.11	53.11	495.803	2	989.591	0.0002	335.732
509	ALTSSYAGR		4-4_GL0009912	[gene] locus=scaffold25567_3:133:489:- [Complete] codon-table.11	44.3	463.24	2	924.466	-0.0001	112.419
510	ALVDATDDGLELLQAVK		S-Fe12_GL0197119	[gene] locus=scaffold89894_1:5763:6845:+ [Complete] codon-table.11	51.49	885.979	2	1769.94	0.0022	498.132
511	ALVELDGAPFLK		S-Fe10_GL0040876	[gene] locus=scaffold64700_1:9379:11034:- [Complete] codon-table.11	48.97	636.863	2	1271.71	-0.0004	417.188
512	ALVGENGTVNTLSTEIENLK		MC-0-1_GL0071082	[gene] locus=scaffold59789_5:550:3108:+ [Complete] codon-table.11	151.91	1051.56	2	2101.1	0.0087	451.83
513	ALVGENGTVNTLSTEIENLKK		MC-0-1_GL0071082	[gene] locus=scaffold59789_5:550:3108:+ [Complete] codon-table.11	44.54	744.067	3	2229.18	-0.0056	413.984
514	ALVPVLPSEEEFPYTIR		4-7_GL0065731	[gene] locus=scaffold34131_4:273:2402:+ [Complete] codon-table.11	45.86	980.525	2	1959.04	0.0004	467.228
515	ALVQNGVPESSITTEGLGVTEVFNK		MC-0-1_GL0066234	[gene] locus=scaffold54669_1:33043:34221:+ [Complete] codon-table.11	50.98	863.789	3	2588.34	0.0114	436.129
516	ALVQVVNCNGER	Carbamidation@C:8	tr|A0A0R0KK84|A0A0R0KK84_SOYBN	Uncharacterized protein OS=Glycine max OX=3847 GN=547900 PE=3 SV=1	50.22	679.846	2	1357.68	0.0001	193.695
517	ALVVLGGDNENVALSAR		5-2_GL0022061	[gene] locus=scaffold28258_8:1:303:+ [Lack 5'-end] codon-table.11	59.86	849.466	2	1696.92	0.0057	334.903
518	ALYEALEGCPVTIR	Carbamidation@C:9	2A-dyr13-07_GL0031568	[gene] locus=scaffold35576_1:45:2675:- [Complete] codon-table.11	43.76	796.412	2	1590.81	0.0022	360.049
519	ALYEALEGNPVTIR		7-5_GL0042936	[gene] locus=scaffold93046_1:3:2633:- [Lack 3'-end] codon-table.11	55.65	773.415	2	1544.82	-0.0033	357.56
520	ALYEVFK		MC-0-1_GL0045072	[gene] locus=scaffold34933_2:9711:11240:- [Complete] codon-table.11	40.83	435.243	2	868.471	0.0016	280.643
521	ALYWVEVGAQPTDTVR		1-4_GL0020719	[gene] locus=scaffold31019_2:270:809:- [Complete] codon-table.11	59.42	902.966	2	1803.92	0.0026	384.007
522	ALYWVNVGAQPTDTVR		G1-1A_GL0004635	[gene] locus=scaffold725_1:42381:42920:- [Complete] codon-table.11	48.57	895.468	2	1788.92	0.0049	371.16
523	AMGIMNSFVNDIFER	Oxidation@M:2	tr|A0JLV3|A0JLV3_MOUSE	Histone H2B (Fragment) OS=Mus musculus OX=10090 GN=Hist1h2bj PE=2 SV=1	97.99	880.413	2	1758.81	0.0038	518.632
524	AMGIMNSFVNDIFER	Oxidation@M:2,Oxidation@M:5	tr|A0JLV3|A0JLV3_MOUSE	Histone H2B (Fragment) OS=Mus musculus OX=10090 GN=Hist1h2bj PE=2 SV=1	70.31	888.411	2	1774.81	0.0061	439.726
525	ANADYSGTAIK		4-1_GL0065296	[gene] locus=scaffold4675_11:1942:2505:- [Complete] codon-table.11	63.37	555.776	2	1109.54	0.0026	120.014
526	ANATLDAVQNAINK		Group2-7A_GL0016009	[gene] locus=scaffold6188_1:561:1877:+ [Complete] codon-table.11	92.2	721.884	2	1441.75	0.0005	304.378
527	ANCAGVAGNAYDGALFDK	Carbamidation@C:3	S-Fe10_GL0036311	[gene] locus=scaffold34688_2:27938:34105:+ [Complete] codon-table.11	43.95	907.417	2	1812.82	0.0097	309.546
528	ANDMGVICGVTTNPSLIAK	Carbamidation@C:8	6-2_GL0027220	[gene] locus=scaffold19239_5:389:1066:+ [Complete] codon-table.11	60.97	980.994	2	1959.97	-0.0015	361.963
529	ANDTVDFALNADK		1A-dyr4-07_GL0094589	[gene] locus=scaffold15610_13:1128:2243:+ [Complete] codon-table.11	43.2	697.333	2	1392.65	-0.0005	280.182
530	ANEAVFAEPDAESQYIEIEK		MH-6-2_GL0006286	[gene] locus=scaffold3096_1:1493:2512:+ [Lack 3'-end] codon-table.11	58.47	1127.03	2	2252.05	0.0022	371.222
531	ANEMGVICGVTTNPSLIAK	Carbamidation@C:8	4-1_GL0026384	[gene] locus=scaffold10841_7:12013:12669:+ [Complete] codon-table.11	98.51	988.009	2	1974	0.0109	368.052
532	ANEVQAAIAK		MH-0-4_GL0068756	[gene] locus=scaffold53780_2:2117:2647:- [Lack 5'-end] codon-table.11	48.92	507.783	2	1013.55	-0.0001	135.326
533	ANEWLGYDNIK		sp|Q91XA9|CHIA_MOUSE	Acidic mammalian chitinase OS=Mus musculus OX=10090 GN=Chia PE=1 SV=2	46.03	661.822	2	1321.63	-0.001	316.053
534	ANGADVDNTAIQGVK		4-3_GL0005168	[gene] locus=scaffold23541_9:74:1018:- [Lack 5'-end] codon-table.11	52.77	736.871	2	1471.73	0.0013	179.397
535	ANGENYIDVANSAK		38_GL0027070	[gene] locus=scaffold26341_1:1:3426:+ [Lack both ends] codon-table.11	50.9	733.347	2	1464.68	-0.0054	226.591
536	ANGGLIEGIADYVR		tr|A0A1D5SFZ4|A0A1D5SFZ4_WHEAT	Uncharacterized protein OS=Triticum aestivum OX=4565 PE=4 SV=1	63.65	724.382	2	1446.75	0.0019	429.589
537	ANIDYGFAEADTTYGK		8-2_GL0133760	[gene] locus=scaffold5211_27:2211:2870:+ [Complete] codon-table.11	54.96	868.396	2	1734.78	0.0033	330.989
538	ANIETEISPIVGTEK		Group2-1A_GL0121492	[gene] locus=scaffold92325_1:1916:3397:+ [Complete] codon-table.11	47.61	800.925	2	1599.84	-0.0002	324.264
539	ANIEVNGQTVELDEDGFLVK		14_GL0081399	[gene] locus=scaffold37609_2:7816:8133:+ [Complete] codon-table.11	111.49	1095.55	2	2189.08	-0.0026	440.651
540	ANIFYQEDCNLSLLEGK	Carbamidation@C:9	G1-5A_GL0030658	[gene] locus=scaffold15950_10:821:1837:+ [Complete] codon-table.11	48.18	1007.48	2	2012.94	-0.0124	441.087
541	ANIPCLCAGVTK	Carbamidation@C:5,Carbamidation@C:7	tr|A0A1D5SK30|A0A1D5SK30_WHEAT	Uncharacterized protein OS=Triticum aestivum OX=4565 PE=4 SV=1	53.83	652.328	2	1302.64	-0.0002	253.13
542	ANLQSEVENLLDEIDR		2A-dyr14-06_GL0010453	[gene] locus=scaffold20155_8:17750:18673:+ [Complete] codon-table.11	49.66	929.47	2	1856.92	0.0129	529.132
543	ANLVDVEDSNLGLK		7-6_GL0061993	[gene] locus=scaffold25684_6:283:1065:- [Complete] codon-table.11	46.05	743.889	2	1485.76	-0.0046	341.319
544	ANNTLLDFNSTSFSHPK		MC-0-3_GL0084638	[gene] locus=scaffold67827_2:1447:2703:+ [Complete] codon-table.11	44.2	631.644	3	1891.91	0.0029	336.43
545	ANPTFDQLLEAGCHFGHLK	Carbamidation@C:13	31_GL0013418	[gene] locus=scaffold33280_3:3:740:- [Lack 3'-end] codon-table.11	62.22	539.515	4	2154.03	0.0009	438.582
546	ANPTFEQLLEAGCHFGHLK	Carbamidation@C:13	1-1_GL0008041	[gene] locus=scaffold43602_1:4100:4930:- [Complete] codon-table.11	72.08	543.019	4	2168.05	0.0008	455.523
547	ANSSISEADPEDFDFDK		S-Fe12_GL0089331	[gene] locus=scaffold29429_5:7183:8286:- [Complete] codon-table.11	35.95	943.908	2	1885.8	0.0158	333.276
548	ANTGADAVTGVITVK		35_GL0088148	[gene] locus=scaffold38389_3:132:2360:+ [Complete] codon-table.11	51.87	708.885	2	1415.75	-0.0073	264.891
549	ANTHQCLSCPAASRPGCHK	Carbamidation@C:6,Carbamidation@C:9,Carbamidation@C:17	tr|A0A0R0F1F3|A0A0R0F1F3_SOYBN	Uncharacterized protein OS=Glycine max OX=3847 GN=GLYMA_19G236600 PE=3 SV=1	84.05	1076.48	2	2150.95	-0.0044	84.974
550	ANTPATEALIPELEK		7-5_GL0153411	[gene] locus=scaffold122385_2:14949:18500:+ [Complete] codon-table.11	90.1	798.926	2	1595.84	-0.0025	351.748
551	ANVEEFNPGFTPDNK		2-1_GL0003288	[gene] locus=scaffold91284_3:4744:5790:- [Complete] codon-table.11	61.03	839.889	2	1677.76	-0.0009	292.708
552	ANVIEFNPGFTPDNR		S-Fe11_GL0059002	[gene] locus=scaffold5418_11:338:1378:- [Complete] codon-table.11	42.36	845.913	2	1689.81	0.0013	355.594
553	ANVIEFNPGFTPDSK		11_GL0010649	[gene] locus=scaffold20025_5:28:1074:- [Complete] codon-table.11	80.21	818.404	2	1634.79	-0.0009	351.956
554	ANVLIFPDLDAGNIGYK		S-Fe9_GL0236365	[gene] locus=scaffold139424_1:98:991:- [Lack 5'-end] codon-table.11	71.21	910.485	2	1818.96	0.0039	472.862
555	ANVLVFPDLDAGNIGYK		4-7_GL0003290	[gene] locus=scaffold19981_4:388:948:- [Lack 5'-end] codon-table.11	67.95	903.476	2	1804.94	0.0011	457.458
556	ANVLVFPSLEVGNIAYK		1A-dyr1-07_GL0015583	[gene] locus=scaffold960_2:2814:3830:+ [Complete] codon-table.11	52.02	917.511	2	1833.01	0.003	479.253
557	ANVQSQCQEEFYK	Carbamidation@C:7	3-2_GL0051990	[gene] locus=scaffold6086_10:2:1990:+ [Lack 5'-end] codon-table.11	37.75	815.856	2	1629.7	-0.0115	190.911
558	APAGGYQEFLMNEAR		4-1_GL0000099	[gene] locus=scaffold41745_3:290:3982:+ [Complete] codon-table.11	65.87	827.387	2	1652.76	-0.0029	356.273
559	APEDAVADVLK		tr|A0A1D6S9I6|A0A1D6S9I6_WHEAT	Uncharacterized protein OS=Triticum aestivum OX=4565 PE=4 SV=1	71.52	564.3	2	1126.59	-0.0017	303.863
560	APEGDYQEFLNGEVR		4-3_GL0046002	[gene] locus=scaffold30477_14:3:2897:+ [Lack 5'-end] codon-table.11	92.3	862.397	2	1722.78	-0.0047	351.842
561	APEGTGIIAGGPVR		8-2_GL0117489	[gene] locus=scaffold28485_10:3:497:- [Lack 3'-end] codon-table.11	46.89	647.858	2	1293.7	-0.002	221.366
562	APELIKEPLEYEAIK		MC-0-3_GL0056526	[gene] locus=scaffold42221_4:1396:3378:- [Complete] codon-table.11	43.88	581.657	3	1741.95	-0.0001	331.79
563	APGEGVVTGYGTVDGR		Group2-7A_GL0030364	[gene] locus=scaffold14336_8:1:612:- [Lack 3'-end] codon-table.11	75.72	767.879	2	1533.74	0.0003	236.719
564	APGFGDR		S-Fe10_GL0035411	[gene] locus=scaffold65440_1:35747:37384:+ [Complete] codon-table.11	32.71	360.177	2	718.34	-0.0002	92.4395
565	APGSIGACSYPAK	Carbamidation@C:8	MC-6-2_GL0022979	[gene] locus=scaffold13042_1:19022:19639:- [Complete] codon-table.11	41.44	639.81	2	1277.61	-0.0024	159.616
566	APGSSLGCGEGCGPQGCPVCLAEETQAYEK	Carbamidation@C:8,Carbamidation@C:12,Carbamidation@C:17,Carbamidation@C:20	tr|E9Q0B5|E9Q0B5_MOUSE	Fc fragment of IgG-binding protein OS=Mus musculus OX=10090 GN=Fcgbp PE=1 SV=1	100.58	1057.12	3	3168.33	0.0016	347.111
567	APGSVGACSYPAK	Carbamidation@C:8	S-Fe10_GL0017884	[gene] locus=scaffold37737_5:465:1082:+ [Complete] codon-table.11	57.03	632.804	2	1263.59	0.0014	130.425
568	APGYGVITNIINGGLECGHGQDNR	Carbamidation@C:17	tr|I1JCB6|I1JCB6_SOYBN	Uncharacterized protein OS=Glycine max OX=3847 GN=547572 PE=4 SV=1	65.77	838.071	3	2511.19	-0.0013	440.36
569	APIDGAELANYEYK		8-7_GL0096259	[gene] locus=scaffold44923_1:2:1399:+ [Lack 5'-end] codon-table.11	61.79	777.378	2	1552.74	0.0006	314.644
570	APIEESYQDYLDSFR		20_GL0099661	[gene] locus=scaffold63715_1:1:648:- [Lack both ends] codon-table.11	38.53	916.917	2	1831.82	-0.0071	436.364
571	APIEIPAGVTVTVDK		MC-0-1_GL0060604	[gene] locus=scaffold49044_5:3:563:+ [Lack 5'-end] codon-table.11	53.49	755.431	2	1508.85	0.0015	346.065
572	APLFDQVFIAPR		S-Fe10_GL0031689	[gene] locus=scaffold65901_1:22728:25502:+ [Complete] codon-table.11	55.1	687.38	2	1372.75	-0.0038	428.838
573	APLHQQAAFR		sp|Q91WV7|SLC31_MOUSE	Neutral and basic amino acid transport protein rBAT OS=Mus musculus OX=10090 GN=Slc3a1 PE=1 SV=1	44.25	380.209	3	1137.61	0.0007	101.622
574	APQVSTPTLVEAAR		tr|Q546G4|Q546G4_MOUSE	Albumin 1 OS=Mus musculus OX=10090 GN=Alb PE=1 SV=1	70.54	720.397	2	1438.78	0.0007	254.441
575	APSAAQNEIVTSLK		2-8_GL0037621	[gene] locus=scaffold32946_5:1367:2965:- [Complete] codon-table.11	63.99	714.89	2	1427.77	0.0032	255.647
576	APTDNDFGAGLQR		1A-dyr2-07_GL0000737	[gene] locus=scaffold43826_4:15501:18608:- [Complete] codon-table.11	45.8	681.324	2	1360.63	-0.0028	226.014
577	APYETYLGGLDK		1A-dyr2-07_GL0043568	[gene] locus=scaffold9418_3:19331:20017:- [Complete] codon-table.11	42.31	663.835	2	1325.66	0.0053	325.177
578	AQACSTGEIEQLNQEK	Carbamidation@C:4	MC-6-5_GL0006203	[gene] locus=scaffold2013_1:2:1594:- [Lack 3'-end] codon-table.11	75.8	903.418	2	1804.82	-0.0042	209.533
579	AQAHIEAGAK		MC-6-2_GL0024096	[gene] locus=scaffold13885_1:13858:14868:- [Complete] codon-table.11	72.83	498.267	2	994.519	-0.0001	57.5438
580	AQAQGFEVYTAAEAAK		2-3_GL0102658	[gene] locus=scaffold20802_15:2949:3989:+ [Complete] codon-table.11	85.96	827.902	2	1653.79	-0.0111	284.421
581	AQAVADILVGDYGIDSSR		MC-6-3_GL0034196	[gene] locus=scaffold21143_5:929:2146:- [Complete] codon-table.11	81.05	925.468	2	1848.92	0.0001	408.201
582	AQDGLYFLR		tr|B9EK97|B9EK97_MOUSE	Itln1 protein OS=Mus musculus OX=10090 GN=Itln1 PE=2 SV=1	47.13	541.785	2	1081.56	0.0004	344.753
583	AQDPDAVTVFIGPCLAK	Carbamidation@C:14	11_GL0107512	[gene] locus=scaffold101547_1:185:1633:- [Complete] codon-table.11	71.82	901.462	2	1800.91	0.0003	401.621
584	AQELVPK		S-Fe7_GL0135292	[gene] locus=scaffold6660_1:224:1573:- [Complete] codon-table.11	36.16	392.732	2	783.449	0.0004	94.4212
585	AQENNSPVILGVSEGAGK		2A-dyr16-06_GL0075649	[gene] locus=scaffold21050_2:1:669:+ [Lack both ends] codon-table.11	66.07	885.457	2	1768.9	0.0048	260.879
586	AQEQFGFLMNAFK		MC-0-1_GL0052398	[gene] locus=scaffold41540_1:17867:19627:+ [Complete] codon-table.11	55.84	765.874	2	1529.73	-0.0001	487.688
587	AQGGNVGQSLCELDK	Carbamidation@C:11	MC-0-1_GL0087405	[gene] locus=scaffold76613_1:3006:4313:- [Complete] codon-table.11	48	788.375	2	1574.73	-0.0013	246.322
588	AQGNEIGTSLVDDSK		1A-dyr4-07_GL0079687	[gene] locus=scaffold52790_4:11196:12404:- [Complete] codon-table.11	122.47	767.374	2	1532.73	0.0007	228.687
589	AQGQEVGNSLLEADK		2-2_GL0093133	[gene] locus=scaffold51255_3:9212:10498:+ [Complete] codon-table.11	65.16	779.891	2	1557.77	0.0034	232.096
590	AQGTPPVQSVIFSATK		sp|Q7M758|NALDL_MOUSE	N-acetylated-alpha-linked acidic dipeptidase-like protein OS=Mus musculus OX=10090 GN=Naaladl1 PE=2 SV=1	53.2	815.944	2	1629.87	0.001	332.996
591	AQIDETTSEFDK		Group2-4A_GL0131416	[gene] locus=scaffold115153_4:1:1581:+ [Lack 5'-end] codon-table.11	43.21	692.319	2	1382.62	0.0043	207.353
592	AQIEETTSDFDK		7-5_GL0099918	[gene] locus=scaffold122595_1:6879:8504:+ [Complete] codon-table.11	77.54	692.317	2	1382.62	0.0003	196.469
593	AQIEETTSDFDR		2-2_GL0155161	[gene] locus=scaffold63826_7:6203:7828:- [Complete] codon-table.11	66.94	706.321	2	1410.63	0.0003	206.169
594	AQIEETTSEFDK		S-Fe11_GL0109139	[gene] locus=scaffold233_3:515:2140:+ [Complete] codon-table.11	91.77	699.326	2	1396.64	0.0012	206.981
595	AQIETTTSDYDK		G1-1A_GL0063304	[gene] locus=scaffold46377_2:45691:47328:- [Complete] codon-table.11	55.32	686.317	2	1370.62	0.0002	144.065
596	AQIETTTSNYDK		10_GL0092591	[gene] locus=scaffold188_1:101015:102691:+ [Complete] codon-table.11	50.74	685.825	2	1369.64	-0.0007	131.586
597	AQINQLR		7-5_GL0134463	[gene] locus=scaffold117896_2:1098:1451:- [Complete] codon-table.11	37.94	421.746	2	841.477	0.0003	96.1309
598	AQISGLNAAQK		S-Fe7_GL0098036	[gene] locus=scaffold3650_5:13083:14981:+ [Complete] codon-table.11	43.82	550.807	2	1099.6	0.0014	132.782
599	AQITGLEAAQK		5-8_GL0001686	[gene] locus=C1363761_1:1:1662:+ [Lack 5'-end] codon-table.11	82.43	565.315	2	1128.61	0.0009	162.727
600	AQITGLETAQK		MC-6-5_GL0027630	[gene] locus=scaffold18190_3:1515:3647:+ [Lack 3'-end] codon-table.11	63.12	580.32	2	1158.63	0.0007	158.073
601	AQITGLNAAQK		6-3_GL0103114	[gene] locus=scaffold347_1:57:2111:- [Complete] codon-table.11	69.82	557.813	2	1113.61	-0.0021	143.288
602	AQITGLQAAQK		MC-6-5_GL0018823	[gene] locus=scaffold11640_1:3:1796:- [Lack 3'-end] codon-table.11	43.11	564.823	2	1127.63	0.0017	145.574
603	AQLEEGLFNLDAEEFGK		G1-1A_GL0101274	[gene] locus=scaffold82404_1:165373:166128:+ [Complete] codon-table.11	85.52	955.464	2	1908.91	0.0023	456.572
604	AQLEEVGAEVELK		MC-6-3_GL0041022	[gene] locus=scaffold25717_1:4058:4432:+ [Complete] codon-table.11	58.99	707.875	2	1413.73	-0.0007	294.999
605	AQLKPDITEFGVGDTVK		7-5_GL0076301	[gene] locus=scaffold122294_1:271:618:- [Complete] codon-table.11	53.29	909.485	2	1816.96	-0.0017	320.652
606	AQPESVFVAGPQQQR		tr|A0A1D5Z199|A0A1D5Z199_WHEAT	Uncharacterized protein OS=Triticum aestivum OX=4565 PE=4 SV=1	46.37	821.422	2	1640.83	0.0015	235.992
607	AQQAVDAYDTR		G1-1A_GL0096460	[gene] locus=scaffold79480_1:13579:16593:+ [Complete] codon-table.11	41.72	619.292	2	1236.57	-0.0047	129.549
608	AQQGCFCQFAK	Carbamidation@C:5,Carbamidation@C:7	tr|A0A077RP83|A0A077RP83_WHEAT	Uncharacterized protein OS=Triticum aestivum OX=4565 GN=TRAES_3BF041100030CFD_c1 PE=4 SV=1	51.03	672.795	2	1343.57	-0.0004	206.528
609	AQQGCFCQYAK	Carbamidation@C:5,Carbamidation@C:7	tr|A2Z947|A2Z947_ORYSI	Uncharacterized protein OS=Oryza sativa subsp. indica OX=39946 GN=OsI_34238 PE=4 SV=1	59.67	680.793	2	1359.57	0.0014	170.538
610	AQQGCLCGYAR	Carbamidation@C:5,Carbamidation@C:7	tr|A0A1D6F5A7|A0A1D6F5A7_MAIZE	Putative non-specific lipid-transfer protein 2 OS=Zea mays OX=4577 GN=103647985 PE=4 SV=1	58	642.284	2	1282.55	-0.0002	156.723
611	AQSEEVGDDFK		MC-0-3_GL0053589	[gene] locus=scaffold39538_4:444:2081:+ [Complete] codon-table.11	52.52	612.772	2	1223.53	-0.0007	154.417
612	AQSSCHDKLDWLDDPCSLNIESANYAEHWCSLLK	Carbamidation@C:5,Carbamidation@C:16,Carbamidation@C:30	tr|A0A087WSG8|A0A087WSG8_MOUSE	Mucin-2 (Fragment) OS=Mus musculus OX=10090 GN=Muc2 PE=1 SV=1	41.75	813.37	5	4061.82	0.0173	517.467
613	AQYEDIAQK		sp|Q3UV17|K22O_MOUSE	Keratin, type II cytoskeletal 2 oral OS=Mus musculus OX=10090 GN=Krt76 PE=1 SV=1	56.54	533.264	2	1064.51	0.0001	133.6
614	ASAGVGDAEISDVAGER		Group2-8A_GL0194450	[gene] locus=scaffold172011_3:6814:9051:+ [Complete] codon-table.11	72.15	802.382	2	1602.75	0.0004	247.135
615	ASCGVLDGEADDFLFNK	Carbamidation@C:3	S-Fe1_GL0154560	[gene] locus=scaffold75012_1:91296:93173:+ [Complete] codon-table.11	59.91	929.42	2	1856.83	0	432.286
616	ASDDAAGLAISEK		8-1_GL0069718	[gene] locus=C1018187_1:2:610:+ [Lack both ends] codon-table.11	50.06	624.309	2	1246.6	-0.0004	190.216
[truncated: 6,384 more rows]

## Sheet: CMC 30 days
Peptide ID #	Sequence	Modification sites	Accession number	Protein or gene description	Mascot peptide score	Observed m/z	Charge	Observed mass (Da)	Mass error (Da)	Retention time (min)
[truncated: 8,619 more rows]

[truncated: 1 more sheets: Pg 30 days]
