# Supplementary material for: Porphyromonas gingivalis induces entero-hepatic metabolic derangements with alteration of gut microbiota in a type 2 diabetes mouse model
Source: Sci Rep. 2021 Sep 15;11:18398. doi: 10.1038/s41598-021-97868-2 (PMC8443650; doi:10.1038/s41598-021-97868-2)
Supplement: Supplementary file 3 — Supplementary Information 3. [file 41598_2021_97868_MOESM3_ESM.xlsx]

## Sheet: TMT-labeled mouse liver
Sapplementary tabele S3			log2(sum of peak intensities of TMT reporter ions)
Liver proteome			CMC			P.g
UniProt ID	Protein Description	UniProt Keywords	#1	#2	#3	#1	#2	#3	Log2(PG/CMC)	-LOG(P-value)
H7BXC3_MOUSE	Triosephosphate isomerase	Complete proteome;Gluconeogenesis;Glycolysis;Isomerase;Proteomics identification;Reference proteome	15.7165	16.3017	16.514	19.3485	18.5075	19.5778	2.96722	2.74002
G5E8T3_MOUSE	Signal recognition particle 19 kDa protein	Complete proteome;Proteomics identification;Reference proteome	12.3572	12.6448	12.7335	14.7742	14.8154	15.4912	2.44848	3.15783
MT1_MOUSE	Metallothionein-1	3D-structure;Acetylation;Complete proteome;Direct protein sequencing;Metal-binding;Metal-thiolate cluster;Reference proteome	12.9799	13.4337	13.1709	15.5276	15.2477	16.1304	2.44044	2.95185
MT2_MOUSE	Metallothionein-2	Acetylation;Complete proteome;Direct protein sequencing;Metal-binding;Metal-thiolate cluster;Phosphoprotein;Reference proteome	12.5224	13.4117	12.1859	14.8531	14.8602	15.2222	2.27182	2.38273
A0A0G2JES3_MOUSE	60S ribosomal protein L9 (Fragment)	Complete proteome;Proteomics identification;Reference proteome	12.8911	13.5068	13.5381	15.5099	15.1022	15.7797	2.15196	2.76373
S4R196_MOUSE	Cytochrome P450, family 2, subfamily ab, polypeptide 1	Complete proteome;Heme;Iron;Metal-binding;Monooxygenase;Oxidoreductase;Proteomics identification;Reference proteome	13.1562	13.5631	13.1404	15.4479	15.2027	15.5016	2.09749	3.64465
Q05AA1_MOUSE	MCG1034637	Cell membrane;G-protein coupled receptor;Membrane;Olfaction;Receptor;Sensory transduction;Transducer;Transmembrane;Transmembrane helix	16.6374	17.3842	17.2299	18.787	18.3892	19.7938	1.90615	1.79414
PTTG_MOUSE	Pituitary tumor-transforming gene 1 protein-interacting protein	Cell membrane;Coiled coil;Complete proteome;Cytoplasm;Glycoprotein;Membrane;Nucleus;Phosphoprotein;Reference proteome;Signal;Transmembrane;Transmembrane helix	12.2847	12.6344	13.5705	15.0486	14.0379	15.2162	1.93769	1.65974
G3UZW8_MOUSE	Proteasome subunit beta type (Fragment)	Complete proteome;Cytoplasm;Hydrolase;Nucleus;Protease;Proteasome;Proteomics identification;Reference proteome;Threonine protease	14.1463	15.8429	15.2066	16.7781	17.0357	17.3556	1.99118	1.72357
PIFO_MOUSE	Protein pitchfork	Alternative promoter usage;Cilium biogenesis/degradation;Complete proteome;Cytoplasm;Cytoplasmic vesicle;Golgi apparatus;Nucleus;Reference proteome	16.8411	17.7224	18.4983	19.6305	19.3344	20.0173	1.97343	1.7227
A0A0U1RQA2_MOUSE	3 beta-hydroxysteroid dehydrogenase type 7 (Fragment)	Complete proteome;Proteomics identification;Reference proteome	11.8544	12.3052	12.2338	14.1609	13.2883	14.2987	1.78485	2.17411
E9Q0W2_MOUSE	Solute carrier organic anion transporter family member	Complete proteome;Ion transport;Membrane;Proteomics identification;Reference proteome;Transmembrane;Transmembrane helix;Transport	14.5565	14.4972	14.838	16.2005	16.2463	16.5931	1.71605	3.3419
A0JNS9_MOUSE	Histone H2B	Chromosome;DNA-binding;Nucleosome core;Nucleus	16.6385	16.9286	17.0639	18.5201	18.0029	19.0514	1.64779	2.13444
ZFYV1_MOUSE	Zinc finger FYVE domain-containing protein 1	Complete proteome;Endoplasmic reticulum;Golgi apparatus;Metal-binding;Reference proteome;Repeat;Zinc;Zinc-finger	13.1307	13.2461	12.5957	14.5128	14.5091	14.889	1.64613	2.64859
KTNA1_MOUSE	Katanin p60 ATPase-containing subunit A1	3D-structure;ATP-binding;Cell cycle;Cell division;Complete proteome;Cytoplasm;Cytoskeleton;Isomerase;Microtubule;Mitosis;Nucleotide-binding;Phosphoprotein;Reference proteome;Ubl conjugation	18.7126	19.0299	17.5883	20.1453	20.0906	20.1959	1.70034	1.74797
PTMA_MOUSE	Prothymosin alpha	3D-structure;Acetylation;Complete proteome;Direct protein sequencing;Isopeptide bond;Nucleus;Phosphoprotein;Reference proteome;Ubl conjugation	16.3611	16.8997	16.058	18.1014	17.7814	18.2591	1.60769	2.32192
MUP1_MOUSE	Major urinary protein 1	3D-structure;Complete proteome;Disulfide bond;Pheromone-binding;Reference proteome;Secreted;Signal;Transport	17.18	16.6978	16.4731	18.7267	17.9401	18.3596	1.55855	2.1418
Q8K1K2_MOUSE	26S proteasome regulatory subunit 8	ATP-binding;Coiled coil;Complete proteome;Hydrolase;Nucleotide-binding;Protease;Proteomics identification;Reference proteome	13.5266	13.9531	13.7343	15.2119	14.723	15.7089	1.4766	2.05088
G5E8R2_MOUSE	Tropomyosin 1, alpha, isoform CRA_k	Coiled coil;Complete proteome;Proteomics identification;Reference proteome	14.2515	14.4252	13.3883	15.5742	15.5529	15.6762	1.57948	2.09205
HNRPC_MOUSE	Heterogeneous nuclear ribonucleoproteins C1/C2	Acetylation;Alternative splicing;Coiled coil;Complete proteome;Direct protein sequencing;Isopeptide bond;Nucleus;Phosphoprotein;RNA-binding;Reference proteome;Ribonucleoprotein;Spliceosome;Ubl conjugation;mRNA processing;mRNA splicing	12.9339	13.7578	12.3734	14.536	14.6694	14.7236	1.62135	1.79029
TOM1_MOUSE	Target of Myb protein 1	Acetylation;Alternative splicing;Complete proteome;Cytoplasm;Isopeptide bond;Membrane;Phosphoprotein;Protein transport;Reference proteome;Transport;Ubl conjugation	12.2745	12.3847	11.7416	13.5248	13.637	13.7774	1.51283	2.69366
SPTC2_MOUSE	Serine palmitoyltransferase 2	Acyltransferase;Complete proteome;Endoplasmic reticulum;Lipid metabolism;Membrane;Pyridoxal phosphate;Reference proteome;Sphingolipid metabolism;Transferase;Transmembrane;Transmembrane helix	13.6768	13.6969	12.9686	15.0949	15.0195	14.7624	1.51149	2.36202
D3YWZ5_MOUSE	Transporter (Fragment)	Complete proteome;Membrane;Proteomics identification;Reference proteome;Symport;Transmembrane;Transmembrane helix;Transport	14.1712	14.4877	13.9322	15.796	15.4511	15.7877	1.48123	2.77647
A0A0G2JDL9_MOUSE	MCG10748, isoform CRA_b	Complete proteome;Proteomics identification;Reference proteome	15.4554	15.8381	15.9142	17.1649	16.6875	17.6319	1.42554	2.01099
RSU1_MOUSE	Ras suppressor protein 1	Acetylation;Complete proteome;Leucine-rich repeat;Reference proteome;Repeat	14.6019	15.2361	14.2069	16.13	16.1097	16.3289	1.50786	2.09408
NXP20_MOUSE	Protein Noxp20	Complete proteome;Cytoplasm;Phosphoprotein;Reference proteome	12.5436	12.7551	11.3758	13.5613	13.9045	13.7762	1.52254	1.58689
D4N6R6_MUSMC	Beta-globin	Heme;Iron;Metal-binding;Oxygen transport;Transport	18.0758	17.571	18.1991	19.4961	18.6409	19.7965	1.36252	1.5807
Q7M753_MOUSE	Pantothenate kinase 2	Kinase;Transferase	11.5042	11.3034	10.7382	12.0509	12.6886	12.9757	1.38979	1.75442
A0A1L1SUI3_MOUSE	Solute carrier family 37 (glucose-6-phosphate transporter), member 4	Complete proteome;Membrane;Proteomics identification;Reference proteome;Transmembrane;Transmembrane helix	17.8607	17.6412	17.6076	19.0488	18.6528	19.4838	1.35865	2.23745
CWC15_MOUSE	Spliceosome-associated protein CWC15 homolog	Acetylation;Coiled coil;Complete proteome;Nucleus;Phosphoprotein;Reference proteome;Spliceosome;mRNA processing;mRNA splicing	11.6485	12.0846	11.4636	13.0691	13.0187	13.2162	1.36911	2.67748
A0A1G5SJS3_MOUSE	Schlafen family member 4 isoform 1		16.0863	16.7022	15.6622	17.4299	17.7462	17.4576	1.39432	1.92512
SC61B_MOUSE	Protein transport protein Sec61 subunit beta	Acetylation;Complete proteome;Direct protein sequencing;Endoplasmic reticulum;Lipoprotein;Membrane;Palmitate;Phosphoprotein;Protein transport;Reference proteome;Translocation;Transmembrane;Transmembrane helix;Transport	13.7041	13.6282	12.5576	14.456	14.7875	14.8789	1.41081	1.6431
Q61926_MOUSE	Myb protein	Coiled coil;DNA-binding	14.5521	14.561	13.4916	15.5485	15.605	15.6845	1.41113	1.77443
A2AIJ1_MOUSE	Tetraspanin (Fragment)	Complete proteome;Membrane;Proteomics identification;Reference proteome;Transmembrane;Transmembrane helix	13.8436	14.6628	14.1676	15.5851	15.4604	15.7334	1.36828	2.2599
A0A0A0MQC9_MOUSE	Protein LSM12 homolog	Complete proteome;Proteomics identification;Reference proteome	13.719	14.5276	13.162	15.1654	15.0639	15.463	1.4279	1.5833
ARH_MOUSE	Low density lipoprotein receptor adapter protein 1	Acetylation;Atherosclerosis;Cholesterol metabolism;Complete proteome;Cytoplasm;Endocytosis;Hyperlipidemia;Lipid metabolism;Phosphoprotein;Reference proteome;Steroid metabolism;Sterol metabolism	11.511	11.0916	11.0369	12.4292	12.3994	12.7871	1.32539	2.61328
NDUF2_MOUSE	NADH dehydrogenase [ubiquinone] 1 alpha subcomplex assembly factor 2	Chaperone;Complete proteome;Mitochondrion;Phosphoprotein;Reference proteome;Transit peptide	14.0143	14.4255	13.3059	15.1858	15.2325	15.4745	1.38233	1.82026
F6V8A7_MOUSE	E3 ubiquitin-protein ligase RMND5A (Fragment)	Complete proteome;Proteomics identification;Reference proteome	17.6849	17.802	17.5737	18.6404	18.9451	19.301	1.27529	2.49274
B2RWE3_MOUSE	CDGSH iron sulfur domain 3	Complete proteome;Proteomics identification;Reference proteome	16.4209	16.6275	16.1095	17.6466	17.6057	17.7618	1.28538	2.90975
MTL26_MOUSE	Methyltransferase-like 26	Acetylation;Complete proteome;Phosphoprotein;Reference proteome	18.1072	18.2725	17.8029	19.2675	19.2125	19.4962	1.26453	2.83069
Q3TUN5_MOUSE	Uncharacterized protein	ATP-binding;Coiled coil;Nucleotide-binding	14.2998	14.8139	14.0153	15.5914	15.7785	15.6335	1.29149	2.23626
D3Z712_MOUSE	40S ribosomal protein S15a (Fragment)	Complete proteome;Proteomics identification;Reference proteome	16.3819	16.837	15.7747	17.5604	17.5218	17.8407	1.30981	1.80911
Q5DTL8_MOUSE	MKIAA4137 protein (Fragment)	Disulfide bond;Repeat	12.8011	13.154	12.573	14.108	13.8495	14.305	1.24477	2.35875
A0A087WRY3_MOUSE	Nuclear ubiquitous casein and cyclin-dependent kinase substrate 1	Complete proteome;Proteomics identification;Reference proteome	16.1458	16.5406	15.5974	17.0962	17.3618	17.6168	1.26368	1.81015
F8TZM2_MOUSE	Polyprotein (Fragment)		14.729	14.9956	14.4625	15.9474	15.936	16.0273	1.24118	2.86352
F2Z420_MOUSE	Histone-lysine N-methyltransferase	Complete proteome;Methyltransferase;Proteomics identification;Reference proteome;S-adenosyl-L-methionine;Transferase	12.6471	12.8637	12.3035	13.8108	13.6812	14.0061	1.22791	2.543
B0LAE4_MOUSE	ADP-ribosylation factor-like 6 interacting protein 1 (Fragment)	Membrane;Transmembrane;Transmembrane helix	14.594	14.7547	14.2516	15.7269	15.7838	15.7414	1.21727	2.90895
AP2A1_MOUSE	AP-2 complex subunit alpha-1	Alternative splicing;Cell membrane;Coated pit;Complete proteome;Endocytosis;Membrane;Phosphoprotein;Protein transport;Reference proteome;Transport	15.9426	16.5983	15.32	17.1546	17.3257	17.2591	1.29281	1.59271
COXM2_MOUSE	COX assembly mitochondrial protein 2 homolog	Complete proteome;Disulfide bond;Mitochondrion;Reference proteome	16.0932	16.3836	15.4581	17.1597	17.3326	17.1542	1.23723	1.94119
Q3U9U5_MOUSE	Uncharacterized protein	Coiled coil;Membrane;Transmembrane;Transmembrane helix	19.0048	19.4084	18.437	20.0203	20.1345	20.3241	1.20956	1.82655
A0A0R4J0M9_MOUSE	Deubiquitinating protein VCIP135	Complete proteome;Proteomics identification;Reference proteome	13.448	13.2378	12.6826	14.0304	14.4152	14.426	1.16775	1.94688
S4R256_MOUSE	Protein transport protein Sec31A (Fragment)	Coiled coil;Complete proteome;Proteomics identification;Reference proteome	11.2416	11.5044	11.4567	12.5272	11.9985	12.9332	1.08546	1.73509
A0A286YDI8_MOUSE	Sec24-related gene family, member C (S. cerevisiae)	Complete proteome;Protein transport;Proteomics identification;Reference proteome;Transport	13.1132	12.9934	12.7803	14.0791	13.8444	14.3183	1.11834	2.57844
A0A1B0GS43_MOUSE	Sphingosine kinase 2 (Fragment)	Complete proteome;Proteomics identification;Reference proteome	12.2044	12.8708	11.9217	13.4639	13.4558	13.6098	1.17753	1.83552
Q6A0E4_MOUSE	MKIAA0025 protein (Fragment)		10.7088	11.6168	10.7908	12.1644	12.0323	12.4087	1.16301	1.69977
F6WPK7_MOUSE	Glutaminase liver isoform, mitochondrial (Fragment)	Complete proteome;Proteomics identification;Reference proteome	16.9801	16.9666	17.1307	18.1006	17.7703	18.439	1.07748	2.24035
E9Q6A9_MOUSE	Catenin beta-1	Complete proteome;Proteomics identification;Reference proteome	13.8031	13.8541	13.776	14.8974	14.4139	15.2821	1.05342	1.85518
A0A0N4SVS6_MOUSE	Cellular nucleic acid-binding protein	Complete proteome;Metal-binding;Proteomics identification;Reference proteome;Zinc;Zinc-finger	16.9443	17.2674	16.7196	18.2567	18.0663	17.9271	1.10625	2.40134
Q3THA6_MOUSE	MCG17902, isoform CRA_a	Metal-binding;RNA-binding;Zinc;Zinc-finger	13.3741	13.6738	12.5519	14.2539	14.2749	14.5506	1.15985	1.53434
A0A0G2JGT5_MOUSE	Eukaryotic translation initiation factor 4E (Fragment)	Complete proteome;Initiation factor;Protein biosynthesis;Proteomics identification;RNA-binding;Reference proteome	15.4138	15.6372	15.2622	16.7762	16.1849	16.58	1.07596	2.19913
PYM1_MOUSE	Partner of Y14 and mago	Acetylation;Alternative splicing;Coiled coil;Complete proteome;Cytoplasm;Nonsense-mediated mRNA decay;Nucleus;Phosphoprotein;Reference proteome;Translation regulation	15.8036	15.9405	15.1857	16.7057	16.619	16.9518	1.11558	1.9372
A0A0J9YUK6_MOUSE	Ketohexokinase (Fragment)	Complete proteome;Kinase;Proteomics identification;Reference proteome;Transferase	19.6227	20.2401	19.5161	20.8043	20.6571	21.214	1.0988	1.76215
A0A0J9YUQ8_MOUSE	Gelsolin (Fragment)	Complete proteome;Proteomics identification;Reference proteome	12.6049	12.4934	12.1177	13.3353	13.5673	13.5873	1.09129	2.53703
MARCS_MOUSE	Myristoylated alanine-rich C-kinase substrate	3D-structure;Actin-binding;Calmodulin-binding;Complete proteome;Cytoplasm;Cytoskeleton;Direct protein sequencing;Lipoprotein;Membrane;Myristate;Phosphoprotein;Reference proteome	16.1426	16.3504	15.2595	16.8828	17.2471	17.0502	1.14252	1.50705
TSN31_MOUSE	Tetraspanin-31	Complete proteome;Glycoprotein;Membrane;Reference proteome;Transmembrane;Transmembrane helix	14.7732	15.3018	14.5907	15.9577	15.9877	16.0454	1.10839	2.17441
ASCC1_MOUSE	Activating signal cointegrator 1 complex subunit 1	Complete proteome;DNA damage;DNA repair;Nucleus;Reference proteome;Transcription;Transcription regulation	11.5258	12.4772	11.9439	13.3106	12.9946	12.9635	1.10725	1.69283
A2ATP5_MOUSE	Myelin expression factor 2	Complete proteome;Proteomics identification;RNA-binding;Reference proteome	12.734	12.9594	11.822	13.5768	13.6313	13.6688	1.12049	1.48815
A0A0N4SVT3_MOUSE	Guanine nucleotide-binding protein subunit gamma (Fragment)	Cell membrane;Complete proteome;Lipoprotein;Membrane;Proteomics identification;Reference proteome;Transducer	12.8068	13.21	12.1909	13.8558	13.6546	13.9249	1.07587	1.60467
A0A1Y7VKP8_MOUSE	NADH dehydrogenase [ubiquinone] iron-sulfur protein 6, mitochondrial	Complete proteome;Proteomics identification;Reference proteome	19.1702	19.4045	18.6045	20.1094	20.1122	20.118	1.05348	1.94428
NGEF_MOUSE	Ephexin-1	Alternative splicing;Cell projection;Complete proteome;Cytoplasm;Developmental protein;Differentiation;Guanine-nucleotide releasing factor;Membrane;Neurogenesis;Phosphoprotein;Reference proteome;SH3 domain	11.5517	12.1371	11.4167	12.551	13.0798	12.549	1.02472	1.65124
A1L3S9_MOUSE	Phosphatase and actin regulator	Actin-binding;Coiled coil;Repeat	14.6114	14.1758	13.8773	15.3681	15.1814	15.2391	1.04135	2.04066
SNX27_MOUSE	Sorting nexin-27	Alternative splicing;Complete proteome;Cytoplasm;Endosome;Lipid-binding;Membrane;Phosphoprotein;Protein transport;Reference proteome;Transport	12.0768	12.5227	11.6522	13.0962	13.0933	13.2129	1.05031	1.83839
E0CYT5_MOUSE	Cullin-2 (Fragment)	Complete proteome;Proteomics identification;Reference proteome	13.8607	13.8715	12.982	14.6137	14.5628	14.7209	1.06107	1.62578
TEFM_MOUSE	Transcription elongation factor, mitochondrial	Complete proteome;Mitochondrion;Mitochondrion nucleoid;Reference proteome;Transcription;Transcription regulation;Transit peptide	15.0953	15.5146	15.1846	16.5081	16.1081	16.1919	1.00451	2.32881
Q8BT90_MOUSE	Uncharacterized protein (Fragment)		15.4502	15.695	14.8743	16.3553	16.3402	16.438	1.03802	1.87536
Q60951_MOUSE	MYB-1b		15.1371	15.5177	14.5157	16.0604	16.0765	16.1858	1.05072	1.62955
A0A0N4SV89_MOUSE	Protein jagunal homolog 1	Complete proteome;Proteomics identification;Reference proteome	13.7861	13.8096	13.5286	14.7492	14.6355	14.7215	0.993938	3.30388
A2A6P4_MOUSE	Family with sequence similarity 104, member A	Complete proteome;Proteomics identification;Reference proteome	12.7926	12.3649	11.78	13.2595	13.4113	13.3821	1.03845	1.60174
A0A0U1RPM3_MOUSE	PRA1 family protein	Complete proteome;Membrane;Proteomics identification;Reference proteome;Transmembrane;Transmembrane helix	15.3668	15.6859	15.0378	16.3696	16.5411	16.1534	0.991222	1.98017
A0A1Y7VJT0_MOUSE	Zinc finger FYVE domain-containing protein 21 (Fragment)	Complete proteome;Metal-binding;Proteomics identification;Reference proteome;Zinc;Zinc-finger	15.1766	15.2117	14.9075	16.1408	15.9308	16.1509	0.975554	2.90614
Q3UFK7_MOUSE	Uncharacterized protein		14.211	14.3071	13.9655	15.1707	15.2444	14.9841	0.971872	2.79403
Q3UXH4_MOUSE	Uncharacterized protein		14.8409	14.9859	14.208	15.753	15.5926	15.6899	1.00021	1.83185
A0A0N4SW94_MOUSE	Myeloid-associated differentiation marker (Fragment)	Complete proteome;Membrane;Proteomics identification;Reference proteome;Transmembrane;Transmembrane helix	14.1026	14.1779	13.4451	14.9161	14.908	14.8984	0.998944	1.89502
NOL11_MOUSE	Nucleolar protein 11	Activator;Alternative splicing;Complete proteome;Methylation;Nucleus;Reference proteome;Ribosome biogenesis;Transcription;Transcription regulation;rRNA processing	15.7307	15.5739	15.1859	16.3979	16.2291	16.7183	0.951604	1.9317
Q80TX7_MOUSE	MKIAA0567 protein (Fragment)	Coiled coil;GTP-binding;Nucleotide-binding	16.8843	17.1192	16.4669	17.7433	17.9436	17.6571	0.957844	1.99489
Q0QER9_MOUSE	Isocitrate dehydrogenase 1 (Fragment)	Magnesium;Manganese;Metal-binding;NADP	21.0507	21.4395	20.685	21.9486	21.8258	22.2468	0.948722	1.71031
DSCR3_MOUSE	Down syndrome critical region protein 3 homolog	Complete proteome;Reference proteome	14.292	14.2606	13.5844	15.0718	15.0626	14.784	0.927146	1.68777
Q8C1N9_MOUSE	Alpha-defensin 2	Antibiotic;Antimicrobial;Complete proteome;Defensin;Disulfide bond;Reference proteome;Secreted;Signal	12.2395	12.6907	11.9848	13.2238	13.274	13.2014	0.928062	1.9565
Q3TBR2_MOUSE	Coagulation factor X	Disulfide bond;EGF-like domain;Hydrolase;Protease;Secreted;Serine protease;Signal	13.7051	13.8067	13.2957	14.585	14.4902	14.4705	0.912724	2.32967
F6V6T4_MOUSE	Transmembrane emp24 domain-containing protein 2 (Fragment)	Coiled coil;Complete proteome;Membrane;Proteomics identification;Reference proteome;Transmembrane;Transmembrane helix	16.2131	16.3014	15.9178	16.9011	16.8238	17.3358	0.876092	1.9473
Q8BWW3_MOUSE	Phosphoacetylglucosamine mutase	Complete proteome;Isomerase;Magnesium;Metal-binding;Proteomics identification;Reference proteome	15.5234	15.123	14.9223	16.0712	16.2116	15.9611	0.891679	2.02106
Q9QX52_MOUSE	Peroxisomal membrane anchor protein (Fragment)	Coiled coil;Membrane;Transmembrane;Transmembrane helix	13.9695	13.5371	13.3139	14.3932	14.4733	14.6195	0.888486	1.92028
Q3TLH6_MOUSE	Uncharacterized protein	Transport	14.8773	15.0812	14.5621	15.8657	15.5219	15.7122	0.859745	2.0487
A0A0N4SV15_MOUSE	E3 ubiquitin-protein ligase KCMF1	Coiled coil;Complete proteome;Metal-binding;Proteomics identification;Reference proteome;Zinc;Zinc-finger	14.5988	14.5494	13.8398	15.2457	15.1985	15.1703	0.875513	1.62606
B7ZCF1_MOUSE	26S proteasome regulatory subunit 6A	ATP-binding;Complete proteome;Nucleotide-binding;Proteomics identification;Reference proteome	16.8413	17.0587	16.3234	17.6834	17.6159	17.5215	0.865812	1.74906
LASP1_MOUSE	LIM and SH3 domain protein 1	Acetylation;Actin-binding;Complete proteome;Cytoplasm;Cytoskeleton;Ion transport;LIM domain;Metal-binding;Methylation;Phosphoprotein;Reference proteome;Repeat;SH3 domain;Transport;Zinc	19.8207	20.0725	19.3207	20.6451	20.5238	20.6325	0.862478	1.73602
A0A0N4SVE5_MOUSE	Glutathione S-transferase kappa 1	Complete proteome;Proteomics identification;Reference proteome	16.2343	16.3012	15.6948	16.8951	16.736	17.1346	0.845167	1.70747
TCEA3_MOUSE	Transcription elongation factor A protein 3	3D-structure;Complete proteome;DNA-binding;Metal-binding;Nucleus;Phosphoprotein;Reference proteome;Transcription;Transcription regulation;Zinc;Zinc-finger	12.2621	12.3536	11.7031	12.8454	13.1663	12.8559	0.849576	1.68522
SCRB1_MOUSE	Scavenger receptor class B member 1	3D-structure;Alternative splicing;Cell membrane;Complete proteome;Disulfide bond;Glycoprotein;Lipoprotein;Membrane;Palmitate;Receptor;Reference proteome;Transmembrane;Transmembrane helix	15.6155	15.6152	15.5049	16.3872	16.5363	16.2796	0.822505	3.23454
Q8BIL6_MOUSE	Uncharacterized protein	ATP-binding;Aminoacyl-tRNA synthetase;Ligase;Nucleotide-binding;Protein biosynthesis	17.1818	17.6354	16.8858	18.0807	18.143	18.0397	0.853467	1.74798
A0A1S6GWG5_MOUSE	Mitochondrial ribosomal protein S9, isoform CRA_b	Ribonucleoprotein;Ribosomal protein;Signal	13.5369	13.3728	12.8764	14.2655	14.0942	13.9265	0.83337	1.70557
ATP5E_MOUSE	ATP synthase subunit epsilon, mitochondrial	ATP synthesis;Acetylation;CF(1);Complete proteome;Hydrogen ion transport;Hydrolase;Ion transport;Membrane;Mitochondrion;Mitochondrion inner membrane;Reference proteome;Transport	19.5743	19.8861	19.2189	20.3701	20.3711	20.4124	0.82476	1.88721
Q5M9J8_MOUSE	MCG13936	Ribonucleoprotein;Ribosomal protein	20.2258	20.409	19.9283	20.9134	20.8887	21.1349	0.791279	2.10423
Q3UYL0_MOUSE	Uncharacterized protein (Fragment)	Signal	13.8517	14.2104	13.8564	14.7563	14.6512	14.8431	0.777378	2.39231
C2C2L_MOUSE	Phospholipid transfer protein C2CD2L	Cell membrane;Complete proteome;Endoplasmic reticulum;Lipid transport;Lipid-binding;Membrane;Phosphoprotein;Reference proteome;Transmembrane;Transmembrane helix;Transport	14.9278	14.8556	14.5037	15.6896	15.4594	15.467	0.776292	2.16632
A0A1W2P7B6_MOUSE	DNA segment, Chr 10, Johns Hopkins University 81-expressed (Fragment)	Complete proteome;Proteomics identification;Reference proteome	19.958	20.0417	19.4614	20.5897	20.6125	20.6123	0.784518	1.90789
Q7TN13_MOUSE	Cad protein (Fragment)	ATP-binding;Glutamine amidotransferase;Nucleotide-binding	13.9148	14.0687	13.4549	14.6164	14.5897	14.5845	0.784051	1.87945
B6DQM2_MOUSE	Alpha/beta hydrolase	Hydrolase;Signal	16.2162	16.2856	15.7113	16.8815	16.8895	16.7415	0.766383	1.82564
HEMH_MOUSE	Ferrochelatase, mitochondrial	2Fe-2S;Acetylation;Complete proteome;Direct protein sequencing;Disease mutation;Heme biosynthesis;Iron;Iron-sulfur;Lyase;Membrane;Metal-binding;Mitochondrion;Mitochondrion inner membrane;Porphyrin biosynthesis;Reference proteome;Transit peptide	18.7939	18.8109	18.4618	19.3198	19.552	19.4351	0.746734	2.31823
Q91V55_MOUSE	40S ribosomal protein S5	Complete proteome;Proteomics identification;Reference proteome;Ribonucleoprotein;Ribosomal protein	20.0195	20.1059	19.7585	20.712	20.6458	20.7371	0.737006	2.61934
RAB14_MOUSE	Ras-related protein Rab-14	Acetylation;Complete proteome;Cytoplasmic vesicle;Direct protein sequencing;Endosome;GTP-binding;Golgi apparatus;Lipoprotein;Membrane;Methylation;Nucleotide-binding;Prenylation;Protein transport;Reference proteome;Transport	17.5163	17.5074	17.6912	18.327	18.1571	18.4111	0.726762	2.79199
A2AAW9_MOUSE	Eukaryotic translation initiation factor 2 subunit 3, X-linked	Complete proteome;Proteomics identification;Reference proteome	13.9798	13.9427	13.6767	14.576	14.7084	14.5101	0.731781	2.54938
SYSM_MOUSE	Serine--tRNA ligase, mitochondrial	ATP-binding;Acetylation;Aminoacyl-tRNA synthetase;Complete proteome;Ligase;Mitochondrion;Nucleotide-binding;Protein biosynthesis;Reference proteome;Transit peptide	16.1346	16.1222	15.8419	16.6994	16.8049	16.7877	0.731101	2.71406
COQ2_MOUSE	4-hydroxybenzoate polyprenyltransferase, mitochondrial	Complete proteome;Isoprene biosynthesis;Membrane;Mitochondrion;Mitochondrion inner membrane;Reference proteome;Transferase;Transit peptide;Transmembrane;Transmembrane helix;Ubiquinone biosynthesis	16.8944	17.0765	16.5059	17.6182	17.573	17.5071	0.740483	1.90541
Q8VCQ8_MOUSE	Caldesmon 1	Coiled coil;Complete proteome;Proteomics identification;Reference proteome	15.4432	15.372	15.0857	16.0484	16.006	16.0099	0.721137	2.55191
MANBL_MOUSE	Protein MANBAL	Complete proteome;Membrane;Reference proteome;Transmembrane;Transmembrane helix	11.9814	12.1906	11.6679	12.8438	12.4655	12.6843	0.717908	1.73088
HMGN5_MOUSE	High mobility group nucleosome-binding domain-containing protein 5	Chromatin regulator;Complete proteome;DNA-binding;Isopeptide bond;Nucleus;Phosphoprotein;Reference proteome;Transcription;Transcription regulation;Ubl conjugation	17.3837	17.5465	17.3113	18.0499	18.1745	18.1491	0.710707	3.06743
D3Z0F5_MOUSE	COP9 signalosome complex subunit 6	Complete proteome;Proteomics identification;Reference proteome	15.6975	15.8785	15.5174	16.3506	16.3498	16.446	0.684291	2.48278
HNRPL_MOUSE	Heterogeneous nuclear ribonucleoprotein L	3D-structure;Acetylation;Complete proteome;Cytoplasm;Direct protein sequencing;Isopeptide bond;Methylation;Nucleus;Phosphoprotein;RNA-binding;Reference proteome;Repeat;Ribonucleoprotein;Ubl conjugation	17.6218	17.7787	17.2789	18.1885	18.2257	18.2817	0.672167	1.95911
Q3U4M7_MOUSE	Uncharacterized protein	Coiled coil	16.1765	16.1755	15.7837	16.6916	16.8485	16.588	0.664119	1.93031
B1AZ14_MOUSE	Cordon-bleu protein-like 1	Complete proteome;Proteomics identification;Reference proteome	15.7081	15.787	15.4661	16.2428	16.2506	16.4323	0.654842	2.33266
G3UW70_MOUSE	MCG21719	Complete proteome;Proteomics identification;Reference proteome	16.6388	16.6524	16.2058	17.079	17.1734	17.2177	0.657712	1.90481
Q3UFI4_MOUSE	60S ribosomal protein L6	Ribonucleoprotein;Ribosomal protein	19.8709	20.0141	19.967	20.531	20.4782	20.7502	0.63581	2.6152
ERG7_MOUSE	Lanosterol synthase	Acetylation;Complete proteome;Endoplasmic reticulum;Isomerase;Lipid biosynthesis;Lipid metabolism;Membrane;Reference proteome;Repeat;Steroid biosynthesis	16.5582	16.4454	16.1957	17.0577	17.1546	16.8991	0.637362	2.09002
D3Z483_MOUSE	Guanine nucleotide-binding protein subunit gamma (Fragment)	Cell membrane;Complete proteome;Lipoprotein;Membrane;Proteomics identification;Reference proteome;Transducer	16.8135	16.9665	16.8443	17.472	17.505	17.549	0.633882	3.59267
CCNL1_MOUSE	Cyclin-L1	Alternative splicing;Complete proteome;Cyclin;Cytoplasm;Isopeptide bond;Nucleus;Phosphoprotein;Reference proteome;Repeat;Transcription;Transcription regulation;Ubl conjugation	17.4739	17.5741	17.1933	17.9686	17.9515	18.2075	0.628749	1.95441
RRBP1_MOUSE	Ribosome-binding protein 1	Acetylation;Alternative splicing;Complete proteome;Endoplasmic reticulum;Isopeptide bond;Membrane;Phosphoprotein;Protein transport;Reference proteome;Repeat;Translocation;Transmembrane;Transmembrane helix;Transport;Ubl conjugation	19.3898	19.6307	19.1812	19.968	19.9345	20.0847	0.595122	1.90629
NSMA_MOUSE	Sphingomyelin phosphodiesterase 2	Complete proteome;Hydrolase;Lipid metabolism;Magnesium;Membrane;Metal-binding;Reference proteome;Sphingolipid metabolism;Transmembrane;Transmembrane helix	14.8506	15.0713	14.9803	15.4556	15.5786	15.5543	0.562116	2.78728
Q1A602_MOUSE	Non-muscle alpha-actinin 4	Actin-binding;Calcium;Coiled coil;Repeat	18.805	18.9262	18.8135	19.3537	19.3338	19.5245	0.555786	2.81819
1433Z_MOUSE	14-3-3 protein zeta/delta	Acetylation;Complete proteome;Cytoplasm;Direct protein sequencing;Phosphoprotein;Reference proteome	17.6633	17.7234	17.4584	18.1737	18.0976	18.1998	0.542014	2.49172
A0A087WNP6_MOUSE	Protein CDV3	Complete proteome;Proteomics identification;Reference proteome	17.0877	16.9169	16.9226	17.5712	17.4988	17.4415	0.528133	2.84349
A0A1W2P7P6_MOUSE	Transmembrane protein 19	Complete proteome;Membrane;Proteomics identification;Reference proteome;Transmembrane;Transmembrane helix	14.8163	14.7532	14.8775	15.2818	15.4036	15.2168	0.485043	2.7518
ATP5J_MOUSE	ATP synthase-coupling factor 6, mitochondrial	Acetylation;CF(0);Complete proteome;Hydrogen ion transport;Ion transport;Membrane;Mitochondrion;Mitochondrion inner membrane;Phosphoprotein;Reference proteome;Transit peptide;Transport	22.2711	22.3169	22.2641	22.6944	22.7147	22.8887	0.481894	2.78229
Q80V08_MOUSE	Rpl17 protein (Fragment)	Ribonucleoprotein;Ribosomal protein	14.1587	14.154	14.1791	14.559	14.6846	14.6743	0.475353	3.50086
A2A997_MOUSE	Complement component C8 alpha chain	Complete proteome;Disulfide bond;Proteomics identification;Reference proteome;Signal	16.7345	16.6778	16.8532	17.1671	17.3319	17.1919	0.475153	2.54561
Q3TYA0_MOUSE	WD repeat domain 23, isoform CRA_b	WD repeat	16.7946	16.9462	16.7146	17.2627	17.2782	17.3428	0.476065	2.56242
Q8CFX3_MOUSE	Protocadherin 1	Calcium;Cell adhesion;Complete proteome;Membrane;Proteomics identification;Reference proteome;Repeat;Signal;Transmembrane;Transmembrane helix	16.5689	16.5009	16.4199	16.8587	17.0932	16.9241	0.462114	2.31011
G3UXT7_MOUSE	RNA-binding protein FUS (Fragment)	Complete proteome;Metal-binding;Proteomics identification;RNA-binding;Reference proteome;Zinc;Zinc-finger	16.1371	16.2886	16.3137	16.629	16.6734	16.8128	0.458626	2.3756
S38A4_MOUSE	Sodium-coupled neutral amino acid transporter 4	Amino-acid transport;Cell membrane;Complete proteome;Disulfide bond;Glycoprotein;Ion transport;Membrane;Phosphoprotein;Reference proteome;Sodium;Sodium transport;Symport;Transmembrane;Transmembrane helix;Transport	17.7069	17.5415	17.7173	18.1638	17.9976	18.177	0.45757	2.3138
A0A1L1STE6_MOUSE	Isocitrate dehydrogenase [NAD] subunit, mitochondrial	Complete proteome;Mitochondrion;Proteomics identification;Reference proteome;Transit peptide;Tricarboxylic acid cycle	17.9984	18.0636	18.1151	18.5158	18.5645	18.378	0.427042	2.55028
BRI3B_MOUSE	BRI3-binding protein	Coiled coil;Complete proteome;Membrane;Mitochondrion;Mitochondrion outer membrane;Phosphoprotein;Proto-oncogene;Reference proteome;Transmembrane;Transmembrane helix	15.0291	15.0455	14.8561	15.3819	15.4373	15.4032	0.430574	2.62793
A0A0R4IZW8_MOUSE	Calpain small subunit 1	Calcium;Complete proteome;Proteomics identification;Reference proteome	14.9366	14.9709	14.8702	15.3083	15.4016	15.3395	0.423889	3.33498
A0A087WQA5_MOUSE	TAR DNA-binding protein 43 (Fragment)	Complete proteome;Proteomics identification;RNA-binding;Reference proteome	18.478	18.5209	18.3904	18.8749	18.9465	18.8374	0.42318	2.97199
ERF3A_MOUSE	Eukaryotic peptide chain release factor GTP-binding subunit ERF3A	3D-structure;Alternative splicing;Complete proteome;Direct protein sequencing;GTP-binding;Nonsense-mediated mRNA decay;Nucleotide-binding;Protein biosynthesis;Reference proteome	19.1401	19.1919	19.1129	19.5217	19.5062	19.679	0.42067	2.66525
QCR7_MOUSE	Cytochrome b-c1 complex subunit 7	Acetylation;Complete proteome;Direct protein sequencing;Electron transport;Membrane;Mitochondrion;Mitochondrion inner membrane;Reference proteome;Respiratory chain;Transport	20.3611	20.3947	20.3609	20.7624	20.7087	20.9027	0.419018	2.68505
RL13_MOUSE	60S ribosomal protein L13	Acetylation;Complete proteome;Isopeptide bond;Phosphoprotein;Reference proteome;Ribonucleoprotein;Ribosomal protein;Ubl conjugation	18.9498	19.0603	18.8595	19.3484	19.3297	19.4265	0.411627	2.49263
Q3TML0_MOUSE	Protein disulfide-isomerase A6	Complete proteome;Disulfide bond;Proteomics identification;Redox-active center;Reference proteome;Repeat;Signal	16.9517	17.0344	16.8887	17.3623	17.3902	17.3524	0.410049	3.14442
TIM16_MOUSE	Mitochondrial import inner membrane translocase subunit TIM16	Complete proteome;Membrane;Mitochondrion;Mitochondrion inner membrane;Phosphoprotein;Protein transport;Reference proteome;Translocation;Transport	14.9842	14.9987	14.9383	15.2835	15.48	15.3667	0.402988	2.59818
Q3TJD0_MOUSE	Uncharacterized protein	Membrane;Protein transport;Translocation;Transmembrane;Transmembrane helix;Transport	20.1691	20.0928	20.0561	20.4856	20.4615	20.489	0.372724	3.38591
AL7A1_MOUSE	Alpha-aminoadipic semialdehyde dehydrogenase	Acetylation;Alternative splicing;Complete proteome;Cytoplasm;Mitochondrion;NAD;Nucleus;Oxidoreductase;Reference proteome;Transit peptide	23.4046	23.4563	23.4937	23.7756	23.7732	23.7859	0.326687	3.62897
NDUB3_MOUSE	NADH dehydrogenase [ubiquinone] 1 beta subcomplex subunit 3	3D-structure;Acetylation;Complete proteome;Direct protein sequencing;Electron transport;Membrane;Methylation;Mitochondrion;Mitochondrion inner membrane;Reference proteome;Respiratory chain;Transmembrane;Transmembrane helix;Transport	17.8742	17.8945	17.8811	18.2146	18.2201	18.1672	0.317345	4.23217
Q3TL95_MOUSE	Proteasome subunit alpha type (Fragment)	Coiled coil;Cytoplasm;Hydrolase;Nucleus;Protease;Proteasome;Threonine protease	21.2318	21.2351	21.2342	20.8473	20.9444	20.8034	-0.368604	3.0448
IF4G1_MOUSE	Eukaryotic translation initiation factor 4 gamma 1	Acetylation;Alternative splicing;Complete proteome;Initiation factor;Methylation;Phosphoprotein;Protein biosynthesis;RNA-binding;Reference proteome;Translation regulation	20.098	19.9989	20.1251	19.7212	19.6767	19.7209	-0.36776	3.06471
A0A0N4SUV7_MOUSE	Deoxyribose-phosphate aldolase (Fragment)	Complete proteome;Proteomics identification;Reference proteome;Schiff base	18.4439	18.3	18.419	18.0054	17.9726	18.0432	-0.380526	2.83364
D3Z252_MOUSE	Redox-regulatory protein FAM213A (Fragment)	Complete proteome;Proteomics identification;Reference proteome	18.8574	18.8199	18.8178	18.502	18.3957	18.4467	-0.383559	3.49043
RACK1_MOUSE	Receptor of activated protein C kinase 1	Acetylation;Apoptosis;Biological rhythms;Cell cycle;Cell membrane;Cell projection;Complete proteome;Cytoplasm;Developmental protein;Direct protein sequencing;Gastrulation;Growth regulation;Membrane;Nucleus;Phosphoprotein;Reference proteome;Repeat;Ribonucleoprotein;Ribosomal protein;Translation regulation;WD repeat	22.4767	22.3939	22.5004	22.1105	21.98	22.1148	-0.388547	2.68137
Q0PD66_MOUSE	RAB1B, member RAS oncogene family, isoform CRA_c		17.8351	17.787	17.8752	17.4753	17.4836	17.3709	-0.389193	3.03224
Q3TG45_MOUSE	26S proteasome non-ATPase regulatory subunit 8	Complete proteome;Proteomics identification;Reference proteome	19.4336	19.3138	19.4094	18.9467	19.0079	19.0186	-0.394557	3.1103
FAHD1_MOUSE	Acylpyruvase FAHD1, mitochondrial	Acetylation;Calcium;Complete proteome;Cytoplasm;Hydrolase;Lyase;Magnesium;Metal-binding;Mitochondrion;Phosphoprotein;Reference proteome;Transit peptide	20.0233	20.0375	20.0404	19.5787	19.7524	19.5737	-0.39883	2.60308
IDHC_MOUSE	Isocitrate dehydrogenase [NADP] cytoplasmic	3D-structure;Acetylation;Complete proteome;Cytoplasm;Direct protein sequencing;Glyoxylate bypass;Magnesium;Manganese;Metal-binding;NADP;Oxidoreductase;Phosphoprotein;Reference proteome;Tricarboxylic acid cycle	23.9115	23.9442	23.9051	23.4279	23.4384	23.6263	-0.422786	2.52569
Q5NCC7_MOUSE	Olfactory receptor	Cell membrane;Complete proteome;G-protein coupled receptor;Membrane;Olfaction;Receptor;Reference proteome;Sensory transduction;Transducer;Transmembrane;Transmembrane helix	17.8547	17.6618	17.6739	17.331	17.3421	17.26	-0.419107	2.46614
DERL1_MOUSE	Derlin-1	Acetylation;Complete proteome;Endoplasmic reticulum;Membrane;Phosphoprotein;Protein transport;Reference proteome;Transmembrane;Transmembrane helix;Transport;Unfolded protein response	17.7269	17.571	17.7506	17.2414	17.3091	17.2247	-0.424419	2.62372
Q3UMS6_MOUSE	Uncharacterized protein	2Fe-2S;FAD;Flavoprotein;Iron;Iron-sulfur;Metal-binding;Molybdenum	20.9434	21.0025	21.0329	20.4805	20.5899	20.5838	-0.441566	3.25083
Q9R0M7_MOUSE	Aldo-keto reductase AKR1C12		17.8991	17.8748	18.051	17.5025	17.5049	17.4956	-0.440603	2.87469
Q5BLJ7_MOUSE	MCG10205	Ribonucleoprotein;Ribosomal protein	21.9561	21.8799	22.0512	21.5032	21.4541	21.5793	-0.450195	2.73166
Q3TI34_MOUSE	Glutathione peroxidase	Oxidoreductase;Peroxidase;Selenium;Selenocysteine	18.8123	18.7284	18.9233	18.3629	18.3413	18.4023	-0.452531	2.80308
UBA5_MOUSE	Ubiquitin-like modifier-activating enzyme 5	ATP-binding;Complete proteome;Cytoplasm;Golgi apparatus;Metal-binding;Nucleotide-binding;Nucleus;Phosphoprotein;Reference proteome;Ubl conjugation pathway;Zinc	16.7992	16.7767	16.8974	16.3221	16.394	16.3774	-0.45991	3.36513
RANG_MOUSE	Ran-specific GTPase-activating protein	Acetylation;Complete proteome;GTPase activation;Phosphoprotein;Reference proteome	18.6038	18.4268	18.5765	18.1261	18.0091	18.0929	-0.459625	2.67284
F6QPR1_MOUSE	Prohibitin-2 (Fragment)	Coiled coil;Complete proteome;Proteomics identification;Reference proteome	18.1897	18.0576	18.2043	17.6457	17.6772	17.7416	-0.462329	2.97406
CES1D_MOUSE	Carboxylesterase 1D	Complete proteome;Cytoplasm;Direct protein sequencing;Disulfide bond;Endoplasmic reticulum;Glycoprotein;Hydrolase;Lipid degradation;Lipid droplet;Lipid metabolism;Reference proteome;Serine esterase;Signal	24.5868	24.5744	24.3827	24.0088	24.1012	24.0326	-0.467078	2.54376
A0A286YCG8_MOUSE	Translocon-associated protein subunit alpha	Complete proteome;Membrane;Proteomics identification;Reference proteome;Signal;Transmembrane;Transmembrane helix	19.1987	19.0946	19.3335	18.7533	18.6821	18.7865	-0.468294	2.45922
GSH1_MOUSE	Glutamate--cysteine ligase catalytic subunit	ATP-binding;Acetylation;Complete proteome;Glutathione biosynthesis;Ligase;Nucleotide-binding;Phosphoprotein;Reference proteome	21.9344	21.7959	21.9453	21.353	21.4732	21.4249	-0.474835	2.87653
Q9DB79_MOUSE	Uncharacterized protein	Ribonucleoprotein;Ribosomal protein	20.4974	20.2443	20.4131	19.9574	19.9371	19.837	-0.47442	2.33019
A0A1S6GWI4_MOUSE	MCG5769, isoform CRA_a		20.7234	20.5417	20.6421	20.1961	20.1562	20.128	-0.475657	2.97354
A0A2R8VHG2_MOUSE	Poly(rC)-binding protein 2 (Fragment)	Complete proteome;Proteomics identification;Reference proteome	17.678	17.599	17.7797	17.1691	17.1968	17.2478	-0.480976	2.96175
F2Z456_MOUSE	NADH-cytochrome b5 reductase	Complete proteome;FAD;Flavoprotein;NAD;Oxidoreductase;Proteomics identification;Reference proteome	22.0091	22.1427	21.8694	21.5059	21.5138	21.5607	-0.48023	2.39703
D3YUT3_MOUSE	40S ribosomal protein S19 (Fragment)	Complete proteome;Proteomics identification;Reference proteome	21.4107	21.3655	21.5195	20.899	20.8968	21.0134	-0.495488	2.93765
EST1_MOUSE	Liver carboxylesterase 1	Complete proteome;Disulfide bond;Endoplasmic reticulum;Glycoprotein;Hydrolase;Phosphoprotein;Reference proteome;Serine esterase;Signal	21.9716	22.0729	21.8138	21.332	21.5388	21.4918	-0.498537	2.15227
E0CXS3_MOUSE	Ethylmalonyl-CoA decarboxylase (Fragment)	Complete proteome;Proteomics identification;Reference proteome	16.2499	16.2952	16.5359	15.8639	15.826	15.9015	-0.496543	2.25444
PARK7_MOUSE	Protein/nucleic acid deglycase DJ-1	Acetylation;Autophagy;Cell membrane;Chaperone;Complete proteome;Copper;Cytoplasm;DNA damage;DNA repair;Direct protein sequencing;Fertilization;Hydrolase;Inflammatory response;Isopeptide bond;Lipoprotein;Membrane;Mitochondrion;Nucleus;Oxidation;Palmitate;Phosphoprotein;Protease;RNA-binding;Reference proteome;Stress response;Tumor suppressor;Ubl conjugation;Zymogen	22.0575	22.2102	22.1603	21.6583	21.6844	21.5806	-0.501561	3.10486
G3UYV7_MOUSE	40S ribosomal protein S28 (Fragment)	Complete proteome;Proteomics identification;Reference proteome	19.417	19.2473	19.4982	18.8905	18.768	18.9756	-0.509439	2.22769
HMCN2_MOUSE	Hemicentin-2	Alternative splicing;Calcium;Complete proteome;Disulfide bond;EGF-like domain;Extracellular matrix;Glycoprotein;Immunoglobulin domain;Methylation;Phosphoprotein;Reference proteome;Repeat;Secreted;Sensory transduction;Signal	18.8399	18.6602	18.8349	18.1458	18.2979	18.355	-0.512083	2.39973
A0A286YDW8_MOUSE	26S proteasome non-ATPase regulatory subunit 6 (Fragment)	Coiled coil;Complete proteome;Proteomics identification;Reference proteome	17.4673	17.3986	17.5353	16.9383	16.7959	17.1156	-0.517148	2.16904
PGRC1_MOUSE	Membrane-associated progesterone receptor component 1	Complete proteome;Direct protein sequencing;Endoplasmic reticulum;Lipid-binding;Membrane;Microsome;Phosphoprotein;Receptor;Reference proteome;Steroid-binding;Transmembrane;Transmembrane helix	23.2933	23.19	23.2297	22.6853	22.8096	22.6746	-0.51447	3.20847
EIF3M_MOUSE	Eukaryotic translation initiation factor 3 subunit M	Acetylation;Complete proteome;Cytoplasm;Initiation factor;Phosphoprotein;Protein biosynthesis;Reference proteome	19.5311	19.5966	19.6748	19.0849	19.0455	19.1255	-0.51551	3.38721
QORL1_MOUSE	Quinone oxidoreductase-like protein 1	Alternative splicing;Complete proteome;NADP;Oxidoreductase;Reference proteome	15.8508	15.9046	16.1009	15.5419	15.3859	15.3834	-0.515024	2.29547
G3UZY2_MOUSE	Thioredoxin, mitochondrial (Fragment)	Complete proteome;Disulfide bond;Proteomics identification;Redox-active center;Reference proteome	19.3674	19.5322	19.7061	18.9592	19.0533	19.048	-0.515037	2.13412
TOM34_MOUSE	Mitochondrial import receptor subunit TOM34	Alternative splicing;Chaperone;Complete proteome;Cytoplasm;Isopeptide bond;Membrane;Mitochondrion;Mitochondrion outer membrane;Phosphoprotein;Reference proteome;Repeat;TPR repeat;Ubl conjugation	15.5243	15.5628	15.8246	15.0226	15.1921	15.1426	-0.518099	2.07722
PACN3_MOUSE	Protein kinase C and casein kinase II substrate protein 3	3D-structure;Cell membrane;Coiled coil;Complete proteome;Cytoplasm;Endocytosis;Lipid-binding;Membrane;Phosphoprotein;Reference proteome;SH3 domain	19.7053	19.6628	19.9554	19.2078	19.2182	19.3421	-0.518525	2.16703
HDHD2_MOUSE	Haloacid dehalogenase-like hydrolase domain-containing protein 2	3D-structure;Alternative splicing;Coiled coil;Complete proteome;Direct protein sequencing;Magnesium;Metal-binding;Reference proteome	17.7323	17.6258	17.9596	17.2789	17.2238	17.2562	-0.519634	2.18895
GNAS1_MOUSE	Guanine nucleotide-binding protein G(s) subunit alpha isoforms XLas	ADP-ribosylation;Alternative splicing;Cell membrane;Coiled coil;Complete proteome;GTP-binding;Magnesium;Membrane;Metal-binding;Nucleotide-binding;Phosphoprotein;Reference proteome;Transducer	18.9354	18.8022	19.0187	18.4167	18.3706	18.3773	-0.530586	2.91953
NUCG_MOUSE	Endonuclease G, mitochondrial	Complete proteome;Endonuclease;Hydrolase;Magnesium;Manganese;Metal-binding;Mitochondrion;Nuclease;Reference proteome;Transit peptide	18.2939	18.1683	18.4999	17.7536	17.8606	17.7649	-0.527666	2.17114
A0A1B0GSH8_MOUSE	Predicted gene 45808 (Fragment)	Complete proteome;Reference proteome	20.1809	20.033	20.2702	19.5513	19.5295	19.7922	-0.537067	2.10373
A0A0R4J018_MOUSE	Thiopurine S-methyltransferase	Complete proteome;Proteomics identification;Reference proteome;S-adenosyl-L-methionine	23.1242	23.015	23.2508	22.5176	22.6053	22.6471	-0.539981	2.63884
ANXA5_MOUSE	Annexin A5	Acetylation;Annexin;Blood coagulation;Calcium;Calcium/phospholipid-binding;Complete proteome;Direct protein sequencing;Hemostasis;Isopeptide bond;Phosphoprotein;Reference proteome;Repeat;S-nitrosylation;Ubl conjugation	23.3105	23.1502	23.3908	22.6946	22.6714	22.8531	-0.544137	2.40723
A0A0G2JDM0_MOUSE	DCN1-like protein (Fragment)	Complete proteome;Proteomics identification;Reference proteome	15.1103	15.0778	15.2633	14.4853	14.6589	14.6679	-0.546449	2.57022
Q6Y642_MOUSE	Activin receptor-interacting protein 2a		17.9417	17.7544	17.9107	17.3113	17.2576	17.3848	-0.551082	2.88275
Q3UCL7_MOUSE	Uncharacterized protein	RNA-binding;Ribonucleoprotein;Ribosomal protein	21.1006	20.8432	20.9572	20.4967	20.2774	20.4691	-0.552632	2.25754
THMS1_MOUSE	Protein THEMIS	Adaptive immunity;Alternative splicing;Complete proteome;Cytoplasm;Developmental protein;Immunity;Nucleus;Phosphoprotein;Reference proteome	19.243	19.4066	19.4387	18.8261	18.7152	18.8804	-0.555525	2.69389
NDUF3_MOUSE	NADH dehydrogenase [ubiquinone] 1 alpha subcomplex assembly factor 3	Complete proteome;Membrane;Mitochondrion;Mitochondrion inner membrane;Nucleus;Reference proteome	19.5944	19.5004	19.4116	18.9936	18.9766	18.8559	-0.560109	2.91895
Q571F9_MOUSE	MKIAA4115 protein (Fragment)	RNA-binding	19.0927	18.9712	19.1837	18.4989	18.4991	18.5148	-0.578274	3.13926
Q3U9U3_MOUSE	Tubulin beta chain	Coiled coil;GTP-binding;Microtubule;Nucleotide-binding	18.6283	18.507	18.5006	17.9319	17.8046	18.1294	-0.590013	2.33412
Q5DTJ5_MOUSE	MKIAA4177 protein (Fragment)	Signal	17.9383	17.8798	17.8896	17.2886	17.2932	17.3686	-0.585763	4.301
B1ARA3_MOUSE	60S ribosomal protein L26 (Fragment)	Complete proteome;Proteomics identification;Reference proteome	19.2422	19.1436	19.3845	18.6411	18.6171	18.7313	-0.593584	2.79407
TIRR_MOUSE	Tudor-interacting repair regulator protein	3D-structure;Alternative splicing;Complete proteome;Isopeptide bond;Nucleus;RNA-binding;Reference proteome;Ubl conjugation	16.125	16.3634	16.2858	15.6048	15.677	15.7099	-0.594181	2.82406
Q3TG58_MOUSE	Williams-Beuren syndrome chromosome region 1 homolog (Human), isoform CRA_b	RNA-binding	18.3022	18.2095	18.4539	17.6949	17.7571	17.7263	-0.595771	2.9007
SMYD5_MOUSE	SET and MYND domain-containing protein 5	Complete proteome;Metal-binding;Methyltransferase;Reference proteome;S-adenosyl-L-methionine;Transferase;Zinc;Zinc-finger	16.9872	16.8998	17.2797	16.4386	16.3661	16.5819	-0.593373	1.97331
Q9CWI9_MOUSE	Uncharacterized protein	Ribonucleoprotein;Ribosomal protein	18.3736	18.4172	18.6705	17.9442	17.9193	17.8126	-0.595021	2.38224
GTR2_MOUSE	Solute carrier family 2, facilitated glucose transporter member 2	Complete proteome;Glycoprotein;Membrane;Phosphoprotein;Reference proteome;Sugar transport;Transmembrane;Transmembrane helix;Transport	20.0665	19.9693	20.3079	19.5428	19.4062	19.5548	-0.613295	2.27549
MAVS_MOUSE	Mitochondrial antiviral-signaling protein	3D-structure;Antiviral defense;Complete proteome;Immunity;Innate immunity;Membrane;Methylation;Mitochondrion;Mitochondrion outer membrane;Peroxisome;Phosphoprotein;Reference proteome;Transmembrane;Transmembrane helix;Ubl conjugation	18.5766	18.4902	18.7465	17.9959	18.1655	17.7681	-0.627903	1.98711
RER1_MOUSE	Protein RER1	Acetylation;Complete proteome;Golgi apparatus;Membrane;Phosphoprotein;Reference proteome;Transmembrane;Transmembrane helix	16.9137	16.7527	16.8104	16.1947	16.2819	16.126	-0.624727	3.17774
A2A4J1_MOUSE	Proteasome activator complex subunit 3 (Fragment)	Complete proteome;Proteomics identification;Reference proteome	17.6136	17.6146	18.0113	17.0347	17.1629	17.1823	-0.619873	1.93877
MIF_MOUSE	Macrophage migration inhibitory factor	3D-structure;Acetylation;Complete proteome;Cytokine;Cytoplasm;Direct protein sequencing;Immunity;Inflammatory response;Innate immunity;Isomerase;Reference proteome;Secreted	20.7636	20.7912	20.8243	20.0415	20.1522	20.2803	-0.635084	3.05898
APOC1_MOUSE	Apolipoprotein C-I	Complete proteome;Direct protein sequencing;Lipid transport;Reference proteome;Secreted;Signal;Transport;VLDL	20.2182	20.0216	20.2136	19.6897	19.2589	19.5826	-0.64071	1.94041
Q3U0I3_MOUSE	T-complex protein 1 subunit gamma	ATP-binding;Chaperone;Complete proteome;Cytoplasm;Nucleotide-binding;Proteomics identification;Reference proteome	18.9011	18.8485	19.2048	18.3639	18.3227	18.3757	-0.630713	2.30772
RL38_MOUSE	60S ribosomal protein L38	Acetylation;Complete proteome;Isopeptide bond;Reference proteome;Ribonucleoprotein;Ribosomal protein;Ubl conjugation	20.215	20.0895	20.3587	19.626	19.5794	19.5354	-0.640765	2.83862
Q8K5C8_MOUSE	Cis-retinol/androgen dehydrogenase type 3	Complete proteome;Reference proteome;Signal	18.9645	19.0102	19.3837	18.4606	18.5352	18.4607	-0.633938	2.02904
ACOT4_MOUSE	Acyl-coenzyme A thioesterase 4	Complete proteome;Hydrolase;Peroxisome;Reference proteome;Serine esterase	19.6006	19.7415	19.3001	18.8286	18.9597	18.9411	-0.637609	2.02223
Q3TF16_MOUSE	Uncharacterized protein	ATP-binding;Coiled coil;Nucleotide-binding	20.3277	20.2102	20.4175	19.6353	19.5241	19.8403	-0.651954	2.38636
Q6P2K2_MOUSE	Acyl-CoA thioesterase 2		20.8548	20.7983	20.5327	20.197	20.1172	19.9175	-0.651345	2.13464
PPP5_MOUSE	Serine/threonine-protein phosphatase 5	Acetylation;Cell membrane;Complete proteome;Cytoplasm;Hydrolase;Magnesium;Manganese;Membrane;Metal-binding;Nucleus;Protein phosphatase;Reference proteome;Repeat;TPR repeat	17.5619	17.5899	17.8516	16.9492	17.0492	17.0572	-0.649304	2.56044
ANXA4_MOUSE	Annexin A4	Acetylation;Annexin;Calcium;Calcium/phospholipid-binding;Complete proteome;Phosphoprotein;Reference proteome;Repeat	19.5711	19.5284	19.6881	18.9332	18.911	18.979	-0.654855	3.64861
Q8C6L0_MOUSE	Uncharacterized protein		18.8858	18.7858	18.8698	18.2706	18.2404	18.0546	-0.658637	3.0484
Q3TPJ9_MOUSE	Caspase 6	Hydrolase;Protease;Thiol protease	16.381	16.5556	16.6905	15.7263	15.9707	15.9554	-0.658247	2.27655
Q3TF72_MOUSE	Protein disulfide-isomerase	Disulfide bond;Isomerase;Redox-active center;Repeat;Signal	23.4577	23.4739	23.7963	22.8105	22.8595	23.074	-0.66129	2.07434
ST1E1_MOUSE	Estrogen sulfotransferase, testis isoform	3D-structure;Complete proteome;Cytoplasm;Lipid-binding;Phosphoprotein;Reference proteome;Steroid-binding;Transferase	20.3019	20.0324	20.0458	19.2832	19.3278	19.7157	-0.684416	1.86357
A0A087WRE5_MOUSE	U8 snoRNA-decapping enzyme (Fragment)	Complete proteome;Proteomics identification;Reference proteome	16.9576	16.9209	16.7848	16.1678	16.1153	16.3441	-0.678718	2.83859
Q3THG2_MOUSE	Uncharacterized protein		18.1527	18.0643	18.6012	17.5908	17.6323	17.5969	-0.666039	1.79067
A4FUS1_MOUSE	MCG123443	Ribonucleoprotein;Ribosomal protein	20.3104	20.1658	20.1916	19.6046	19.4834	19.5158	-0.687996	3.55632
Q3TFQ8_MOUSE	Alpha-1,4 glucan phosphorylase	Carbohydrate metabolism;Glycosyltransferase;Pyridoxal phosphate;Transferase	15.949	15.9633	16.3501	15.3308	15.5	15.3705	-0.687022	2.08646
A0A0G2JDI9_MOUSE	ATP-binding cassette sub-family D member 3	ATP-binding;Complete proteome;Nucleotide-binding;Proteomics identification;Reference proteome	20.093	20.0563	20.2833	19.4041	19.1863	19.66	-0.727386	2.03946
Q05DG8_MOUSE	Slc22a18 protein	Membrane;Transmembrane;Transmembrane helix	17.531	17.4214	17.7668	16.7172	16.8929	16.9558	-0.717744	2.34842
PSDE_MOUSE	26S proteasome non-ATPase regulatory subunit 14	Complete proteome;DNA damage;DNA repair;Direct protein sequencing;Hydrolase;Metal-binding;Metalloprotease;Phosphoprotein;Protease;Proteasome;Reference proteome;Ubl conjugation pathway;Zinc	19.2469	19.053	19.1248	18.4246	18.418	18.4144	-0.722559	3.6616
E9PY26_MOUSE	Bleomycin hydrolase (Fragment)	Complete proteome;Proteomics identification;Reference proteome	18.3537	18.2854	18.4242	17.5685	17.5887	17.7258	-0.726799	3.47526
AKT2_MOUSE	RAC-beta serine/threonine-protein kinase	ATP-binding;Acetylation;Apoptosis;Carbohydrate metabolism;Cell membrane;Complete proteome;Cytoplasm;Developmental protein;Disulfide bond;Endosome;Glucose metabolism;Glycogen biosynthesis;Glycogen metabolism;Glycoprotein;Kinase;Manganese;Membrane;Metal-binding;Nucleotide-binding;Nucleus;Phosphoprotein;Reference proteome;Serine/threonine-protein kinase;Sugar transport;Transferase;Translation regula…	16.2567	16.1948	16.1977	15.3991	15.5698	15.494	-0.72874	3.77942
Q3UJU5_MOUSE	40S ribosomal protein S3a	Cytoplasm;Differentiation;Nucleus;Ribonucleoprotein;Ribosomal protein	19.502	19.6074	19.86	18.6999	18.8647	19.1945	-0.736759	1.82519
Q3TUU3_MOUSE	Uncharacterized protein (Fragment)	Acyltransferase;Transferase	17.3456	17.7898	17.3632	16.8158	16.744	16.7925	-0.715432	2.08667
B1AXW5_MOUSE	Peroxiredoxin-1 (Fragment)	Complete proteome;Proteomics identification;Reference proteome	23.9745	23.8335	24.0265	23.1468	23.0832	23.4001	-0.734761	2.54459
A0A0N4SV57_MOUSE	Annexin (Fragment)	Annexin;Calcium;Calcium/phospholipid-binding;Complete proteome;Proteomics identification;Reference proteome;Repeat	17.6806	17.5711	17.9173	16.908	17.0267	17.042	-0.730754	2.56573
KBTB3_MOUSE	Kelch repeat and BTB domain-containing protein 3	Complete proteome;Kelch repeat;Reference proteome;Repeat	20.2439	20.131	20.2188	19.3726	19.4257	19.5689	-0.74217	3.40084
NDUAD_MOUSE	NADH dehydrogenase [ubiquinone] 1 alpha subcomplex subunit 13	3D-structure;Acetylation;Apoptosis;Complete proteome;Direct protein sequencing;Electron transport;Membrane;Mitochondrion;Mitochondrion inner membrane;Nucleus;Reference proteome;Respiratory chain;Transmembrane;Transmembrane helix;Transport	19.9093	19.7408	19.9904	19.1308	19.0168	19.2667	-0.742064	2.70487
A0A1S6GWK0_MOUSE	Uncharacterized protein	Membrane;Transmembrane;Transmembrane helix	20.6639	20.5072	20.7068	19.9187	19.8392	19.8869	-0.744368	3.48145
A0A286YE28_MOUSE	Transketolase (Fragment)	Complete proteome;Proteomics identification;Reference proteome	21.7119	21.7746	21.5873	20.8924	20.8721	21.047	-0.754103	3.19378
ODPB_MOUSE	Pyruvate dehydrogenase E1 component subunit beta, mitochondrial	Acetylation;Carbohydrate metabolism;Complete proteome;Direct protein sequencing;Glucose metabolism;Mitochondrion;Oxidoreductase;Phosphoprotein;Pyruvate;Reference proteome;Thiamine pyrophosphate;Transit peptide;Tricarboxylic acid cycle	21.8765	21.8422	21.6907	21.1221	21.0118	21.0065	-0.756351	3.42045
RTTN_MOUSE	Rotatin	Acetylation;Alternative splicing;Cell projection;Cilium;Complete proteome;Cytoplasm;Cytoskeleton;Developmental protein;Phosphoprotein;Reference proteome	18.4806	18.4207	18.5215	17.6836	17.6395	17.8136	-0.762014	3.6576
RSMB_MOUSE	Small nuclear ribonucleoprotein-associated protein B	Complete proteome;Cytoplasm;Methylation;Nucleus;RNA-binding;Reference proteome;Repeat;Ribonucleoprotein;Spliceosome;mRNA processing;mRNA splicing	17.0647	16.9633	17.2158	16.2839	16.3124	16.363	-0.761503	3.23347
A0A1B0GRR5_MOUSE	Pyridoxal phosphate homeostasis protein (Fragment)	Complete proteome;Proteomics identification;Reference proteome	16.5806	16.2935	16.7539	15.7819	15.7493	15.8374	-0.753166	2.27613
E9PYT3_MOUSE	Atlastin-3	Complete proteome;GTP-binding;Membrane;Nucleotide-binding;Proteomics identification;Reference proteome;Transmembrane;Transmembrane helix	18.5002	18.4483	18.6686	17.6169	17.8573	17.8394	-0.767793	2.77811
Q3TUI1_MOUSE	Annexin	Annexin;Calcium;Calcium/phospholipid-binding;Repeat	22.96	22.9286	23.0058	22.1675	22.188	22.2366	-0.767393	4.83649
Q8K1U6_MOUSE	Hemopexin (Fragment)	Repeat;Signal	18.4585	18.2078	18.4946	17.5845	17.832	17.4262	-0.772736	2.18616
Q5M9P0_MOUSE	Adenosylhomocysteinase	Hydrolase;NAD;One-carbon metabolism	23.7264	23.4974	23.7877	22.9699	22.8245	22.9223	-0.764978	2.83484
DEOC_MOUSE	Deoxyribose-phosphate aldolase	Complete proteome;Cytoplasm;Lyase;Nucleus;Reference proteome;Schiff base	19.4583	19.176	19.4178	18.6515	18.7041	18.3627	-0.777896	2.31243
THIKA_MOUSE	3-ketoacyl-CoA thiolase A, peroxisomal	Acetylation;Acyltransferase;Complete proteome;Fatty acid metabolism;Lipid metabolism;Peroxisome;Reference proteome;Transferase;Transit peptide	24.2251	24.3438	23.8193	23.2787	23.2906	23.5255	-0.764519	1.89662
RM35_MOUSE	39S ribosomal protein L35, mitochondrial	Complete proteome;Mitochondrion;Reference proteome;Ribonucleoprotein;Ribosomal protein;Transit peptide	15.6788	15.2826	15.7509	14.5838	14.7324	15.0637	-0.777488	1.7283
F213A_MOUSE	Redox-regulatory protein FAM213A	Antioxidant;Complete proteome;Cytoplasm;Direct protein sequencing;Redox-active center;Reference proteome;Secreted	18.0292	17.9222	18.2302	17.2964	17.3149	17.2537	-0.772195	2.95582
D3Z285_MOUSE	NFU1 iron-sulfur cluster scaffold homolog, mitochondrial (Fragment)	Complete proteome;Proteomics identification;Reference proteome	16.8498	16.5836	16.8737	15.9801	16.0652	15.9345	-0.775793	2.81834
SMU1_MOUSE	WD40 repeat-containing protein SMU1	Acetylation;Alternative splicing;Complete proteome;Cytoplasm;Isopeptide bond;Nucleus;Reference proteome;Repeat;Spliceosome;Ubl conjugation;WD repeat;mRNA processing;mRNA splicing	16.9487	17.0397	17.1341	16.222	16.2744	16.2649	-0.787076	3.83023
H2B1C_MOUSE	Histone H2B type 1-C/E/G	Acetylation;Chromosome;Complete proteome;DNA-binding;Glycoprotein;Hydroxylation;Isopeptide bond;Methylation;Nucleosome core;Nucleus;Phosphoprotein;Reference proteome;Ubl conjugation	21.5742	21.5944	21.5701	20.7136	20.7359	20.8945	-0.798232	3.80864
TRAM1_MOUSE	Translocating chain-associated membrane protein 1	Complete proteome;Endoplasmic reticulum;Glycoprotein;Membrane;Phosphoprotein;Protein transport;Reference proteome;Translocation;Transmembrane;Transmembrane helix;Transport	16.9757	16.8075	16.8328	16.0776	16.008	16.1283	-0.800698	3.6585
A0A0G2JGQ0_MOUSE	Annexin A5 (Fragment)	Annexin;Complete proteome;Proteomics identification;Reference proteome	18.0458	17.8602	18.2228	17.182	17.1713	17.3789	-0.798869	2.51765
CAH3_MOUSE	Carbonic anhydrase 3	Acetylation;Complete proteome;Cytoplasm;Direct protein sequencing;Glutathionylation;Lyase;Metal-binding;Phosphoprotein;Reference proteome;Zinc	26.3922	26.1181	26.3925	25.2839	25.3789	25.773	-0.822353	2.02731
Q3TQP6_MOUSE	Malic enzyme	Complete proteome;Metal-binding;Oxidoreductase;Proteomics identification;Reference proteome	16.7905	17.1143	16.8242	16.0647	16.0191	16.221	-0.808095	2.60189
BGLR_MOUSE	Beta-glucuronidase	Complete proteome;Endoplasmic reticulum;Glycoprotein;Glycosidase;Hydrolase;Lysosome;Polymorphism;Reference proteome;Signal	17.9606	17.7633	18.1235	17.123	17.182	17.1226	-0.806626	2.79597
OSTC_MOUSE	Oligosaccharyltransferase complex subunit OSTC	Complete proteome;Endoplasmic reticulum;Membrane;Reference proteome;Transmembrane;Transmembrane helix	18.0795	17.9451	18.337	17.3658	17.4782	17.0618	-0.818616	2.07364
ST1A1_MOUSE	Sulfotransferase 1A1	Complete proteome;Cytoplasm;Lipid metabolism;Phosphoprotein;Reference proteome;Steroid metabolism;Transferase	21.4338	21.1857	21.1996	20.5329	20.3893	20.454	-0.814345	3.0723
G3UY72_MOUSE	Alpha-aminoadipic semialdehyde dehydrogenase (Fragment)	Complete proteome;Proteomics identification;Reference proteome	18.3715	18.3511	18.95	17.7158	17.6581	17.8816	-0.805707	1.75031
A0A087WQX8_MOUSE	TAR DNA-binding protein 43 (Fragment)	Complete proteome;Proteomics identification;RNA-binding;Reference proteome	17.6371	17.7712	18.182	16.996	17.0136	17.1385	-0.814042	2.05993
PCCB_MOUSE	Propionyl-CoA carboxylase beta chain, mitochondrial	ATP-binding;Acetylation;Complete proteome;Ligase;Mitochondrion;Nucleotide-binding;Phosphoprotein;Reference proteome;Transit peptide	19.0869	18.8684	19.2667	18.2658	18.2816	18.1834	-0.830383	2.65255
Q91V28_MOUSE	6-phosphogluconate dehydrogenase, decarboxylating	Gluconate utilization;NADP;Oxidoreductase;Pentose shunt	17.4073	17.4376	17.6974	16.6096	16.5378	16.8731	-0.840575	2.44242
Q5XK33_MOUSE	Succinate dehydrogenase complex, subunit C, integral membrane protein	Heme;Iron;Membrane;Metal-binding;Transmembrane;Transmembrane helix	20.4558	20.3354	20.5965	19.5606	19.5916	19.7191	-0.838789	3.13787
Q61297_MOUSE	Pancreatic alpha amylase isozyme	Signal	16.7592	16.705	17.0872	15.9302	15.9613	16.1181	-0.847245	2.50919
MPU1_MOUSE	Mannose-P-dolichol utilization defect 1 protein	Acetylation;Complete proteome;Membrane;Reference proteome;Repeat;Transmembrane;Transmembrane helix;Transport	16.4689	16.1546	16.4228	15.3418	15.498	15.6304	-0.858712	2.58171
KCRB_MOUSE	Creatine kinase B-type	ATP-binding;Complete proteome;Cytoplasm;Direct protein sequencing;Kinase;Nitration;Nucleotide-binding;Phosphoprotein;Reference proteome;Transferase	16.3757	16.4934	16.2481	15.3766	15.5109	15.6393	-0.863446	2.94329
A0A2R8VHE5_MOUSE	3-mercaptopyruvate sulfurtransferase (Fragment)	Complete proteome;Proteomics identification;Reference proteome	19.6147	19.4027	19.8046	18.6551	18.6979	18.8799	-0.863012	2.51232
FYN_MOUSE	Tyrosine-protein kinase Fyn	3D-structure;ATP-binding;Adaptive immunity;Alternative splicing;Cell membrane;Complete proteome;Cytoplasm;Developmental protein;Immunity;Kinase;Lipoprotein;Manganese;Membrane;Metal-binding;Myristate;Nucleotide-binding;Nucleus;Palmitate;Phosphoprotein;Proto-oncogene;Reference proteome;SH2 domain;SH3 domain;Transferase;Tyrosine-protein kinase	17.3476	17.2142	17.4404	16.3374	16.5931	16.4413	-0.87682	3.04541
A0A0A0MQC3_MOUSE	5-hydroxyisourate hydrolase	Complete proteome;Hydrolase;Proteomics identification;Purine metabolism;Reference proteome	21.5808	21.59	21.4477	20.5663	20.659	20.735	-0.886066	3.72287
C1QBP_MOUSE	Complement component 1 Q subcomponent-binding protein, mitochondrial	Acetylation;Adaptive immunity;Apoptosis;Cell membrane;Complement pathway;Complete proteome;Cytoplasm;Direct protein sequencing;Immunity;Innate immunity;Membrane;Mitochondrion;Nucleus;Phosphoprotein;Reference proteome;Ribosome biogenesis;Secreted;Transcription;Transcription regulation;Transit peptide;mRNA processing;mRNA splicing	19.4553	19.2082	19.8832	18.6289	18.7166	18.617	-0.861402	1.90313
D3YU00_MOUSE	StAR-related lipid transfer (START) domain containing 5, isoform CRA_a	Complete proteome;Proteomics identification;Reference proteome	18.5626	18.3977	18.7998	17.6924	17.7986	17.6204	-0.882876	2.63929
A0A1B0GSX0_MOUSE	L-lactate dehydrogenase	Complete proteome;NAD;Oxidoreductase;Proteomics identification;Reference proteome	22.4034	22.5116	22.3903	21.4068	21.6489	21.5635	-0.895362	3.42722
A0A1D5RLB4_MOUSE	Very-long-chain enoyl-CoA reductase (Fragment)	Complete proteome;Membrane;Proteomics identification;Reference proteome;Transmembrane;Transmembrane helix	17.5907	17.1707	17.7132	16.5583	16.4289	16.8154	-0.890707	1.95236
FIBG_MOUSE	Fibrinogen gamma chain	Adaptive immunity;Blood coagulation;Calcium;Coiled coil;Complete proteome;Disulfide bond;Glycoprotein;Hemostasis;Immunity;Innate immunity;Isopeptide bond;Metal-binding;Phosphoprotein;Reference proteome;Secreted;Signal	19.7955	19.2043	19.5211	18.4724	18.8979	18.447	-0.901196	1.79496
NB5R3_MOUSE	NADH-cytochrome b5 reductase 3	Acetylation;Alternative promoter usage;Cholesterol biosynthesis;Cholesterol metabolism;Complete proteome;Cytoplasm;Direct protein sequencing;Endoplasmic reticulum;FAD;Flavoprotein;Lipid biosynthesis;Lipid metabolism;Lipoprotein;Membrane;Mitochondrion;Mitochondrion outer membrane;Myristate;NAD;Oxidoreductase;Phosphoprotein;Reference proteome;Steroid biosynthesis;Steroid metabolism;Sterol biosynthe…	22.5509	22.67	22.5981	21.6207	21.6121	21.8479	-0.912736	3.37758
CC186_MOUSE	Coiled-coil domain-containing protein 186	Coiled coil;Complete proteome;Phosphoprotein;Reference proteome	22.1497	21.887	21.9732	21.1273	21.1238	21.0348	-0.908004	3.40138
FAAH1_MOUSE	Fatty-acid amide hydrolase 1	Complete proteome;Endoplasmic reticulum;Golgi apparatus;Hydrolase;Membrane;Phosphoprotein;Reference proteome;Transmembrane;Transmembrane helix	18.9494	18.8209	19.3865	18.0772	18.0435	18.3424	-0.897947	1.99593
ANK2_MOUSE	Ankyrin-2	ANK repeat;Alternative splicing;Cell junction;Cell membrane;Complete proteome;Cytoplasm;Cytoskeleton;Endocytosis;Endosome;Lysosome;Membrane;Mitochondrion;Phosphoprotein;Postsynaptic cell membrane;Protein transport;Reference proteome;Repeat;Synapse;Transport	18.0154	17.8625	18.1728	17.1023	17.1097	17.0753	-0.921078	3.28556
Q3UKM2_MOUSE	UDP-glucuronosyltransferase	Glycosyltransferase;Signal;Transferase	20.2037	19.843	20.1486	19.0978	19.1569	19.1836	-0.919037	2.87608
D3Z375_MOUSE	Phosphoprotein-enriched in astrocytes 15A (Fragment)	Complete proteome;Proteomics identification;Reference proteome	15.7457	15.9503	16.1111	14.9489	14.9548	15.1153	-0.929346	2.83873
PLXB3_MOUSE	Plexin-B3	Cell membrane;Complete proteome;Disulfide bond;Glycoprotein;Membrane;Neurogenesis;Receptor;Reference proteome;Repeat;Signal;Transmembrane;Transmembrane helix	19.01	18.8258	19.0354	17.9983	17.9682	18.1008	-0.934625	3.57198
D3YYA5_MOUSE	Ubiquitin carboxyl-terminal hydrolase 5 (Fragment)	Complete proteome;Proteomics identification;Reference proteome	16.0197	16.0367	16.4235	15.1584	15.3518	15.1836	-0.928688	2.51373
PPIA_MOUSE	Peptidyl-prolyl cis-trans isomerase A	Acetylation;Complete proteome;Cytoplasm;Direct protein sequencing;Glycoprotein;Isomerase;Isopeptide bond;Phosphoprotein;Reference proteome;Rotamase;Secreted;Ubl conjugation	22.9263	22.9982	23.0934	21.9154	21.9159	22.3111	-0.958488	2.61819
A0A0B4J1E7_MOUSE	Importin subunit alpha-3	Complete proteome;Proteomics identification;Reference proteome;Transport	18.1209	17.8983	18.6985	17.3123	17.423	17.2469	-0.911815	1.69565
RET4_MOUSE	Retinol-binding protein 4	Complete proteome;Disulfide bond;Methylation;Reference proteome;Retinol-binding;Secreted;Signal;Transport;Vitamin A	16.7603	16.7679	17.2065	15.9185	16.0054	15.9825	-0.942767	2.48785
G3UYJ7_MOUSE	Predicted gene 20441 (Fragment)	Complete proteome;Reference proteome	23.2978	23.3736	23.3685	22.4342	22.5713	22.1193	-0.971653	2.69192
E0CX98_MOUSE	Bax inhibitor 1 (Fragment)	Complete proteome;Membrane;Proteomics identification;Reference proteome;Transmembrane;Transmembrane helix	19.0413	18.682	18.7822	17.7992	17.9549	17.8778	-0.957872	2.92927
RITA1_MOUSE	RBPJ-interacting and tubulin-associated protein 1	Complete proteome;Cytoplasm;Cytoskeleton;Neurogenesis;Notch signaling pathway;Nucleus;Reference proteome	19.5514	19.1456	19.1277	18.4277	18.376	18.1462	-0.958281	2.37691
D3Z4X1_MOUSE	6-phosphogluconolactonase	Complete proteome;Hydrolase;Proteomics identification;Reference proteome	17.1497	17.019	17.4745	16.2144	16.2452	16.2722	-0.970442	2.68526
Q3THH8_MOUSE	T-complex protein 1 subunit eta	ATP-binding;Chaperone;Cytoplasm;Nucleotide-binding	16.289	16.3375	16.9905	15.5083	15.6726	15.5803	-0.951915	1.8348
PTPA_MOUSE	Serine/threonine-protein phosphatase 2A activator	ATP-binding;Acetylation;Complete proteome;Cytoplasm;Isomerase;Nucleotide-binding;Nucleus;Reference proteome;Rotamase	16.6982	16.4842	16.7714	15.5526	15.6897	15.7562	-0.985056	3.14355
Q3UL78_MOUSE	Uncharacterized protein	GTP-binding;Nucleotide-binding	16.5999	16.5546	16.9875	15.5597	15.8065	15.7865	-0.996435	2.48496
A2AFM9_MOUSE	6-phosphofructo-2-kinase/fructose-2, 6-biphosphatase 1	Kinase;Transferase	17.4483	17.3534	17.5131	16.2943	16.3818	16.5815	-1.01906	3.33675
Q8K412_MOUSE	Memory-related protein	WD repeat	18.4815	18.6269	18.8163	17.6457	17.5785	17.6426	-1.01933	3.29321
Q3TIH9_MOUSE	Uncharacterized protein	ATP-binding;Nucleotide-binding;Transferase;Ubl conjugation pathway	17.8509	17.8117	18.6047	17.0369	17.2122	17.072	-0.982059	1.69117
PRUN1_MOUSE	Exopolyphosphatase PRUNE1	Acetylation;Cell junction;Complete proteome;Cytoplasm;Hydrolase;Manganese;Metal-binding;Nucleus;Phosphoprotein;Reference proteome	19.1752	18.4166	18.7967	17.7704	17.8232	17.6387	-1.05206	2.01828
Q8BGU0_MOUSE	Cytochrome P450, family 4, subfamily f, polypeptide 39	Complete proteome;Heme;Iron;Membrane;Metal-binding;Monooxygenase;Oxidoreductase;Proteomics identification;Reference proteome;Transmembrane;Transmembrane helix	17.1193	16.7893	17.2721	15.8906	15.9884	16.0863	-1.07178	2.65752
PRDX6_MOUSE	Peroxiredoxin-6	Acetylation;Antioxidant;Complete proteome;Cytoplasm;Direct protein sequencing;Hydrolase;Lipid degradation;Lipid metabolism;Lysosome;Multifunctional enzyme;Oxidoreductase;Peroxidase;Phosphoprotein;Redox-active center;Reference proteome	24.1792	23.9869	24.304	23.0155	23.0734	23.1446	-1.07887	3.38675
B1AX78_MOUSE	Hydroxysteroid dehydrogenase-like protein 2	Complete proteome;Proteomics identification;Reference proteome	17.5514	17.4423	17.9565	16.5754	16.476	16.6884	-1.07013	2.50616
E9PWA7_MOUSE	Actin-related protein 2/3 complex subunit 4	Complete proteome;Proteomics identification;Reference proteome	19.8294	19.6111	19.4068	18.5957	18.5662	18.427	-1.08613	2.91673
A0A338P731_MOUSE	40S ribosomal protein S10 (Fragment)	Complete proteome;Reference proteome	19.8757	19.6441	20.4603	18.9304	18.9513	18.9396	-1.05291	1.90973
BDH_MOUSE	D-beta-hydroxybutyrate dehydrogenase, mitochondrial	Acetylation;Allosteric enzyme;Complete proteome;Direct protein sequencing;Glycoprotein;Membrane;Mitochondrion;Mitochondrion inner membrane;NAD;Oxidoreductase;Phosphoprotein;Reference proteome;Transit peptide	21.6983	21.6532	21.7147	20.4498	20.6294	20.6803	-1.10223	3.96707
B2RT14_MOUSE	UDP-glucuronosyltransferase	Coiled coil;Complete proteome;Glycosyltransferase;Membrane;Proteomics identification;Reference proteome;Signal;Transferase;Transmembrane;Transmembrane helix	19.0879	19.7048	18.8207	18.0996	18.1703	18.1685	-1.05833	1.80198
F6SS03_MOUSE	Centromere protein V (Fragment)	Complete proteome;Proteomics identification;Reference proteome	16.5392	16.4035	16.8561	15.4573	15.6081	15.4306	-1.10093	2.79151
D6REH1_MOUSE	Peroxisomal membrane protein 2	Complete proteome;Proteomics identification;Reference proteome	18.4099	19.0112	18.7325	17.3575	17.6667	17.8021	-1.10911	2.15264
A8IP69_MOUSE	14-3-3 protein gamma subtype	Monooxygenase;Oxidoreductase	20.3891	20.4642	21.0417	19.4756	19.3556	19.7364	-1.10916	2.03867
F6RJ39_MOUSE	Apoptotic chromatin condensation inducer in the nucleus (Fragment)	Coiled coil;Complete proteome;Proteomics identification;Reference proteome	16.4596	16.3607	16.6592	15.2594	15.3431	15.4771	-1.13332	3.32718
A0A2R8VHF3_MOUSE	Tubulin alpha chain (Fragment)	Complete proteome;GTP-binding;Microtubule;Nucleotide-binding;Reference proteome	17.4102	16.8877	17.3785	16.1503	16.0071	16.0223	-1.16554	2.57736
A2A8T1_MOUSE	Cytochrome P450, family 4, subfamily a, polypeptide 32	Complete proteome;Heme;Iron;Membrane;Metal-binding;Monooxygenase;Oxidoreductase;Reference proteome;Transmembrane;Transmembrane helix	19.2847	18.8483	18.5636	17.7999	17.4808	17.9041	-1.17056	2.05406
D3Z563_MOUSE	Acyl-CoA-binding protein	Complete proteome;Proteomics identification;Reference proteome	20.0028	19.6774	19.7112	18.4865	18.123	19.0493	-1.24419	1.90203
ACLY_MOUSE	ATP-citrate synthase	ATP-binding;Acetylation;Complete proteome;Cytoplasm;Isopeptide bond;Lipid biosynthesis;Lipid metabolism;Magnesium;Metal-binding;Nucleotide-binding;Phosphoprotein;Reference proteome;Transferase;Ubl conjugation	22.9576	23.6331	22.4614	21.8429	21.8223	21.999	-1.1293	1.51647
D3YWH9_MOUSE	40S ribosomal protein S9	Complete proteome;Proteomics identification;Reference proteome;Ribonucleoprotein;Ribosomal protein	19.3467	18.8829	19.4069	17.9752	17.8456	18.1968	-1.20627	2.46188
E0CX19_MOUSE	3-hydroxyisobutyryl-CoA hydrolase, mitochondrial	Branched-chain amino acid catabolism;Complete proteome;Hydrolase;Mitochondrion;Proteomics identification;Reference proteome;Transit peptide	17.8638	17.6003	17.8246	16.5463	16.4458	16.6308	-1.22193	3.62446
PGGHG_MOUSE	Protein-glucosylgalactosylhydroxylysine glucosidase	Alternative splicing;Complete proteome;Glycosidase;Hydrolase;Reference proteome	18.314	18.1433	17.539	16.6741	16.677	17.0244	-1.20695	1.99925
B7ZP22_MOUSE	Heterogeneous nuclear ribonucleoprotein A2/B1	RNA-binding;Ribonucleoprotein;Viral nucleoprotein;Virion	16.4848	16.3894	17.2145	15.4247	15.5663	15.4845	-1.2044	1.98726
D3Z4K7_MOUSE	Ubiquitin carboxyl-terminal hydrolase 5 (Fragment)	Complete proteome;Proteomics identification;Reference proteome	16.5658	16.3491	16.5837	15.2177	15.2956	15.2082	-1.25902	4.01471
CALM1_MOUSE	Calmodulin-1	3D-structure;Acetylation;Calcium;Complete proteome;Cytoplasm;Cytoskeleton;Direct protein sequencing;Isopeptide bond;Metal-binding;Methylation;Phosphoprotein;Reference proteome;Repeat;Ubl conjugation	20.9308	20.8123	20.9071	19.7159	19.8316	19.1652	-1.31252	2.4856
TRI23_MOUSE	E3 ubiquitin-protein ligase TRIM23	Alternative splicing;Coiled coil;Complete proteome;Cytoplasm;GTP-binding;Golgi apparatus;Lysosome;Membrane;Metal-binding;Nucleotide-binding;Reference proteome;Transferase;Ubl conjugation pathway;Zinc;Zinc-finger	18.1887	18.2319	18.9958	17.1065	17.3212	17.2516	-1.24568	2.00508
A0A1W2P733_MOUSE	C-1-tetrahydrofolate synthase, cytoplasmic	Complete proteome;Proteomics identification;Reference proteome	18.6422	18.5995	18.765	17.2289	17.2968	17.5327	-1.31609	3.63922
CX6A1_MOUSE	Cytochrome c oxidase subunit 6A1, mitochondrial	Complete proteome;Direct protein sequencing;Membrane;Mitochondrion;Mitochondrion inner membrane;Reference proteome;Transit peptide	19.7844	20.2025	20.9648	19.0648	18.8554	19.3	-1.2438	1.55378
SSRA_MOUSE	Translocon-associated protein subunit alpha	Calcium;Complete proteome;Endoplasmic reticulum;Glycoprotein;Membrane;Phosphoprotein;Reference proteome;Signal;Transmembrane;Transmembrane helix	17.2076	17.1967	17.8371	16.0551	16.1602	16.1662	-1.28659	2.40869
B2RTC8_MOUSE	Solute carrier family 25 (Mitochondrial carrier adenine nucleotide translocator), member 31	Membrane;Repeat;Transmembrane;Transmembrane helix;Transport	19.9352	19.9232	20.099	18.5626	18.6105	18.7728	-1.33716	4.01587
A0A286YEB7_MOUSE	40S ribosomal protein S24	Complete proteome;Proteomics identification;Reference proteome;Ribonucleoprotein;Ribosomal protein	17.3487	17.3426	18.0733	16.1415	16.4152	16.1884	-1.33985	2.19075
Q3UNC6_MOUSE	Uncharacterized protein	Membrane;Signal;Transmembrane;Transmembrane helix	18.5545	18.4298	19.1018	17.2725	17.3364	17.3948	-1.36077	2.53886
CP2A4_MOUSE	Cytochrome P450 2A4	Acetylation;Complete proteome;Endoplasmic reticulum;Heme;Iron;Membrane;Metal-binding;Microsome;Monooxygenase;Oxidoreductase;Phosphoprotein;Reference proteome	20.0977	19.7126	20.0883	18.6619	18.4874	18.5423	-1.40229	3.29063
A2AP31_MOUSE	MCG9810	Membrane;Transmembrane;Transmembrane helix;Ubiquinone	18.4012	18.1515	18.4673	16.8894	16.8859	16.912	-1.44421	3.935
K7N6C2_MOUSE	Cytochrome P450, family 2, subfamily c, polypeptide 68	Complete proteome;Heme;Iron;Metal-binding;Monooxygenase;Oxidoreductase;Proteomics identification;Reference proteome;Signal	20.5262	20.2999	20.0149	18.7291	18.8561	18.9372	-1.4395	3.07491
Q3TKG4_MOUSE	Uncharacterized protein (Fragment)	ATP-binding;Nucleotide-binding	20.4253	20.2571	20.2351	18.7259	18.7248	18.977	-1.49654	3.88132
Q9JLI0_MOUSE	Aldo-keto reductase a	Complete proteome;Proteomics identification;Reference proteome	17.7674	17.6245	18.3433	16.262	16.3911	16.503	-1.52635	2.56937
Q5YL88_MOUSE	Histone-lysine N-methyltransferase, H3 lysine-79 specific (Fragment)	Chromatin regulator;Coiled coil;Methyltransferase;Nucleus;S-adenosyl-L-methionine;Transferase	14.4183	13.9911	15.2076	12.8114	13.1115	13.2386	-1.48518	1.76599
F6WGR1_MOUSE	Serine/threonine-protein kinase pim-2 (Fragment)	ATP-binding;Complete proteome;Kinase;Nucleotide-binding;Proteomics identification;Reference proteome;Serine/threonine-protein kinase;Transferase	14.347	14.2893	15.1473	13.1019	12.9254	13.1177	-1.54624	2.25941
A0A0N4SVE0_MOUSE	Predicted gene 45233	Complete proteome;Reference proteome	21.8024	21.533	21.7535	19.9305	20.0055	20.1324	-1.67351	4.09811
SDSL_MOUSE	Serine dehydratase-like	Acetylation;Complete proteome;Lyase;Pyridoxal phosphate;Reference proteome	18.6498	18.7153	17.7162	16.8714	16.7578	16.5752	-1.62565	2.08415
Q9CQB4_MOUSE	Cytochrome b-c1 complex subunit 7	Complete proteome;Electron transport;Membrane;Mitochondrion;Mitochondrion inner membrane;Proteomics identification;Reference proteome;Respiratory chain;Transport	19.9878	19.8748	20.075	18.0611	18.2848	18.4216	-1.72337	3.86438
THIKB_MOUSE	3-ketoacyl-CoA thiolase B, peroxisomal	Acetylation;Acyltransferase;Complete proteome;Fatty acid metabolism;Lipid metabolism;Peroxisome;Reference proteome;Transferase;Transit peptide	25.0169	25.1285	24.8497	23.2064	23.1089	23.5045	-1.72509	3.55608
D3Z440_MOUSE	COP9 signalosome complex subunit 7a (Fragment)	Coiled coil;Complete proteome;Proteomics identification;Reference proteome	17.7226	17.3592	16.3802	15.8799	15.4333	15.1861	-1.65427	1.67416
CP4F3_MOUSE	Leukotriene-B(4) omega-hydroxylase 2	Complete proteome;Endoplasmic reticulum;Heme;Iron;Membrane;Metal-binding;Microsome;Monooxygenase;Oxidoreductase;Reference proteome;Transmembrane;Transmembrane helix	18.539	18.4334	19.466	16.9341	17.0399	17.2236	-1.74689	2.17313
Q8VCN3_MOUSE	UDP-glucuronosyltransferase	Complete proteome;Glycosyltransferase;Membrane;Proteomics identification;Reference proteome;Signal;Transferase;Transmembrane;Transmembrane helix	22.1286	21.8362	23.3707	20.7263	20.6895	20.8943	-1.67509	1.61541
B2RQ06_MOUSE	Zinc finger and BTB domain containing 32	Coiled coil;Complete proteome;Metal-binding;Proteomics identification;Reference proteome;Zinc;Zinc-finger	18.1861	17.8411	18.1595	16.0918	16.2108	16.2482	-1.87864	4.00595
Q8C2N0_MOUSE	DNA polymerase	4Fe-4S;Coiled coil;DNA replication;DNA-binding;DNA-directed DNA polymerase;Iron;Iron-sulfur;Metal-binding;Nucleotidyltransferase;Nucleus;Transferase;Zinc;Zinc-finger	20.1329	20.6207	19.5827	18.1069	17.9092	18.6466	-1.89122	2.15066
A0A2R8VKK3_MOUSE	Cytochrome P450 2D10	Complete proteome;Membrane;Proteomics identification;Reference proteome;Transmembrane;Transmembrane helix	18.6493	18.3295	19.6228	16.9438	16.9337	17.2556	-1.82285	1.97326
MGST1_MOUSE	Microsomal glutathione S-transferase 1	Acetylation;Complete proteome;Endoplasmic reticulum;Membrane;Microsome;Mitochondrion;Mitochondrion outer membrane;Nitration;Reference proteome;Transferase;Transmembrane;Transmembrane helix	18.0552	18.2293	19.6563	16.1333	16.1121	17.196	-2.16648	1.60008
Q8C7K2_MOUSE	Uncharacterized protein	Heme;Iron;Metal-binding;Monooxygenase;Oxidoreductase;Signal	20.3536	19.9256	20.8707	18.0843	18.2605	17.9887	-2.27215	2.87482
A8DUP0_MOUSE	Beta-globin	Heme;Iron;Metal-binding;Oxygen transport;Transport	24.5711	23.7338	24.8367	21.3753	22.2948	22.4565	-2.33835	2.10779
Q3UKB1_MOUSE	Uncharacterized protein	Actin-binding;Calcium;Repeat	18.7862	18.795	20.6789	17.2592	17.0761	17.4193	-2.16851	1.56552
A0A1W2P7A4_MOUSE	Pterin-4-alpha-carbinolamine dehydratase	Complete proteome;Proteomics identification;Reference proteome	19.9725	20.0758	20.953	17.1403	17.2523	18.4455	-2.72107	2.19352
Q3UEA1_MOUSE	Uncharacterized protein (Fragment)		20.008	20.8694	20.6129	17.2134	17.4622	18.2734	-2.84712	2.64839
A0A1L1SUX1_MOUSE	Protein ABHD14B	Complete proteome;Proteomics identification;Reference proteome	21.3093	21.188	22.1091	18.3613	18.5769	18.9145	-2.91789	3.04034
B2RWH3_MOUSE	Histone H2A	Chromosome;DNA-binding;Nucleosome core;Nucleus	17.2704	17.391	18.9781	14.7363	14.7226	15.3814	-2.93304	2.11242
COBA1_MOUSE	Collagen alpha-1(XI) chain	Alternative splicing;Calcium;Collagen;Complete proteome;Disease mutation;Disulfide bond;Extracellular matrix;Glycoprotein;Hydroxylation;Metal-binding;Reference proteome;Repeat;Secreted;Signal	15.6288	15.2574	15.5878	16.2761	16.023	19.6971	1.84075	0.705579
TIMP1_MOUSE	Metalloproteinase inhibitor 1	Complete proteome;Disulfide bond;Glycoprotein;Growth factor;Metal-binding;Metalloenzyme inhibitor;Metalloprotease inhibitor;Phosphoprotein;Protease inhibitor;Reference proteome;Secreted;Signal;Zinc	17.08	17.8324	17.5584	18.2722	17.7242	21.708	1.74449	0.61934
D3Z2X2_MOUSE	Dynein heavy chain domain 1	Coiled coil;Complete proteome;Reference proteome	16.3656	16.6001	17.8389	17.0265	16.4657	20.4898	1.05915	0.325004
A0A140LIJ0_MOUSE	DC-STAMP domain-containing 2	Coiled coil;Complete proteome;Membrane;Reference proteome;Transmembrane;Transmembrane helix	17.708	18.1988	19.2138	18.2437	18.2086	21.518	0.949913	0.330528
MEGF8_MOUSE	Multiple epidermal growth factor-like domains protein 8	Calcium;Complete proteome;Disulfide bond;EGF-like domain;Glycoprotein;Kelch repeat;Laminin EGF-like domain;Membrane;Phosphoprotein;Reference proteome;Repeat;Signal;Transmembrane;Transmembrane helix	15.8146	16.1571	14.36	16.8971	17.1988	16.4039	1.38942	1.09316
FOSL2_MOUSE	Fos-related antigen 2	Acetylation;Alternative splicing;Complete proteome;DNA-binding;Isopeptide bond;Nucleus;Phosphoprotein;Reference proteome;Transcription;Transcription regulation;Ubl conjugation	16.0496	15.9871	15.7922	16.3478	16.6758	17.9738	1.05615	0.98537
DNJC2_MOUSE	DnaJ homolog subfamily C member 2	Acetylation;Activator;Chaperone;Chromatin regulator;Complete proteome;Cytoplasm;Nucleus;Phosphoprotein;Reference proteome;Repeat;Transcription;Transcription regulation	12.2577	12.222	10.7081	13.2131	13.1064	12.9743	1.36864	1.24689
AGRIN_MOUSE	Agrin	3D-structure;Alternative splicing;Calcium;Cell junction;Cell membrane;Complete proteome;Developmental protein;Differentiation;Disulfide bond;EGF-like domain;Glycoprotein;Heparan sulfate;Laminin EGF-like domain;Membrane;Phosphoprotein;Polymorphism;Proteoglycan;Reference proteome;Repeat;Signal-anchor;Synapse;Transmembrane;Transmembrane helix	12.0146	11.7492	9.64464	12.3916	12.732	12.8231	1.51276	0.928953
A0PJK9_MOUSE	Uncharacterized protein		12.3417	11.9506	10.8477	12.9538	12.7689	13.3661	1.31628	1.28358
B2RY27_MOUSE	MCG125789, isoform CRA_a	Coiled coil	12.6105	12.8678	11.5059	13.6238	13.4312	13.8423	1.30438	1.40002
D3YYQ8_MOUSE	Dynein, axonemal, heavy chain 10	Coiled coil;Complete proteome;Proteomics identification;Reference proteome	20.7112	21.5212	19.9846	21.8312	21.9491	22.3826	1.3153	1.29933
B2FDE8_MOUSE	Putative transferase CAF17 homolog, mitochondrial (Fragment)	Complete proteome;Proteomics identification;Reference proteome	17.0216	17.245	17.5495	17.1283	17.1335	19.6235	0.689765	0.337163
HOP_MOUSE	Homeodomain-only protein	3D-structure;Complete proteome;Cytoplasm;Developmental protein;Homeobox;Nucleus;Reference proteome;Repressor;Transcription;Transcription regulation	12.7975	12.9631	11.9216	13.7741	14.0579	13.3547	1.16814	1.42243
Q3UB15_MOUSE	Uncharacterized protein	Ribonucleoprotein;Ribosomal protein	17.3777	17.7816	16.6377	18.2717	17.9535	18.9461	1.12479	1.1889
TNR6A_MOUSE	Trinucleotide repeat-containing gene 6A protein	3D-structure;Complete proteome;Cytoplasm;Phosphoprotein;RNA-binding;RNA-mediated gene silencing;Reference proteome;Translation regulation	12.5423	13.0474	12.0477	14.0103	14.1531	12.4522	0.99276	0.738523
D3YTL5_MOUSE	Macrophage-capping protein (Fragment)	Complete proteome;Proteomics identification;Reference proteome	13.1712	14.2662	12.9747	14.5122	14.6537	14.8084	1.18738	1.35132
MIB1_MOUSE	E3 ubiquitin-protein ligase MIB1	ANK repeat;Cell membrane;Coiled coil;Complete proteome;Cytoplasm;Cytoskeleton;Membrane;Metal-binding;Notch signaling pathway;Phosphoprotein;Reference proteome;Repeat;Transferase;Ubl conjugation;Ubl conjugation pathway;Zinc;Zinc-finger	14.3663	14.6329	13.2603	15.3594	15.3227	15.0723	1.16498	1.27163
Q5XW49_MOUSE	Tapasin (Fragment)	Membrane;Signal;Transmembrane;Transmembrane helix	13.9743	15.1822	13.3163	15.0863	15.6259	15.5202	1.2532	1.03105
NDKA_MOUSE	Nucleoside diphosphate kinase A	ATP-binding;Acetylation;Complete proteome;Cytoplasm;Differentiation;Direct protein sequencing;Endocytosis;Isopeptide bond;Kinase;Magnesium;Metal-binding;Neurogenesis;Nucleotide metabolism;Nucleotide-binding;Nucleus;Phosphoprotein;Reference proteome;Transferase;Ubl conjugation	17.3944	18.0737	17.0022	18.206	18.3035	19.1481	1.06242	1.15405
A0A1S6GWJ2_MOUSE	Uncharacterized protein	FAD;Flavoprotein;Oxidoreductase	18.8056	19.1562	17.4244	19.6471	19.3886	19.954	1.20117	1.01905
A0A087WQV1_MOUSE	Propionyl-CoA carboxylase beta chain, mitochondrial (Fragment)	Complete proteome;Proteomics identification;Reference proteome	13.7104	14.1109	11.544	14.3303	14.4449	14.7348	1.38157	0.790986
Q8C1J2_MOUSE	MCG145949 (Fragment)		12.3822	11.5518	12.6641	12.8799	13.0837	13.8041	1.05648	1.13971
A0A338P6V5_MOUSE	AP-3 complex subunit beta-1 (Fragment)	Coiled coil;Complete proteome;Proteomics identification;Reference proteome	12.8383	13.4008	11.7969	13.9152	13.7852	13.861	1.17513	1.17224
CCD51_MOUSE	Coiled-coil domain-containing protein 51	Alternative splicing;Coiled coil;Complete proteome;Membrane;Reference proteome;Transmembrane;Transmembrane helix	14.1956	14.0776	12.2681	14.8809	14.6615	14.7578	1.25303	0.934361
A0A0R4J256_MOUSE	Proteasome subunit beta type	Complete proteome;Cytoplasm;Hydrolase;Nucleus;Protease;Proteasome;Proteomics identification;Reference proteome;Threonine protease	15.6287	15.7971	14.5108	16.3309	16.7224	16.2311	1.11598	1.21776
G3V004_MOUSE	Calumenin	Calcium;Complete proteome;Proteomics identification;Reference proteome	17.6918	18.0337	16.6573	18.523	18.5789	18.6542	1.12447	1.26963
F7CXG9_MOUSE	39S ribosomal protein L13, mitochondrial (Fragment)	Complete proteome;Proteomics identification;Reference proteome;Ribonucleoprotein;Ribosomal protein	14.5623	15.205	15.5319	15.8048	15.8264	16.6819	1.00466	1.16461
STX4_MOUSE	Syntaxin-4	3D-structure;Cell membrane;Coiled coil;Complete proteome;Membrane;Neurotransmitter transport;Phosphoprotein;Reference proteome;Transmembrane;Transmembrane helix;Transport	16.4944	16.4626	15.5044	17.0803	16.9884	17.5478	1.05169	1.33664
DNJB2_MOUSE	DnaJ homolog subfamily B member 2	Acetylation;Alternative splicing;Chaperone;Complete proteome;Cytoplasm;Endoplasmic reticulum;Lipoprotein;Membrane;Methylation;Nucleus;Phosphoprotein;Prenylation;Reference proteome;Repeat;Ubl conjugation	13.419	13.7369	12.3972	14.2791	14.4413	14.129	1.09873	1.2458
ITPR1_MOUSE	Inositol 1,4,5-trisphosphate receptor type 1	3D-structure;Alternative splicing;Apoptosis;Calcium;Calcium channel;Calcium transport;Complete proteome;Cytoplasm;Cytoplasmic vesicle;Direct protein sequencing;Endoplasmic reticulum;Ion channel;Ion transport;Isopeptide bond;Ligand-gated ion channel;Lipoprotein;Membrane;Palmitate;Phosphoprotein;Receptor;Reference proteome;Repeat;Transmembrane;Transmembrane helix;Transport;Ubl conjugation	13.7547	14.089	12.5786	14.7063	14.6424	14.4476	1.12467	1.13848
ATLA2_MOUSE	Atlastin-2	Alternative splicing;Coiled coil;Complete proteome;Endoplasmic reticulum;GTP-binding;Hydrolase;Membrane;Methylation;Nucleotide-binding;Phosphoprotein;Reference proteome;Transmembrane;Transmembrane helix	13.1395	13.4044	12.1439	14.0557	14.076	13.8009	1.08157	1.28771
COX17_MOUSE	Cytochrome c oxidase copper chaperone	Chaperone;Complete proteome;Copper;Cytoplasm;Disulfide bond;Metal-binding;Mitochondrion;Reference proteome	14.4125	14.4817	12.8263	14.9292	14.9633	15.298	1.15667	0.97975
A0A0G2JGM6_MOUSE	Vitamin D-binding protein (Fragment)	Complete proteome;Proteomics identification;Reference proteome	17.634	17.5834	15.6088	18.2128	18.2875	18.0439	1.23933	0.859059
NDUV3_MOUSE	NADH dehydrogenase [ubiquinone] flavoprotein 3, mitochondrial	3D-structure;Complete proteome;Electron transport;Membrane;Mitochondrion;Mitochondrion inner membrane;Phosphoprotein;Reference proteome;Respiratory chain;Transit peptide;Transport	16.9753	17.0077	15.0096	17.601	17.6147	17.4819	1.23497	0.867871
DC1I2_MOUSE	Cytoplasmic dynein 1 intermediate chain 2	Acetylation;Complete proteome;Cytoplasm;Cytoskeleton;Dynein;Microtubule;Motor protein;Phosphoprotein;Reference proteome;Repeat;Transport;WD repeat	13.3136	13.4647	12.1046	13.9524	14.1001	14.1281	1.09919	1.19103
E9PYK3_MOUSE	Poly [ADP-ribose] polymerase	Complete proteome;Cytoplasm;Glycosyltransferase;Methylation;NAD;Nucleus;Phosphoprotein;Reference proteome;Ribonucleoprotein;Transferase	13.8612	14.5835	13.397	14.5558	14.7003	15.5601	0.991492	0.997299
TR150_MOUSE	Thyroid hormone receptor-associated protein 3	ATP-binding;Acetylation;Activator;Biological rhythms;Complete proteome;Isopeptide bond;Methylation;Nucleotide-binding;Nucleus;Phosphoprotein;Receptor;Reference proteome;Transcription;Transcription regulation;Ubl conjugation;mRNA processing;mRNA splicing	16.2813	16.515	14.9653	16.8772	17.0707	17.1453	1.11053	1.06752
Q05DV1_MOUSE	NADPH--cytochrome P450 reductase	Complete proteome;Membrane;Proteomics identification;Reference proteome;Transmembrane;Transmembrane helix	20.9608	21.1839	19.9671	21.7275	21.857	21.7032	1.05868	1.31492
FUK_MOUSE	L-fucose kinase	ATP-binding;Alternative splicing;Complete proteome;Kinase;Nucleotide-binding;Reference proteome;Transferase	15.4201	15.5972	14.4153	16.1944	16.2441	16.1251	1.04366	1.32184
Q0PD54_MOUSE	RAB6, member RAS oncogene family, isoform CRA_a		15.5513	15.6411	14.7137	16.314	16.4424	16.1713	1.00715	1.52241
CKLF4_MOUSE	CKLF-like MARVEL transmembrane domain-containing protein 4	Complete proteome;Membrane;Phosphoprotein;Reference proteome;Transmembrane;Transmembrane helix	14.151	14.2458	13.1614	14.9194	14.9489	14.7712	1.0271	1.36647
D3Z710_MOUSE	Kinesin light chain 3	Coiled coil;Complete proteome;Proteomics identification;Reference proteome;TPR repeat	14.3031	14.2392	12.9048	14.9464	15.0257	14.6885	1.0712	1.07818
A0A140LJK3_MOUSE	Splicing factor U2AF 65 kDa subunit (Fragment)	Complete proteome;Proteomics identification;Reference proteome	14.4402	14.6971	13.1592	15.1805	15.2276	15.1573	1.0896	1.07584
CH082_MOUSE	UPF0598 protein C8orf82 homolog	Complete proteome;Reference proteome	14.2619	14.469	13.1481	14.9927	15.1252	14.921	1.05332	1.19454
A2A8S9_MOUSE	Cytochrome P450, family 4, subfamily a, polypeptide 31 (Fragment)	Complete proteome;Membrane;Reference proteome;Transmembrane;Transmembrane helix	13.5529	12.9209	11.6862	13.727	13.6252	14.1563	1.11616	0.911248
A0A338P6K2_MOUSE	Myosin-11	ATP-binding;Actin-binding;Coiled coil;Complete proteome;Motor protein;Myosin;Nucleotide-binding;Proteomics identification;Reference proteome	17.8985	18.1415	16.924	18.7323	18.9204	18.3402	1.00966	1.15975
CSRP3_MOUSE	Cysteine and glycine-rich protein 3	Actin-binding;Complete proteome;Cytoplasm;Cytoskeleton;Developmental protein;Differentiation;LIM domain;Metal-binding;Myogenesis;Nucleus;Phosphoprotein;Reference proteome;Repeat;Transcription;Transcription regulation;Zinc	17.137	17.3779	16.2245	18.0031	18.1819	17.5413	0.995647	1.17102
B1ARR7_MOUSE	Alpha-enolase (Fragment)	Complete proteome;Proteomics identification;Reference proteome	20.038	20.311	19.0177	20.8445	20.5028	21.0716	1.01739	1.12084
BYST_MOUSE	Bystin	Complete proteome;Cytoplasm;Methylation;Nucleus;Phosphoprotein;Reference proteome;Ribosome biogenesis	13.7005	14.5076	12.7804	14.7643	14.9874	14.5075	1.09025	0.986981
A0A1B0GR78_MOUSE	Stromal interaction molecule 1	Coiled coil;Complete proteome;Membrane;Proteomics identification;Reference proteome;Signal;Transmembrane;Transmembrane helix	15.2581	15.2832	14.1088	15.3488	15.5877	16.5248	0.937084	0.822097
A0A0G2JEA5_MOUSE	Predicted gene 43738	Complete proteome;Reference proteome;SH3 domain;Signal	15.1949	16.2489	15.1929	16.4081	16.046	17.057	0.958165	0.977207
A0A087WNV1_MOUSE	Arf-GAP domain and FG repeat-containing protein 1	Complete proteome;Metal-binding;Proteomics identification;Reference proteome;Zinc;Zinc-finger	13.2436	13.2966	12.274	13.8513	14.1767	13.7259	0.979945	1.28181
S47A1_MOUSE	Multidrug and toxin extrusion protein 1	Acetylation;Alternative splicing;Cell membrane;Complete proteome;Membrane;Phosphoprotein;Reference proteome;Transmembrane;Transmembrane helix;Transport	13.2955	13.2594	11.9999	14.0097	13.9972	13.6087	1.02024	1.0756
Q0PNF1_MOUSE	FEX2	Disulfide bond;EGF-like domain;Laminin EGF-like domain;Membrane;Repeat;Signal;Transmembrane;Transmembrane helix	13.7635	13.9193	12.5971	14.4859	14.4822	14.386	1.02473	1.15153
A0A0A6YXJ7_MOUSE	La ribonucleoprotein domain family, member 1B (Fragment)	Complete proteome;Proteomics identification;RNA-binding;Reference proteome	13.9562	14.348	13.2593	15.0196	14.6647	14.8043	0.975046	1.36117
S4R2B0_MOUSE	RNA-binding protein 25 (Fragment)	Coiled coil;Complete proteome;Proteomics identification;RNA-binding;Reference proteome	15.0268	15.044	13.7835	15.7063	15.779	15.3888	1.00661	1.09002
RBM15_MOUSE	RNA-binding protein 15	Acetylation;Alternative splicing;Complete proteome;Isopeptide bond;Membrane;Methylation;Nucleus;Phosphoprotein;RNA-binding;Reference proteome;Repeat;Ubl conjugation	13.8406	14.3116	12.5941	14.6935	14.3412	14.8705	1.05299	0.918467
F6T2H5_MOUSE	Probable aminopeptidase NPEPL1 (Fragment)	Complete proteome;Proteomics identification;Reference proteome	17.2019	17.267	16.8854	17.4748	17.5647	18.7102	0.798487	0.897857
MBL1_MOUSE	Mannose-binding protein A	Alternative splicing;Calcium;Collagen;Complement activation lectin pathway;Complement pathway;Complete proteome;Direct protein sequencing;Disulfide bond;Glycoprotein;Hydroxylation;Immunity;Innate immunity;Lectin;Mannose-binding;Metal-binding;Reference proteome;Repeat;Secreted;Signal	15.5722	15.7486	14.2862	16.1671	16.3507	16.1743	1.02838	1.03925
Q4FJL0_MOUSE	RAB10, member RAS oncogene family		16.7873	17.1077	15.4749	17.5252	17.5315	17.4639	1.05026	0.984724
A0A0U1RPF4_MOUSE	Hepcidin-2 (Fragment)	Complete proteome;Reference proteome	15.7204	15.5364	14.542	16.09	16.5867	15.9979	0.958604	1.10167
GMPPA_MOUSE	Mannose-1-phosphate guanyltransferase alpha	Complete proteome;Cytoplasm;Reference proteome	15.9975	15.9971	15.1365	16.6177	16.7055	16.6505	0.947556	1.51946
PKDCC_MOUSE	Extracellular tyrosine-protein kinase PKDCC	ATP-binding;Alternative splicing;Complete proteome;Developmental protein;Differentiation;Glycoprotein;Golgi apparatus;Kinase;Nucleotide-binding;Osteogenesis;Phosphoprotein;Protein transport;Reference proteome;Secreted;Signal;Transferase;Transport;Tyrosine-protein kinase	18.9431	19.4241	18.2836	19.7791	19.7836	19.9837	0.965199	1.33827
F6ZTG3_MOUSE	Glyoxalase domain-containing protein 4 (Fragment)	Complete proteome;Proteomics identification;Reference proteome	18.1246	18.481	16.6156	18.9242	19.0594	18.4292	1.06385	0.816903
F6RND1_MOUSE	Lipase maturation factor (Fragment)	Complete proteome;Endoplasmic reticulum;Membrane;Proteomics identification;Reference proteome;Transmembrane;Transmembrane helix	13.7513	14.1165	12.9899	14.5445	14.5707	14.629	0.962121	1.35144
CTIF_MOUSE	CBP80/20-dependent translation initiation factor	Acetylation;Alternative splicing;Complete proteome;Cytoplasm;Nonsense-mediated mRNA decay;Phosphoprotein;Reference proteome;Translation regulation	14.1092	14.2864	12.9812	14.8713	14.9424	14.509	0.981973	1.07289
B1ARS9_MOUSE	Short-chain dehydrogenase/reductase 3 (Fragment)	Complete proteome;Proteomics identification;Reference proteome	16.2988	16.4088	15.8897	16.7387	16.5534	17.7284	0.807732	0.951078
NDUA4_MOUSE	Cytochrome c oxidase subunit NDUFA4	3D-structure;Acetylation;Complete proteome;Direct protein sequencing;Electron transport;Membrane;Mitochondrion;Mitochondrion inner membrane;Phosphoprotein;Reference proteome;Respiratory chain;Transport	20.2446	20.4191	18.3997	20.7705	20.8887	20.7774	1.1244	0.803274
PTRD1_MOUSE	Putative peptidyl-tRNA hydrolase PTRHD1	Complete proteome;Hydrolase;Reference proteome	14.0362	13.6111	12.7095	14.4674	14.5688	14.2424	0.974007	1.13706
ACOX3_MOUSE	Peroxisomal acyl-coenzyme A oxidase 3	Complete proteome;FAD;Fatty acid metabolism;Flavoprotein;Lipid metabolism;Oxidoreductase;Peroxisome;Phosphoprotein;Reference proteome	13.8663	13.9958	12.8228	14.454	14.6014	14.5294	0.966662	1.21536
THOC1_MOUSE	THO complex subunit 1	Acetylation;Apoptosis;Complete proteome;Cytoplasm;DNA-binding;Isopeptide bond;Nucleus;Phosphoprotein;RNA-binding;Reference proteome;Transcription;Transcription regulation;Transport;Ubl conjugation;mRNA processing;mRNA splicing;mRNA transport	15.5306	15.6834	14.7281	16.2321	16.3952	16.1037	0.929618	1.4062
K7W4D1_MOUSE	MHC class I antigen (Fragment)		17.4699	17.9932	16.6832	18.1824	18.4427	18.427	0.968585	1.16802
KANK2_MOUSE	KN motif and ankyrin repeat domain-containing protein 2	ANK repeat;Alternative splicing;Apoptosis;Coiled coil;Complete proteome;Cytoplasm;Methylation;Mitochondrion;Phosphoprotein;Reference proteome;Repeat;Transcription;Transcription regulation	14.0514	13.9925	12.2672	14.3369	14.5602	14.5958	1.06056	0.832573
G3UXW9_MOUSE	COP9 signalosome complex subunit 1	Coiled coil;Complete proteome;Cytoplasm;Proteomics identification;Reference proteome	15.3628	15.6343	13.8986	16.0003	16.1411	15.8499	1.03185	0.880927
VIME_MOUSE	Vimentin	Acetylation;Coiled coil;Complete proteome;Cytoplasm;Cytoskeleton;Direct protein sequencing;Glycoprotein;Intermediate filament;Isopeptide bond;Nucleus;Phosphoprotein;Reference proteome;S-nitrosylation;Ubl conjugation	16.27	16.9477	16.114	16.8778	17.3824	17.6826	0.870332	1.17817
F8WHM5_MOUSE	Golgi apparatus protein 1 (Fragment)	Coiled coil;Complete proteome;Membrane;Proteomics identification;Reference proteome;Signal;Transmembrane;Transmembrane helix	16.4574	16.7239	15.337	16.9871	16.9969	17.4055	0.95707	1.00518
D3Z6P3_MOUSE	Protein FAM234A (Fragment)	Complete proteome;Membrane;Proteomics identification;Reference proteome;Transmembrane;Transmembrane helix	14.4153	14.9388	13.1957	15.0728	15.4003	15.1278	1.01701	0.901597
D3YUP6_MOUSE	UDP glucuronosyltransferase 2 family, polypeptide B36 (Fragment)	Complete proteome;Proteomics identification;Reference proteome;Signal	17.1795	17.1933	15.5665	17.87	17.999	16.9396	0.956402	0.685351
YTHD3_MOUSE	YTH domain-containing family protein 3	Acetylation;Alternative splicing;Complete proteome;Cytoplasm;Direct protein sequencing;Phosphoprotein;RNA-binding;Reference proteome	15.7435	16.1559	15.0114	16.5724	16.6563	16.4383	0.918721	1.26558
NDUBB_MOUSE	NADH dehydrogenase [ubiquinone] 1 beta subcomplex subunit 11, mitochondrial	3D-structure;Complete proteome;Direct protein sequencing;Electron transport;Membrane;Mitochondrion;Mitochondrion inner membrane;Reference proteome;Respiratory chain;Transit peptide;Transmembrane;Transmembrane helix;Transport	19.3638	19.4088	17.8267	19.8798	19.913	19.8298	1.00775	0.903163
Q99N19_MOUSE	Cytochrome P450 CYP4F13	Coiled coil;Complete proteome;Heme;Iron;Membrane;Metal-binding;Monooxygenase;Oxidoreductase;Proteomics identification;Reference proteome;Transmembrane;Transmembrane helix	16.395	16.668	15.7731	17.1531	17.2103	17.1444	0.890589	1.54537
F117B_MOUSE	Protein FAM117B	Complete proteome;Phosphoprotein;Reference proteome	14.348	14.4858	13.1637	14.6711	14.4302	15.5098	0.871183	0.752218
B2RSU6_MOUSE	Cingulin-like 1	Coiled coil;Complete proteome;Proteomics identification;Reference proteome	14.6982	14.9919	13.7731	15.5043	15.6466	15.0122	0.899987	1.01923
RM34_MOUSE	39S ribosomal protein L34, mitochondrial	Complete proteome;Mitochondrion;Phosphoprotein;Reference proteome;Ribonucleoprotein;Ribosomal protein;Transit peptide	15.7655	15.7702	14.9964	16.3426	16.5785	16.199	0.862625	1.43329
H3BKG7_MOUSE	Fumarate hydratase 1 (Fragment)	Complete proteome;Proteomics identification;Reference proteome	12.8425	12.3086	12.8474	13.8222	13.2702	13.3923	0.828756	1.55773
BRCA1_MOUSE	Breast cancer type 1 susceptibility protein homolog	Acetylation;Activator;Cell cycle;Chromosome;Complete proteome;Cytoplasm;DNA damage;DNA recombination;DNA repair;DNA-binding;Fatty acid biosynthesis;Fatty acid metabolism;Isopeptide bond;Lipid biosynthesis;Lipid metabolism;Metal-binding;Nucleus;Phosphoprotein;Reference proteome;Repeat;Transcription;Transcription regulation;Transferase;Tumor suppressor;Ubl conjugation;Ubl conjugation pathway;Zinc;Z…	16.8934	17.1571	14.7679	17.4632	17.4316	17.3465	1.14096	0.685534
Q3UEM4_MOUSE	Uncharacterized protein (Fragment)	Coiled coil;Heme;Iron;Metal-binding;Monooxygenase;Oxidoreductase;Signal	18.4042	18.3343	17.6739	19.0424	19.0973	18.8043	0.843879	1.55742
B2FDG7_MOUSE	28S ribosomal protein S5, mitochondrial (Fragment)	Complete proteome;Proteomics identification;Reference proteome	14.2549	14.5157	13.4566	14.807	15.2009	14.8197	0.866786	1.18526
A0A140LHL4_MOUSE	Short/branched chain-specific acyl-CoA dehydrogenase, mitochondrial (Fragment)	Complete proteome;Proteomics identification;Reference proteome	18.6811	19.1513	17.7974	19.3374	19.5329	19.4935	0.911362	1.06727
LANC1_MOUSE	LanC-like protein 1	Acetylation;Cell membrane;Complete proteome;Cytoplasm;Membrane;Metal-binding;Reference proteome;Transferase;Zinc	18.6178	18.5192	18.5785	18.8512	18.634	20.1567	0.642135	0.603864
E9Q137_MOUSE	Testis-expressed gene 264	Complete proteome;Proteomics identification;Reference proteome	13.7054	13.5781	12.2737	14.2523	14.2701	13.7957	0.920273	0.88766
Q3V5L4_MOUSE	Tenascin-X	Coiled coil;Disulfide bond;EGF-like domain;Signal	11.9941	12.5248	11.9883	12.6996	12.998	13.2487	0.813025	1.56841
A0A0R4J298_MOUSE	Eukaryotic translation initiation factor 2D	Complete proteome;Proteomics identification;Reference proteome	14.733	14.9532	14.1443	15.3871	15.7598	15.1536	0.823361	1.29057
A0A1W2P7X3_MOUSE	Low molecular weight phosphotyrosine protein phosphatase	Complete proteome;Proteomics identification;Reference proteome	12.9033	13.3504	12.2467	13.4733	13.4031	14.1271	0.834341	0.990963
AKTS1_MOUSE	Proline-rich AKT1 substrate 1	Complete proteome;Cytoplasm;Methylation;Phosphoprotein;Reference proteome	13.0627	12.2702	11.972	13.5245	13.3236	13.0597	0.867674	1.15853
A0A0A6YWC1_MOUSE	Calcium-binding mitochondrial carrier protein SCaMC-2 (Fragment)	Complete proteome;Membrane;Proteomics identification;Reference proteome;Repeat;Transmembrane;Transmembrane helix;Transport	13.2562	13.1101	12.0093	13.7486	13.794	13.5164	0.894469	1.04302
Q6A082_MOUSE	MKIAA0352 protein (Fragment)	Metal-binding;Zinc;Zinc-finger	13.4447	13.1848	11.9883	13.5857	14.0511	13.7147	0.911234	0.905808
KT3K_MOUSE	Ketosamine-3-kinase	Complete proteome;Kinase;Phosphoprotein;Reference proteome;Transferase	14.4032	14.6948	13.1298	14.9663	14.8363	15.2227	0.932462	0.879545
F6T4M4_MOUSE	Serine/arginine repetitive matrix protein 1 (Fragment)	Complete proteome;Proteomics identification;Reference proteome	19.2507	18.7849	17.1778	19.4344	19.5477	19.3217	1.03014	0.749439
MCRI2_MOUSE	MAPK regulated corepressor interacting protein 2	Acetylation;Complete proteome;Cytoplasm;Methylation;Nucleus;Phosphoprotein;Reference proteome	11.877	12.0315	9.94064	12.2102	12.4895	12.3015	1.05072	0.707824
A0A2I3BPK0_MOUSE	Cell growth regulator with RING finger domain protein 1	Complete proteome;Membrane;Proteomics identification;Reference proteome;Transmembrane;Transmembrane helix	13.4402	13.8853	12.4506	14.1625	14.3225	14.0122	0.907091	0.981099
Q0VEW4_MOUSE	Proteolipid protein 2	Membrane;Transmembrane;Transmembrane helix	13.4758	14.3075	12.3995	14.1817	14.6414	14.3081	0.982799	0.798012
SYRM_MOUSE	Probable arginine--tRNA ligase, mitochondrial	ATP-binding;Acetylation;Aminoacyl-tRNA synthetase;Complete proteome;Ligase;Mitochondrion;Nucleotide-binding;Protein biosynthesis;Reference proteome;Transit peptide	14.9361	14.932	14.1424	15.5243	15.6582	15.3296	0.833877	1.38645
A0A0J9YV56_MOUSE	BRISC and BRCA1-A complex member 2 (Fragment)	Complete proteome;Proteomics identification;Reference proteome	14.5363	14.6181	13.7412	15.0272	15.0967	15.2849	0.837705	1.35012
E9Q3V2_MOUSE	UDP-N-acetylglucosamine transporter (Fragment)	Complete proteome;Membrane;Proteomics identification;Reference proteome;Transmembrane;Transmembrane helix	16.3617	16.8063	15.1296	16.8919	16.9536	17.2643	0.93742	0.845941
GPTC4_MOUSE	G patch domain-containing protein 4	Acetylation;Alternative splicing;Complete proteome;Isopeptide bond;Phosphoprotein;Reference proteome;Ubl conjugation	11.4268	11.1255	10.4281	11.5937	11.4769	12.3017	0.79733	0.951222
PNKD_MOUSE	Probable hydrolase PNKD	Alternative splicing;Complete proteome;Cytoplasm;Hydrolase;Membrane;Metal-binding;Mitochondrion;Nucleus;Phosphoprotein;Reference proteome;Zinc	14.1777	14.1384	12.4279	14.5148	14.6583	14.511	0.980043	0.780647
PSMG1_MOUSE	Proteasome assembly chaperone 1	Acetylation;Chaperone;Complete proteome;Cytoplasm;Endoplasmic reticulum;Phosphoprotein;Reference proteome	13.9001	13.9843	12.8052	14.5778	14.5432	14.1649	0.865466	1.00987
RAE1_MOUSE	Rab proteins geranylgeranyltransferase component A 1	Complete proteome;Cytoplasm;GTPase activation;Reference proteome	13.654	13.7024	12.7105	14.3262	14.305	13.9669	0.843716	1.1561
A0A0G2JEA9_MOUSE	RNA-binding protein 8A	Complete proteome;Cytoplasm;Nucleus;Proteomics identification;RNA-binding;Reference proteome;Transport;mRNA processing;mRNA splicing;mRNA transport	14.0234	13.9059	13.7337	14.4129	14.3042	15.1601	0.738093	1.22989
EMIL1_MOUSE	EMILIN-1	Cell adhesion;Coiled coil;Collagen;Complete proteome;Disulfide bond;Extracellular matrix;Glycoprotein;Reference proteome;Secreted;Signal	12.9647	13.4563	9.12819	13.2934	13.5339	13.5722	1.61682	0.517688
SORCN_MOUSE	Sorcin	Alternative splicing;Calcium;Complete proteome;Cytoplasm;Membrane;Metal-binding;Phosphoprotein;Reference proteome;Repeat;Sarcoplasmic reticulum	16.5959	16.8771	15.5128	17.1524	17.2587	17.2451	0.890146	1.0008
COR1A_MOUSE	Coronin-1A	3D-structure;Acetylation;Actin-binding;Coiled coil;Complete proteome;Cytoplasm;Cytoplasmic vesicle;Cytoskeleton;Direct protein sequencing;Membrane;Phosphoprotein;Reference proteome;Repeat;Ubl conjugation;WD repeat	12.7225	12.6879	11.3969	12.6999	13.5635	13.1049	0.853688	0.783621
BASP1_MOUSE	Brain acid soluble protein 1	Cell membrane;Cell projection;Complete proteome;Direct protein sequencing;Isopeptide bond;Lipoprotein;Membrane;Myristate;Phosphoprotein;Reference proteome;Ubl conjugation	14.3752	14.7262	13.0907	14.9352	15.2059	14.8126	0.920553	0.836577
A0A1W2P7T7_MOUSE	Lipid droplet-associated hydrolase (Fragment)	Complete proteome;Proteomics identification;Reference proteome	15.0525	15.1406	13.973	15.6027	15.6821	15.4724	0.863699	1.06736
A2ANY6_MOUSE	Midasin	ATP-binding;Chaperone;Coiled coil;Complete proteome;Nucleotide-binding;Nucleus;Proteomics identification;Reference proteome	16.3315	16.2819	15.193	16.9046	16.914	16.5499	0.854052	1.02727
Q3TB63_MOUSE	Uncharacterized protein (Fragment)	ATP-binding;Nucleotide-binding	22.0717	22.2257	21.3317	22.6504	22.6273	22.82	0.822882	1.36082
Q3TVK4_MOUSE	Uncharacterized protein	Actin capping;Actin-binding;Coiled coil;Cytoplasm;Cytoskeleton	14.9887	15.2506	14.6008	15.7098	15.4277	16.0379	0.778446	1.40456
A0A338P7B8_MOUSE	Fetuin-B (Fragment)	Complete proteome;Proteomics identification;Reference proteome	13.41	13.4822	12.4076	13.8757	14.204	13.7332	0.837705	1.05302
Q3UEI4_MOUSE	Pyruvate kinase (Fragment)	Glycolysis;Kinase;Magnesium;Transferase	20.0464	20.5979	19.7802	20.817	20.6504	21.3072	0.783367	1.18338
A2AEK1_MOUSE	AlphaCstF-64 variant 4	Complete proteome;Proteomics identification;RNA-binding;Reference proteome	14.376	14.6458	13.3914	14.9677	14.9695	15.0545	0.8595	1.05646
JIP4_MOUSE	C-Jun-amino-terminal kinase-interacting protein 4	Acetylation;Alternative splicing;Coiled coil;Complete proteome;Cytoplasm;Phosphoprotein;Reference proteome	16.0672	16.2372	14.8895	16.6965	16.9711	15.9883	0.820699	0.729814
Q3UTP5_MOUSE	Uncharacterized protein	Membrane;Transmembrane;Transmembrane helix;Transport	18.695	18.6788	17.0202	19.0069	19.0512	19.1633	0.942466	0.779341
GCR_MOUSE	Glucocorticoid receptor	3D-structure;Acetylation;Alternative initiation;Alternative splicing;Chromatin regulator;Complete proteome;Cytoplasm;Cytoskeleton;DNA-binding;Isopeptide bond;Lipid-binding;Metal-binding;Methylation;Mitochondrion;Nucleus;Phosphoprotein;Receptor;Reference proteome;Steroid-binding;Transcription;Transcription regulation;Ubl conjugation;Zinc;Zinc-finger	12.6464	12.0922	11.5524	13.1152	12.9089	12.732	0.821733	1.15459
O54796_MOUSE	Tenascin-X	Coiled coil;Disulfide bond;EGF-like domain;Signal	14.0816	14.6661	12.815	14.6557	15.0181	14.702	0.937705	0.774163
Q3TI78_MOUSE	Uncharacterized protein	Ribonucleoprotein;Ribosomal protein	18.1598	18.3258	16.7065	18.6233	18.5158	18.7963	0.914417	0.812617
E9Q827_MOUSE	cAMP-regulated phosphoprotein 19	Cell cycle;Cell division;Complete proteome;Cytoplasm;Mitosis;Protein phosphatase inhibitor;Proteomics identification;Reference proteome	17.4212	17.5763	16.5757	17.9397	17.9643	18.1255	0.818785	1.21615
PPM1A_MOUSE	Protein phosphatase 1A	Complete proteome;Cytoplasm;Hydrolase;Lipoprotein;Magnesium;Manganese;Membrane;Metal-binding;Myristate;Nucleus;Phosphoprotein;Protein phosphatase;Reference proteome	16.5018	16.6395	16.4926	17.0517	17.0574	17.7039	0.726404	1.51486
ERH_MOUSE	Enhancer of rudimentary homolog	3D-structure;Acetylation;Cell cycle;Complete proteome;Isopeptide bond;Phosphoprotein;Reference proteome;Ubl conjugation	15.6973	15.8073	14.5053	16.1568	16.2759	16.1695	0.864093	0.966925
CUL4B_MOUSE	Cullin-4B	Alternative splicing;Cell cycle;Complete proteome;DNA damage;DNA repair;Isopeptide bond;Nucleus;Phosphoprotein;Reference proteome;Ubl conjugation;Ubl conjugation pathway	14.0117	14.1885	13.0739	14.4963	14.7119	14.5573	0.830462	1.11014
ANR49_MOUSE	Ankyrin repeat domain-containing protein 49	ANK repeat;Complete proteome;Differentiation;Nucleus;Phosphoprotein;Reference proteome;Repeat;Spermatogenesis	12.0747	12.2814	10.7276	12.5737	12.6077	12.6024	0.900054	0.858717
ERGI3_MOUSE	Endoplasmic reticulum-Golgi intermediate compartment protein 3	Acetylation;Alternative splicing;Complete proteome;ER-Golgi transport;Endoplasmic reticulum;Glycoprotein;Golgi apparatus;Membrane;Phosphoprotein;Reference proteome;Transmembrane;Transmembrane helix;Transport	13.9285	13.9283	13.2167	14.4643	14.4448	14.5403	0.791982	1.52946
F6SXM5_MOUSE	Lupus La protein homolog (Fragment)	Coiled coil;Complete proteome;Proteomics identification;Reference proteome	16.4889	16.729	14.6696	16.8851	17.0052	16.9894	0.997451	0.698134
ARHGC_MOUSE	Rho guanine nucleotide exchange factor 12	Acetylation;Coiled coil;Complete proteome;Cytoplasm;GTPase activation;Guanine-nucleotide releasing factor;Membrane;Phosphoprotein;Reference proteome	13.3174	13.3482	12.3265	13.7748	13.9008	13.7914	0.824936	1.1482
Q76LV0_MOUSE	Glutathione peroxidase	Oxidoreductase;Peroxidase;Selenium;Selenocysteine	17.1083	17.188	16.2237	17.2886	17.2036	18.231	0.734385	0.746718
CMAH_MOUSE	Cytidine monophosphate-N-acetylneuraminic acid hydroxylase	2Fe-2S;Alternative splicing;Complete proteome;Cytoplasm;Direct protein sequencing;Electron transport;Endoplasmic reticulum;Iron;Iron-sulfur;Metal-binding;Oxidoreductase;Reference proteome;Transport	15.1143	15.1282	13.816	15.5878	15.4384	15.6282	0.865303	0.920976
AEDO_MOUSE	2-aminoethanethiol dioxygenase	Complete proteome;Dioxygenase;Iron;Metal-binding;Oxidoreductase;Reference proteome	13.8299	14.2196	12.6495	14.4168	14.6504	14.2723	0.8802	0.842994
F8WJI3_MOUSE	Coiled-coil domain-containing protein 58	Complete proteome;Proteomics identification;Reference proteome	15.5294	15.9484	14.8009	16.0239	16.0877	16.5736	0.802182	0.996566
PAWR_MOUSE	PRKC apoptosis WT1 regulator protein	Alternative splicing;Apoptosis;Coiled coil;Complete proteome;Cytoplasm;Nucleus;Phosphoprotein;Reference proteome;Transcription;Transcription regulation	14.5555	14.2947	13.0668	14.8754	14.7649	14.91	0.877769	0.887134
LAD1_MOUSE	Ladinin-1	Basement membrane;Complete proteome;Extracellular matrix;Phosphoprotein;Reference proteome;Repeat;Secreted	13.0809	13.3728	12.4101	13.8056	13.9614	13.4604	0.78791	1.15372
ASAH1_MOUSE	Acid ceramidase	Complete proteome;Disulfide bond;Glycoprotein;Hydrolase;Lipid metabolism;Lysosome;Reference proteome;Secreted;Signal;Sphingolipid metabolism	15.2061	15.2906	13.6049	15.4397	15.5451	15.8579	0.9137	0.745515
NMNA1_MOUSE	Nicotinamide/nicotinic acid mononucleotide adenylyltransferase 1	ATP-binding;Complete proteome;Magnesium;NAD;Nucleotide-binding;Nucleotidyltransferase;Nucleus;Phosphoprotein;Pyridine nucleotide biosynthesis;Reference proteome;Transferase;Zinc	15.1984	15.4312	13.7906	15.7042	15.8444	15.5733	0.900566	0.803073
NPC2_MOUSE	NPC intracellular cholesterol transporter 2	Acetylation;Cholesterol metabolism;Complete proteome;Disulfide bond;Endoplasmic reticulum;Glycoprotein;Lipid metabolism;Lipid transport;Lysosome;Reference proteome;Secreted;Signal;Steroid metabolism;Sterol metabolism;Transport	16.5178	16.7034	15.7795	17.0218	17.2607	17.0975	0.793121	1.27893
MATR3_MOUSE	Matrin-3	3D-structure;Acetylation;Complete proteome;Direct protein sequencing;Immunity;Innate immunity;Isopeptide bond;Metal-binding;Nucleus;Phosphoprotein;RNA-binding;Reference proteome;Repeat;Ubl conjugation;Zinc;Zinc-finger	16.2822	16.1208	15.1191	16.7119	16.7786	16.5018	0.823433	1.03611
HB2D_MOUSE	H-2 class II histocompatibility antigen, A-D beta chain	3D-structure;Complete proteome;Disulfide bond;Glycoprotein;Immunity;MHC II;Membrane;Reference proteome;Signal;Transmembrane;Transmembrane helix;Ubl conjugation	14.321	14.801	14.3203	15.2287	15.4842	14.9643	0.744984	1.56192
F6Z1E7_MOUSE	Ubiquitin-associated domain-containing protein 1 (Fragment)	Complete proteome;Proteomics identification;Reference proteome	14.4507	14.5093	13.6219	15.0758	15.1164	14.7461	0.785465	1.1925
H15_MOUSE	Histone H1.5	Acetylation;Chromosome;Citrullination;Complete proteome;DNA-binding;Hydroxylation;Methylation;Nucleus;Phosphoprotein;Reference proteome	15.1522	15.7076	15.1107	16.037	16.2547	15.9673	0.76283	1.64894
LENG9_MOUSE	Leukocyte receptor cluster member 9	Complete proteome;Metal-binding;Reference proteome;Zinc;Zinc-finger	17.2494	17.4613	16.5809	17.8964	17.9131	17.8347	0.784202	1.37452
A0A1Y7VK33_MOUSE	NAD-dependent protein deacylase sirtuin-5, mitochondrial (Fragment)	Complete proteome;Proteomics identification;Reference proteome	14.4429	14.5725	13.5578	15.1009	14.9252	14.9457	0.799524	1.16177
Q3U2U4_MOUSE	Uncharacterized protein	Ribonucleoprotein;Ribosomal protein	16.0972	15.9206	14.4375	16.3512	16.4831	16.321	0.899967	0.785481
FM25C_MOUSE	Protein FAM25C	Complete proteome;Reference proteome	20.4009	20.8393	19.7306	20.917	20.6284	21.6451	0.73992	0.770842
A0A2R8VHP9_MOUSE	Poly(rC)-binding protein 2	Complete proteome;Proteomics identification;Reference proteome	16.6066	16.4707	15.304	16.9116	16.8778	17.1026	0.836922	0.933102
Q91YR6_MOUSE	Poly [ADP-ribose] polymerase	ADP-ribosylation;Alternative splicing;Complete proteome;Cytoplasm;DNA damage;DNA repair;Glycosyltransferase;NAD;Nucleus;Reference proteome;Transferase	14.5192	14.953	13.7734	15.0392	15.2906	15.3359	0.806746	1.06315
F6ZQQ3_MOUSE	26S proteasome non-ATPase regulatory subunit 13 (Fragment)	Complete proteome;Proteomics identification;Reference proteome	15.8943	15.8989	13.9837	16.2679	16.2813	16.1204	0.964209	0.685659
CO1A2_MOUSE	Collagen alpha-2(I) chain	Calcium;Collagen;Complete proteome;Disulfide bond;Extracellular matrix;Glycoprotein;Hydroxylation;Metal-binding;Pyrrolidone carboxylic acid;Reference proteome;Repeat;Secreted;Signal	18.9367	19.4515	18.2195	19.5253	19.8324	19.6887	0.812927	1.03725
ERLEC_MOUSE	Endoplasmic reticulum lectin 1	Complete proteome;Endoplasmic reticulum;Glycoprotein;Reference proteome;Repeat;Signal	16.6254	16.8545	15.7832	17.3428	17.387	16.8706	0.779129	1.00068
RM01_MOUSE	39S ribosomal protein L1, mitochondrial	Complete proteome;Mitochondrion;Phosphoprotein;Reference proteome;Ribonucleoprotein;Ribosomal protein;Transit peptide	14.8983	15.1345	13.7866	15.5251	15.5042	15.2887	0.832863	0.921135
Q3TII3_MOUSE	Elongation factor 1-alpha	Elongation factor;GTP-binding;Nucleotide-binding;Protein biosynthesis	22.8019	23.0443	21.0688	23.229	23.2865	23.2482	0.949564	0.695258
Q3U606_MOUSE	Uncharacterized protein	Metal-binding;Zinc	14.881	14.9814	14.0453	15.4293	15.4493	15.3671	0.779321	1.22943
A2ARD7_MOUSE	Kynureninase	Complete proteome;Proteomics identification;Reference proteome	16.6133	16.6017	15.8839	17.1482	17.1472	17.0816	0.759404	1.45573
A1L366_MOUSE	RAD21 homolog (S. pombe)	Coiled coil	13.8104	13.5713	11.5818	13.8821	14.0331	14.0442	0.998631	0.635666
A0A068BER1_MOUSE	Transporter 1 ATP-binding cassette sub-family B	ATP-binding;Coiled coil;Membrane;Nucleotide-binding;Transmembrane;Transmembrane helix	14.8202	15.3741	14.1455	15.417	15.8622	15.4266	0.788633	0.960627
Q3UJJ8_MOUSE	Uncharacterized protein (Fragment)	Coiled coil	16.2116	16.0316	14.7035	16.5912	16.5985	16.3052	0.849423	0.809902
D3Z3B8_MOUSE	Disks large homolog 1	Coiled coil;Complete proteome;Proteomics identification;Reference proteome;SH3 domain	15.5335	15.4902	14.3461	15.9241	16.0408	15.8285	0.807819	0.960999
AP2M1_MOUSE	AP-2 complex subunit mu	Cell membrane;Coated pit;Complete proteome;Direct protein sequencing;Endocytosis;Lipid-binding;Membrane;Phosphoprotein;Protein transport;Reference proteome;Transport	17.2725	17.2667	16.1009	17.6884	17.7962	17.5795	0.807985	0.958717
Q3UCW0_MOUSE	MCG123182	Coiled coil;Protein transport;Transport	15.9533	16.0075	15.3278	16.5227	16.5692	16.429	0.744099	1.54517
WN10B_MOUSE	Protein Wnt-10b	Alternative splicing;Complete proteome;Developmental protein;Disulfide bond;Extracellular matrix;Glycoprotein;Lipoprotein;Phosphoprotein;Reference proteome;Secreted;Signal;Wnt signaling pathway	16.8976	17.1933	16.2445	17.5727	17.4249	17.6252	0.762461	1.24875
SRSF4_MOUSE	Serine/arginine-rich splicing factor 4	Complete proteome;Nucleus;Phosphoprotein;RNA-binding;Reference proteome;Repeat;Repressor;mRNA processing;mRNA splicing	16.5785	16.7294	15.8764	17.1748	17.1814	17.0994	0.757115	1.34073
KPRB_MOUSE	Phosphoribosyl pyrophosphate synthase-associated protein 2	Acetylation;Complete proteome;Nucleotide biosynthesis;Phosphoprotein;Reference proteome	14.3832	14.613	13.2157	14.8784	14.9472	14.8663	0.826678	0.889194
A0A2I3BPG9_MOUSE	MCG113838	Complete proteome;Reference proteome;Ribonucleoprotein;Ribosomal protein	18.9037	19.0374	17.4842	19.4018	19.2609	19.3357	0.857671	0.794408
HDGR2_MOUSE	Hepatoma-derived growth factor-related protein 2	Alternative splicing;Coiled coil;Complete proteome;Isopeptide bond;Nucleus;Phosphoprotein;Reference proteome;Ubl conjugation	15.332	15.314	14.3139	15.8179	15.9404	15.504	0.767471	0.99817
SAFB2_MOUSE	Scaffold attachment factor B2	Acetylation;Complete proteome;Cytoplasm;DNA-binding;Isopeptide bond;Methylation;Nucleus;Phosphoprotein;RNA-binding;Reference proteome;Repressor;Transcription;Transcription regulation;Ubl conjugation	12.6944	12.5544	11.2579	12.7973	13.2258	12.9547	0.82368	0.803165
Q9CZI5_MOUSE	Uncharacterized protein	Ribonucleoprotein;Ribosomal protein	20.3984	20.5052	19.0838	20.8892	20.763	20.8156	0.826822	0.836601
A0A1Y7VJ48_MOUSE	Tubulin-specific chaperone A	Chaperone;Complete proteome;Cytoplasm;Cytoskeleton;Microtubule;Proteomics identification;Reference proteome	18.042	18.0302	16.8203	18.4325	18.4006	18.4643	0.80165	0.923183
Q3TH46_MOUSE	Uncharacterized protein (Fragment)	Coiled coil	19.8771	19.6981	18.464	20.1981	20.1069	20.1909	0.818876	0.854856
GPCP1_MOUSE	Glycerophosphocholine phosphodiesterase GPCPD1	Alternative splicing;Complete proteome;Cytoplasm;Hydrolase;Phosphoprotein;Reference proteome	14.9016	14.9614	14.2091	15.4418	15.5924	15.2188	0.726953	1.28758
Q68FG2_MOUSE	Spectrin beta chain	Actin capping;Actin-binding;Coiled coil;Complete proteome;Cytoplasm;Cytoskeleton;Proteomics identification;Reference proteome;Repeat	19.2483	19.3091	18.6191	19.8244	19.8745	19.6501	0.724158	1.45678
MON2_MOUSE	Protein MON2 homolog	Acetylation;Alternative splicing;Complete proteome;Phosphoprotein;Protein transport;Reference proteome;Transport	14.2468	14.2973	13.4018	14.6484	14.7454	14.7955	0.747813	1.19702
A0A0N4SVZ5_MOUSE	Protein phosphatase 1K, mitochondrial (Fragment)	Complete proteome;Proteomics identification;Reference proteome	15.2771	15.2997	14.3409	15.6803	15.9458	15.5301	0.746159	1.03528
ZO1_MOUSE	Tight junction protein ZO-1	3D-structure;Calmodulin-binding;Cell junction;Cell membrane;Complete proteome;Cytoplasm;Gap junction;Membrane;Phosphoprotein;Reference proteome;Repeat;SH3 domain;Tight junction	16.691	16.8308	15.5542	17.1038	17.2183	17.1346	0.793562	0.913258
A0A140LIF0_MOUSE	5-demethoxyubiquinone hydroxylase, mitochondrial	Complete proteome;Iron;Membrane;Metal-binding;Mitochondrion;Mitochondrion inner membrane;Monooxygenase;Oxidoreductase;Proteomics identification;Reference proteome;Ubiquinone biosynthesis	13.9798	13.8183	13.883	14.7672	14.2232	14.701	0.670102	1.70812
Q3U7N1_MOUSE	Uncharacterized protein		17.971	18.2903	17.2563	18.4927	18.5355	18.7234	0.744696	1.11612
ARI2_MOUSE	E3 ubiquitin-protein ligase ARIH2	Complete proteome;Cytoplasm;Metal-binding;Nucleus;Phosphoprotein;Reference proteome;Repeat;Transferase;Ubl conjugation;Ubl conjugation pathway;Zinc;Zinc-finger	13.8773	14.002	12.2545	14.2332	14.2729	14.246	0.872772	0.7077
Q3TDQ5_MOUSE	Autophagy-related 16-like 1 (Yeast), isoform CRA_e	Coiled coil;WD repeat	13.6389	13.5902	12.7151	14.1576	14.1511	13.8422	0.7356	1.0887
A2AI52_MOUSE	Ubiquitin carboxyl-terminal hydrolase 8	Coiled coil;Complete proteome;Proteomics identification;Reference proteome	14.4619	14.536	14.0255	15.1851	15.1201	14.7887	0.690177	1.57724
WNK4_MOUSE	Serine/threonine-protein kinase WNK4	ATP-binding;Cell junction;Complete proteome;Isopeptide bond;Kinase;Nucleotide-binding;Phosphoprotein;Reference proteome;Serine/threonine-protein kinase;Tight junction;Transferase;Ubl conjugation	14.0914	14.3378	13.6506	14.7717	14.6276	14.8029	0.707464	1.56397
F7BHJ0_MOUSE	Clathrin light chain (Fragment)	Coated pit;Coiled coil;Complete proteome;Cytoplasmic vesicle;Membrane;Proteomics identification;Reference proteome	17.6406	17.3966	16.5769	17.949	18.0505	17.8523	0.745881	1.07303
Q3TAW3_MOUSE	Acyl-coenzyme A oxidase	Complete proteome;FAD;Flavoprotein;Proteomics identification;Reference proteome	14.8481	14.8992	14.1589	15.379	15.4023	15.268	0.714363	1.37644
A0A0R4J275_MOUSE	NADH dehydrogenase [ubiquinone] 1 alpha subcomplex subunit 12	Complete proteome;Electron transport;Membrane;Mitochondrion;Mitochondrion inner membrane;Proteomics identification;Reference proteome;Respiratory chain;Transport	18.7723	18.8475	17.395	19.1668	19.1794	19.1074	0.812962	0.794371
E0CY88_MOUSE	Cytochrome b5	Complete proteome;Membrane;Proteomics identification;Reference proteome;Transmembrane;Transmembrane helix	19.3212	19.3856	19.3117	19.8286	19.7315	20.3946	0.645412	1.44191
Q3U5W1_MOUSE	Signal transducer and activator of transcription (Fragment)	Activator;Cytoplasm;DNA-binding;Nucleus;Phosphoprotein;SH2 domain;Transcription;Transcription regulation	13.8429	14.0593	12.786	14.3526	14.5854	14.0102	0.75334	0.8161
Q3UW64_MOUSE	Bifunctional UDP-N-acetylglucosamine 2-epimerase/N-acetylmannosamine kinase	Complete proteome;Isomerase;Kinase;Proteomics identification;Reference proteome;Transferase	16.6242	16.7388	15.4593	17.061	17.0397	17.0532	0.777182	0.885888
A0A338P6L5_MOUSE	ATP-binding cassette sub-family F member 3 (Fragment)	ATP-binding;Coiled coil;Complete proteome;Nucleotide-binding;Proteomics identification;Reference proteome	13.8156	13.8348	12.8355	14.2689	14.445	13.9507	0.726223	0.943026
MOB1A_MOUSE	MOB kinase activator 1A	Acetylation;Alternative splicing;Complete proteome;Metal-binding;Phosphoprotein;Reference proteome;Zinc	14.5204	14.5274	13.5962	15.0477	15.2235	14.459	0.695395	0.835558
PLIN4_MOUSE	Perilipin-4	Alternative splicing;Cell membrane;Complete proteome;Cytoplasm;Lipid droplet;Membrane;Phosphoprotein;Reference proteome;Repeat	14.628	14.6333	13.8632	15.038	15.3376	14.8315	0.694181	1.10652
S7A6O_MOUSE	Probable RNA polymerase II nuclear localization protein SLC7A6OS	Complete proteome;Cytoplasm;Nucleus;Phosphoprotein;Protein transport;Reference proteome;Transport	13.5824	13.4497	12.9583	14.1142	14.2352	13.6496	0.669488	1.20746
DEN5B_MOUSE	DENN domain-containing protein 5B	Acetylation;Complete proteome;Guanine-nucleotide releasing factor;Membrane;Phosphoprotein;Reference proteome;Repeat;Transmembrane;Transmembrane helix	14.4461	15.5763	13.722	15.2445	15.1143	15.8756	0.82994	0.635805
RRAS2_MOUSE	Ras-related protein R-Ras2	Acetylation;Cell membrane;Complete proteome;GTP-binding;Lipoprotein;Membrane;Methylation;Nucleotide-binding;Palmitate;Phosphoprotein;Prenylation;Reference proteome	14.7807	14.7427	13.08	15.1236	15.213	14.7678	0.833687	0.653727
MTFP1_MOUSE	Mitochondrial fission process protein 1	Apoptosis;Complete proteome;Direct protein sequencing;Membrane;Mitochondrion;Mitochondrion inner membrane;Reference proteome;Transmembrane;Transmembrane helix	14.1156	14.0591	13.106	14.5578	14.5395	14.3585	0.725019	1.02012
Q80ZX0_MOUSE	Sec24-related gene family, member B (S. cerevisiae)	Complete proteome;Protein transport;Proteomics identification;Reference proteome;Transport	15.1217	15.4184	14.3002	15.5759	15.7599	15.6942	0.729884	1.01109
B7ZP16_MOUSE	Agxt2 protein	Pyridoxal phosphate	20.2809	20.384	20.0405	20.7523	20.7225	21.1766	0.648693	1.65581
RBM25_MOUSE	RNA-binding protein 25	Acetylation;Apoptosis;Complete proteome;Cytoplasm;Isopeptide bond;Nucleus;Phosphoprotein;RNA-binding;Reference proteome;Ubl conjugation;mRNA processing;mRNA splicing	14.588	14.4389	13.6884	14.8542	15.1883	14.7525	0.693265	1.05802
S39AB_MOUSE	Zinc transporter ZIP11	Alternative splicing;Cell membrane;Complete proteome;Cytoplasm;Golgi apparatus;Ion transport;Membrane;Nucleus;Reference proteome;Transmembrane;Transmembrane helix;Transport;Zinc;Zinc transport	14.4614	14.3175	13.8082	14.8619	15.0139	14.7422	0.676953	1.47261
RUXF_MOUSE	Small nuclear ribonucleoprotein F	Acetylation;Complete proteome;Cytoplasm;Nucleus;RNA-binding;Reference proteome;Ribonucleoprotein;Spliceosome;mRNA processing;mRNA splicing	14.2535	14.1777	13.9339	14.6477	14.4891	15.1313	0.634353	1.37207
F6SMH4_MOUSE	Sterol O-acyltransferase 2 (Fragment)	Complete proteome;Membrane;Proteomics identification;Reference proteome;Transmembrane;Transmembrane helix	16.3253	16.7392	14.8745	16.8213	16.9868	16.6517	0.840237	0.663939
Q69ZM3_MOUSE	MKIAA1299 protein (Fragment)		15.2868	15.3627	14.7735	15.7878	15.8341	15.8297	0.676198	1.65918
H3BJI6_MOUSE	Melanoma inhibitory activity protein 2	Coiled coil;Complete proteome;Membrane;Proteomics identification;Reference proteome;Transmembrane;Transmembrane helix	18.6235	18.7236	18.0755	19.1724	19.2652	19.015	0.676662	1.46552
DI3L2_MOUSE	DIS3-like exonuclease 2	3D-structure;Acetylation;Alternative splicing;Cell cycle;Cell division;Complete proteome;Cytoplasm;Exonuclease;Hydrolase;Magnesium;Metal-binding;Mitosis;Nuclease;Phosphoprotein;RNA-binding;Reference proteome;Tumor suppressor	13.9381	14.1394	12.9487	14.4232	14.3998	14.4185	0.738433	0.938297
Q4FJT0_MOUSE	Matr3 protein	Coiled coil;Nucleus;RNA-binding	15.6655	15.895	15.2822	16.3382	16.3088	16.215	0.673058	1.67615
SCAM1_MOUSE	Secretory carrier-associated membrane protein 1	Acetylation;Complete proteome;Direct protein sequencing;Endosome;Golgi apparatus;Membrane;Phosphoprotein;Protein transport;Reference proteome;Transmembrane;Transmembrane helix;Transport	14.1137	13.9999	13.1848	14.4784	14.6474	14.269	0.698823	1.0513
SBSPO_MOUSE	Somatomedin-B and thrombospondin type-1 domain-containing protein	Complete proteome;Disulfide bond;Extracellular matrix;Glycoprotein;Reference proteome;Secreted;Signal	20.2993	20.4097	18.5963	20.7349	20.2212	20.8344	0.828356	0.601219
PKHA6_MOUSE	Pleckstrin homology domain-containing family A member 6	Complete proteome;Phosphoprotein;Reference proteome	14.1681	13.8885	12.7659	14.2751	14.6563	14.134	0.747671	0.753458
RBG1L_MOUSE	Rab GTPase-activating protein 1-like	Alternative splicing;Complete proteome;Endocytosis;Endosome;GTPase activation;Golgi apparatus;Phosphoprotein;Protein transport;Reference proteome;Transport	14.6422	14.6541	13.5922	15.1003	15.1584	14.7872	0.71909	0.905985
A0A0J9YV94_MOUSE	Protein ABHD11	Complete proteome;Proteomics identification;Reference proteome	17.7334	18.0638	17.276	18.2969	18.3658	18.4614	0.683687	1.36844
A0A0A0MQM3_MOUSE	NADH-cytochrome b5 reductase 3 (Fragment)	Complete proteome;Proteomics identification;Reference proteome	19.1369	19.8649	17.7142	19.8693	19.8566	19.6656	0.891822	0.63288
A0A1Y7VJW9_MOUSE	Fibulin-5	Calcium;Complete proteome;Disulfide bond;EGF-like domain;Proteomics identification;Reference proteome;Repeat;Signal	14.5909	15.1047	14.7082	15.2501	15.5527	15.5767	0.658591	1.60767
TAP2_MOUSE	Antigen peptide transporter 2	ATP-binding;Adaptive immunity;Complete proteome;Endoplasmic reticulum;Immunity;Membrane;Nucleotide-binding;Peptide transport;Protein transport;Reference proteome;Transmembrane;Transmembrane helix;Transport	14.7323	15.7784	14.0202	15.3366	15.9998	15.6028	0.802761	0.667016
RT31_MOUSE	28S ribosomal protein S31, mitochondrial	Complete proteome;Mitochondrion;Reference proteome;Ribonucleoprotein;Ribosomal protein;Transit peptide	16.0403	16.0948	15.0896	16.4556	16.4987	16.4075	0.712341	1.02128
XIRP2_MOUSE	Xin actin-binding repeat-containing protein 2	Actin-binding;Alternative splicing;Cell junction;Coiled coil;Complete proteome;LIM domain;Metal-binding;Phosphoprotein;Reference proteome;Repeat;Zinc	18.0839	18.0656	17.3889	18.5651	18.492	18.5177	0.678829	1.37942
THIC_MOUSE	Acetyl-CoA acetyltransferase, cytosolic	Acetylation;Acyltransferase;Complete proteome;Cytoplasm;Direct protein sequencing;Reference proteome;Transferase	18.8968	19.2112	19.2637	19.6969	19.4404	20.1081	0.624591	1.297
F185A_MOUSE	Protein FAM185A	Alternative splicing;Complete proteome;Reference proteome	14.4111	14.3757	12.9459	14.7027	14.9013	14.4348	0.76864	0.699218
A0A087WSM3_MOUSE	Glutathione hydrolase 5 proenzyme (Fragment)	Complete proteome;Proteomics identification;Reference proteome	14.1501	14.236	13.6021	14.668	14.6961	14.6231	0.666374	1.53897
MAP4_MOUSE	Microtubule-associated protein 4	Acetylation;Alternative splicing;Complete proteome;Cytoplasm;Cytoskeleton;Isopeptide bond;Microtubule;Phosphoprotein;Reference proteome;Repeat;Ubl conjugation	13.8759	13.5545	12.2393	14.0767	14.0168	13.9535	0.792422	0.72237
Q9CY93_MOUSE	Uncharacterized protein		13.3976	13.7401	13.4205	13.7156	14.0736	14.5828	0.604568	1.03311
D3Z0M2_MOUSE	Transmembrane protein 106B (Fragment)	Complete proteome;Proteomics identification;Reference proteome	13.5369	13.7492	12.7409	14.0907	14.255	13.732	0.683548	0.929927
A2AEY2_MOUSE	Four and a half LIM domains 1, isoform CRA_c	Complete proteome;LIM domain;Metal-binding;Proteomics identification;Reference proteome;Zinc	15.4564	15.5197	14.9483	15.9649	16.0516	15.8809	0.657686	1.60719
Q3UZ47_MOUSE	Uncharacterized protein	SH3 domain	15.7019	15.6288	15.1223	16.3226	16.1403	15.9444	0.651404	1.42668
CNPY2_MOUSE	Protein canopy homolog 2	Complete proteome;Disulfide bond;Endoplasmic reticulum;Phosphoprotein;Reference proteome;Signal	17.2419	17.3075	16.5933	17.639	17.6975	17.8059	0.666547	1.33759
Q3U046_MOUSE	Uncharacterized protein (Fragment)		15.0263	15.1448	14.188	15.6301	15.4763	15.3118	0.68639	1.02343
GALK2_MOUSE	N-acetylgalactosamine kinase	ATP-binding;Complete proteome;Direct protein sequencing;Kinase;Nucleotide-binding;Reference proteome;Transferase	15.6544	15.8773	13.6521	15.9286	15.9413	16.0537	0.91331	0.573576
D3Z667_MOUSE	Dynein heavy chain 2, axonemal	Coiled coil;Complete proteome;Proteomics identification;Reference proteome	16.8321	16.6406	15.6311	16.9987	17.2086	17.0311	0.711503	0.875858
A2RRJ4_MOUSE	Exportin 5	Coiled coil;Nucleus	12.3772	12.1506	11.6634	12.7987	12.8122	12.5329	0.650894	1.32807
PPR21_MOUSE	Protein phosphatase 1 regulatory subunit 21	Alternative splicing;Coiled coil;Complete proteome;Phosphoprotein;Reference proteome	15.7152	15.8583	14.5727	16.1395	16.1823	16.007	0.727558	0.821596
A0A2I3BQV5_MOUSE	Exportin-7	Complete proteome;Nucleus;Proteomics identification;Reference proteome	18.2142	18.3348	17.3804	18.5344	18.5592	18.8653	0.676472	0.996542
PRC2A_MOUSE	Protein PRRC2A	Acetylation;Complete proteome;Cytoplasm;Direct protein sequencing;Methylation;Nucleus;Phosphoprotein;Reference proteome;Repeat	13.4953	13.1324	11.9347	13.6397	13.7661	13.4151	0.752849	0.712775
Q3TQV8_MOUSE	Uncharacterized protein		16.4364	16.5273	15.8907	16.9459	17.0445	16.7928	0.642927	1.41349
NPTN_MOUSE	Neuroplastin	Alternative splicing;Cell adhesion;Cell membrane;Complete proteome;Direct protein sequencing;Disulfide bond;Glycoprotein;Immunoglobulin domain;Membrane;Neurogenesis;Reference proteome;Repeat;Signal;Transmembrane;Transmembrane helix	15.7215	15.6794	15.1255	16.1585	16.1771	16.1246	0.644593	1.54256
SYNM_MOUSE	Probable asparagine--tRNA ligase, mitochondrial	ATP-binding;Acetylation;Aminoacyl-tRNA synthetase;Complete proteome;Ligase;Mitochondrion;Nucleotide-binding;Protein biosynthesis;Reference proteome;Transit peptide	16.4164	16.3981	15.0215	16.6404	16.7048	16.7369	0.748707	0.74226
NUMA1_MOUSE	Nuclear mitotic apparatus protein 1	ADP-ribosylation;Acetylation;Cell cycle;Cell division;Cell membrane;Chromosome;Chromosome partition;Coiled coil;Complete proteome;Cytoplasm;Cytoskeleton;Glycoprotein;Isopeptide bond;Lipid-binding;Lipoprotein;Membrane;Microtubule;Mitosis;Nucleus;Phosphoprotein;Reference proteome;Ubl conjugation	15.4022	15.641	14.6187	15.9692	15.8866	15.845	0.679689	1.02638
Q3TG52_MOUSE	Uncharacterized protein	Oxidoreductase;Signal	18.4542	18.988	17.9551	19.0249	19.0734	19.3204	0.67379	1.01372
A0A0R4J092_MOUSE	Beta-mannosidase	Complete proteome;Proteomics identification;Reference proteome;Signal	13.817	13.4312	13.4203	14.3565	14.1533	14.0307	0.624045	1.74372
A0A087WQT0_MOUSE	Serine/threonine-protein kinase 16 (Fragment)	Complete proteome;Proteomics identification;Reference proteome	14.8054	14.4708	13.4697	15.0941	14.869	14.9205	0.712602	0.810097
ST2B1_MOUSE	Sulfotransferase family cytosolic 2B member 1	Alternative splicing;Complete proteome;Cytoplasm;Endoplasmic reticulum;Lipid metabolism;Microsome;Reference proteome;Steroid metabolism;Transferase	17.3131	17.2613	16.5575	17.6677	17.8467	17.5579	0.6468	1.1796
COQ9_MOUSE	Ubiquinone biosynthesis protein COQ9, mitochondrial	Acetylation;Complete proteome;Lipid-binding;Mitochondrion;Phosphoprotein;Reference proteome;Transit peptide;Ubiquinone biosynthesis	17.4902	17.6461	16.5453	17.9517	17.8867	17.9028	0.686532	0.931691
Q99NF7_MOUSE	Ppm1b protein	Coiled coil;Complete proteome;Hydrolase;Magnesium;Metal-binding;Protein phosphatase;Proteomics identification;Reference proteome	17.3764	17.3421	16.9964	18.1605	17.8168	17.5314	0.597894	1.2823
MIC10_MOUSE	MICOS complex subunit Mic10	Acetylation;Complete proteome;Membrane;Mitochondrion;Mitochondrion inner membrane;Reference proteome;Transmembrane;Transmembrane helix	16.2068	16.1412	15.6311	16.4592	16.4402	16.924	0.614783	1.19839
SDHF1_MOUSE	Succinate dehydrogenase assembly factor 1, mitochondrial	Chaperone;Complete proteome;Mitochondrion;Reference proteome;Repeat	13.5472	13.6471	12.4168	14.0149	14.0016	13.6949	0.700117	0.792091
F6USW7_MOUSE	Nucleolar protein 56 (Fragment)	Complete proteome;Proteomics identification;Reference proteome	16.0776	15.8137	15.13	16.3225	16.5312	16.115	0.649152	0.992015
A4FUU9_MOUSE	1300018J18Rik protein (Fragment)		16.5267	16.613	16.032	16.9561	17.0769	17.0213	0.62757	1.56606
LAMB2_MOUSE	Laminin subunit beta-2	Basement membrane;Cell adhesion;Coiled coil;Complete proteome;Disulfide bond;Extracellular matrix;Glycoprotein;Laminin EGF-like domain;Phosphoprotein;Reference proteome;Repeat;Secreted;Signal	15.7661	16.1971	14.8201	16.2763	16.4723	16.1533	0.706231	0.780695
G3UX79_MOUSE	28S ribosomal protein S18b, mitochondrial (Fragment)	Complete proteome;Proteomics identification;Reference proteome	17.6708	17.6109	16.9153	18.1278	18.1053	17.8689	0.635006	1.16548
F7CB97_MOUSE	CAP-Gly domain-containing linker protein 1 (Fragment)	Coiled coil;Complete proteome;Proteomics identification;Reference proteome	12.6211	12.2493	10.8611	12.5876	12.8168	12.6421	0.771662	0.645489
A0A171EBL2_MOUSE	E3 ubiquitin-protein ligase RNF213	Complete proteome;Metal-binding;Proteomics identification;Reference proteome;Zinc;Zinc-finger	17.1746	17.3708	16.9362	17.9453	17.8094	17.5325	0.601864	1.58177
Q8R1R2_MOUSE	Ubac2 protein (Fragment)		14.705	14.9167	14.0817	15.2718	15.3993	14.9157	0.627779	1.01822
E9Q9G8_MOUSE	Intraflagellar transport protein 122 homolog	Complete proteome;Proteomics identification;Reference proteome;WD repeat	18.2487	18.0341	16.9079	18.486	18.6026	18.1887	0.695548	0.735121
A0A0G2JEY6_MOUSE	60S ribosomal protein L34	Complete proteome;Proteomics identification;Reference proteome	16.2585	15.885	16.2113	16.8009	16.4062	16.9179	0.590056	1.41442
GNL1_MOUSE	Guanine nucleotide-binding protein-like 1	Alternative splicing;Complete proteome;GTP-binding;Nucleotide-binding;Phosphoprotein;Reference proteome	13.8738	13.8537	13.3272	14.3732	14.2289	14.3032	0.616855	1.547
A2AMQ5_MOUSE	Phosphatidate cytidylyltransferase	Complete proteome;Lipid biosynthesis;Lipid metabolism;Membrane;Nucleotidyltransferase;Phospholipid biosynthesis;Phospholipid metabolism;Proteomics identification;Reference proteome;Transferase;Transmembrane;Transmembrane helix	17.2015	17.0348	16.8087	17.621	17.8076	17.4023	0.595336	1.66014
RBP1_MOUSE	RalA-binding protein 1	Acetylation;Complete proteome;GTPase activation;Membrane;Phosphoprotein;Reference proteome;Transport	11.0467	11.4576	9.66084	11.5069	11.7299	11.1907	0.754074	0.596318
Q3TGS7_MOUSE	Sorting nexin 12, isoform CRA_b	Complete proteome;Proteomics identification;Reference proteome	12.8412	12.8606	12.2706	13.2789	13.57	12.8912	0.589232	1.00194
ARI1_MOUSE	E3 ubiquitin-protein ligase ARIH1	Acetylation;Complete proteome;Cytoplasm;Metal-binding;Nucleus;Reference proteome;Repeat;Transferase;Ubl conjugation pathway;Zinc;Zinc-finger	18.5408	18.4168	16.7094	18.8311	19.0466	17.9603	0.723682	0.461144
A0A0U1RNX2_MOUSE	Distal membrane-arm assembly complex protein 2 (Fragment)	Complete proteome;Proteomics identification;Reference proteome	18.3891	18.8175	16.7757	18.754	18.7661	18.9138	0.81724	0.584538
RETR2_MOUSE	Reticulophagy regulator 2	Alternative splicing;Complete proteome;Membrane;Phosphoprotein;Reference proteome;Transmembrane;Transmembrane helix	14.1676	14.3341	13.8056	14.6847	14.8916	14.5268	0.598557	1.47318
PRPS1_MOUSE	Ribose-phosphate pyrophosphokinase 1	ATP-binding;Complete proteome;Direct protein sequencing;Kinase;Magnesium;Metal-binding;Nucleotide biosynthesis;Nucleotide-binding;Reference proteome;Transferase	17.7787	17.7764	16.9656	18.1619	18.174	18.0937	0.636277	1.10068
HUWE1_MOUSE	E3 ubiquitin-protein ligase HUWE1	Acetylation;Alternative splicing;Complete proteome;Cytoplasm;DNA damage;DNA repair;DNA-binding;Differentiation;Direct protein sequencing;Methylation;Nucleus;Phosphoprotein;Reference proteome;Transferase;Ubl conjugation pathway	17.1301	17.2014	16.3769	17.4833	17.7473	17.351	0.624364	1.01633
NUMB_MOUSE	Protein numb homolog	3D-structure;Alternative splicing;Complete proteome;Developmental protein;Membrane;Neurogenesis;Phosphoprotein;Reference proteome;Ubl conjugation	15.7802	15.7249	15.8299	16.7935	15.6705	16.4245	0.51784	0.712925
AKAP1_MOUSE	A-kinase anchor protein 1, mitochondrial	Alternative splicing;Complete proteome;Endoplasmic reticulum;Membrane;Mitochondrion;Mitochondrion outer membrane;Phosphoprotein;RNA-binding;Reference proteome;Transit peptide;Transmembrane	12.7628	12.9954	12.5564	13.4507	13.1852	13.4615	0.59425	1.72519
TM160_MOUSE	Transmembrane protein 160	Complete proteome;Membrane;Phosphoprotein;Reference proteome;Transmembrane;Transmembrane helix	16.2845	16.6017	16.4213	16.763	16.9388	17.3277	0.574004	1.40458
Q3TC32_MOUSE	Uncharacterized protein		15.5543	15.647	15.7515	16.2476	16.0153	16.4295	0.579841	1.92165
Q05CX5_MOUSE	Luc7l2 protein	Coiled coil;Complete proteome;Proteomics identification;Reference proteome	14.1621	14.0463	13.5362	14.547	14.575	14.4552	0.610864	1.45041
RANB3_MOUSE	Ran-binding protein 3	Acetylation;Complete proteome;Cytoplasm;Nucleus;Phosphoprotein;Protein transport;Reference proteome;Transport	14.7851	15.2663	14.5492	15.4621	15.6302	15.3491	0.613633	1.27225
DNJA2_MOUSE	DnaJ homolog subfamily A member 2	Acetylation;Chaperone;Complete proteome;Direct protein sequencing;Isopeptide bond;Lipoprotein;Membrane;Metal-binding;Methylation;Phosphoprotein;Prenylation;Reference proteome;Repeat;Ubl conjugation;Zinc;Zinc-finger	18.397	18.3588	17.4961	18.7673	18.8134	18.586	0.638291	0.990347
CP2BJ_MOUSE	Cytochrome P450 2B19	Complete proteome;Endoplasmic reticulum;Heme;Iron;Membrane;Metal-binding;Microsome;Monooxygenase;Oxidoreductase;Phosphoprotein;Reference proteome	16.7865	16.0265	15.112	16.7767	16.7728	16.5864	0.736955	0.68693
B1ASE2_MOUSE	ATP synthase subunit d, mitochondrial (Fragment)	Coiled coil;Complete proteome;Proteomics identification;Reference proteome	19.6622	19.8187	19.8988	20.3407	20.0891	20.6531	0.567743	1.48364
D3YYE1_MOUSE	Acidic leucine-rich nuclear phosphoprotein 32 family member A (Fragment)	Coiled coil;Complete proteome;Proteomics identification;Reference proteome	19.6578	19.9836	19.4416	20.1095	20.2937	20.4577	0.592618	1.47066
OTOAN_MOUSE	Otoancorin	Cell membrane;Complete proteome;Extracellular matrix;GPI-anchor;Glycoprotein;Hearing;Lipoprotein;Membrane;Reference proteome;Secreted;Signal	15.4341	15.6666	16.2525	15.3997	15.2928	17.4389	0.259344	0.128724
TXD15_MOUSE	Thioredoxin domain-containing protein 15	Complete proteome;Glycoprotein;Membrane;Reference proteome;Signal;Transmembrane;Transmembrane helix	13.6602	14.1648	12.9527	13.9211	13.8996	14.7676	0.603549	0.59576
G3X9U9_MOUSE	Mitochondrial fission 1 protein	Complete proteome;Membrane;Mitochondrion;Mitochondrion outer membrane;Proteomics identification;Reference proteome;Transmembrane;Transmembrane helix	16.7412	16.948	16.3202	17.1551	17.4225	17.2286	0.598974	1.3887
MUP2_MOUSE	Major urinary protein 2	3D-structure;Complete proteome;Disulfide bond;Pheromone-binding;Reference proteome;Secreted;Signal;Transport	18.0503	17.9439	18.5852	19.1775	18.5468	18.5889	0.577893	0.95132
FA83H_MOUSE	Protein FAM83H	Biomineralization;Complete proteome;Cytoplasm;Cytoskeleton;Phosphoprotein;Reference proteome	14.2586	14.2614	13.0414	14.5935	14.6242	14.3756	0.677295	0.752207
ACTB_MOUSE	Actin, cytoplasmic 1	ATP-binding;Acetylation;Complete proteome;Cytoplasm;Cytoskeleton;Direct protein sequencing;Methylation;Nucleotide-binding;Nucleus;Oxidation;Reference proteome;Ubl conjugation	23.5007	23.623	22.7756	23.821	23.7904	24.1363	0.616137	1.00866
Q8BSX8_MOUSE	Uncharacterized protein		14.9418	15.1069	14.0487	15.3391	15.6199	15.0173	0.626241	0.775896
A0A286YCU6_MOUSE	Tetratricopeptide repeat domain 37 (Fragment)	Complete proteome;Proteomics identification;Reference proteome	14.9069	15.0642	14.0145	15.3823	15.5444	14.9176	0.619591	0.755442
A0A1Y7VKT9_MOUSE	Predicted gene 16381	Complete proteome;Reference proteome	15.8004	16.2687	15.5718	16.349	16.7548	16.3076	0.590171	1.11092
PUR4_MOUSE	Phosphoribosylformylglycinamidine synthase	ATP-binding;Complete proteome;Cytoplasm;Glutamine amidotransferase;Ligase;Magnesium;Metal-binding;Nucleotide-binding;Phosphoprotein;Purine biosynthesis;Reference proteome	15.637	15.467	14.411	15.5578	15.9863	15.9335	0.654225	0.737981
Q9D6J8_MOUSE	Uncharacterized protein		19.3882	18.5948	17.468	19.509	19.3335	18.8524	0.747962	0.562054
ELP2_MOUSE	Elongator complex protein 2	Alternative splicing;Complete proteome;Cytoplasm;Nucleus;Reference proteome;Repeat;Transcription;Transcription regulation;WD repeat	13.6883	14.1438	13.4088	14.3508	14.3758	14.3213	0.602367	1.31356
A4UUI3_MOUSE	Guanylate binding protein 4.1	Coiled coil;Complete proteome;GTP-binding;Nucleotide-binding;Proteomics identification;Reference proteome	14.6516	15.4491	13.4986	15.2653	15.5067	15.124	0.765538	0.592915
A0A087WRZ7_MOUSE	Myosin light chain 1/3, skeletal muscle isoform	Complete proteome;Proteomics identification;Reference proteome	15.2622	15.1539	14.8659	15.5152	15.562	15.9031	0.566099	1.53549
EMC4_MOUSE	ER membrane protein complex subunit 4	Acetylation;Apoptosis;Complete proteome;Membrane;Phosphoprotein;Reference proteome;Transmembrane;Transmembrane helix	14.4475	14.3959	13.4095	14.7257	14.7459	14.6963	0.638377	0.879466
DCAKD_MOUSE	Dephospho-CoA kinase domain-containing protein	ATP-binding;Complete proteome;Nucleotide-binding;Reference proteome	16.011	16.1275	15.0682	16.445	16.3612	16.3085	0.636001	0.87688
CUL4A_MOUSE	Cullin-4A	Complete proteome;DNA damage;DNA repair;Host-virus interaction;Isopeptide bond;Phosphoprotein;Reference proteome;Ubl conjugation;Ubl conjugation pathway	17.2048	17.4283	16.2846	17.5862	17.5511	17.7066	0.642085	0.844149
Q3TVQ3_MOUSE	Uncharacterized protein	Signal	14.8003	14.3223	14.5315	14.8955	14.825	15.553	0.539821	0.934965
DSC2_MOUSE	Desmocollin-2	Alternative splicing;Calcium;Cell adhesion;Cell junction;Cell membrane;Cleavage on pair of basic residues;Complete proteome;Glycoprotein;Membrane;Metal-binding;Phosphoprotein;Reference proteome;Repeat;Signal;Transmembrane;Transmembrane helix	15.1301	15.0284	14.3153	15.4662	15.4223	15.4029	0.60585	1.10838
A0A2I3BQF5_MOUSE	Protein RFT1 homolog	Complete proteome;Membrane;Proteomics identification;Reference proteome;Transmembrane;Transmembrane helix	14.7345	14.8679	14.2647	15.2108	15.3729	15.014	0.576818	1.28602
A0A068EW80_MOUSE	Promyelocytic leukemia	Metal-binding;Zinc;Zinc-finger	15.0797	15.2204	14.7405	15.5828	15.6788	15.4957	0.57222	1.70617
Q3TD51_MOUSE	Uncharacterized protein	Coiled coil	17.8703	17.8712	16.8922	18.3107	18.4011	17.7135	0.597193	0.695813
TIM29_MOUSE	Mitochondrial import inner membrane translocase subunit Tim29	Complete proteome;Membrane;Mitochondrion;Mitochondrion inner membrane;Protein transport;Reference proteome;Transit peptide;Translocation;Transmembrane;Transmembrane helix;Transport	16.4423	16.509	15.5556	16.7883	16.978	16.5702	0.609856	0.861757
A0A0J9YU24_MOUSE	Acylglycerol kinase, mitochondrial	Complete proteome;Proteomics identification;Reference proteome	13.6457	13.8202	12.2289	13.8682	14.2801	13.5994	0.6843	0.56088
C9K0Z7_MOUSE	Peptidylprolyl isomerase	Isomerase;Membrane;Rotamase;TPR repeat;Transmembrane;Transmembrane helix	17.8031	17.8118	17.8236	18.3049	18.1775	18.5997	0.547897	1.92457
B1ARP0_MOUSE	3 beta-hydroxysteroid dehydrogenase/Delta 5-->4-isomerase type 3 (Fragment)	Complete proteome;Proteomics identification;Reference proteome	16.6909	16.5885	15.7917	16.957	17.0261	16.9183	0.610058	1.00074
RT15_MOUSE	28S ribosomal protein S15, mitochondrial	Complete proteome;Mitochondrion;Reference proteome;Ribonucleoprotein;Ribosomal protein;Transit peptide	16.6146	16.0791	16.1979	16.8871	17.1003	16.5912	0.562344	1.20432
DDRGK_MOUSE	DDRGK domain-containing protein 1	3D-structure;Complete proteome;Endoplasmic reticulum;Isopeptide bond;Phosphoprotein;Reference proteome;Signal;Ubl conjugation	17.0496	17.0518	16.3416	17.2188	17.2779	17.6834	0.578988	0.976502
B2L13_MOUSE	Bcl-2-like protein 13	Apoptosis;Complete proteome;Membrane;Mitochondrion;Phosphoprotein;Reference proteome;Repeat;Transmembrane;Transmembrane helix	17.6375	17.4761	17.2011	18.057	18.0645	17.8866	0.564445	1.80374
A0A087WS46_MOUSE	Eukaryotic translation elongation factor 1 beta 2	Coiled coil;Complete proteome;Elongation factor;Protein biosynthesis;Proteomics identification;Reference proteome	17.1016	17.4349	17.9043	17.7443	17.3152	18.76	0.459555	0.398736
Q66JV3_MOUSE	Xylb protein (Fragment)		19.6463	19.8429	19.0868	20.0892	20.087	20.1583	0.586182	1.20968
A2BH06_MOUSE	60S ribosomal protein L11 (Fragment)	Complete proteome;Proteomics identification;Reference proteome;Ribonucleoprotein;Ribosomal protein	19.9682	20.1835	19.53	20.444	20.4032	20.5607	0.575387	1.3581
LRBA_MOUSE	Lipopolysaccharide-responsive and beige-like anchor protein	Acetylation;Alternative splicing;Cell membrane;Complete proteome;Endoplasmic reticulum;Golgi apparatus;Lysosome;Membrane;Phosphoprotein;Reference proteome;Repeat;Transmembrane;Transmembrane helix;WD repeat	15.6551	15.9221	15.0685	16.2671	16.0868	16.0651	0.591098	1.06805
A0A0N4SVB8_MOUSE	ADP-ribosylation factor-like protein 8B	Complete proteome;GTP-binding;Nucleotide-binding;Proteomics identification;Reference proteome	18.9341	18.9734	18.631	19.4473	19.4981	19.2598	0.555585	1.88658
Q68G78_MOUSE	Csda protein		16.0355	16.0422	15.0706	16.3412	16.5231	16.0977	0.604558	0.809543
K22O_MOUSE	Keratin, type II cytoskeletal 2 oral	Coiled coil;Complete proteome;Intermediate filament;Keratin;Methylation;Reference proteome	16.4909	16.7715	15.6161	17.0879	16.9377	16.7069	0.618011	0.780405
GHDC_MOUSE	GH3 domain-containing protein	Complete proteome;Endoplasmic reticulum;Glycoprotein;Nucleus;Reference proteome;Signal	13.6685	14.1554	13.2367	14.2704	14.2434	14.3343	0.595778	1.04938
ATPD_MOUSE	ATP synthase subunit delta, mitochondrial	ATP synthesis;Acetylation;CF(1);Complete proteome;Direct protein sequencing;Hydrogen ion transport;Ion transport;Membrane;Mitochondrion;Mitochondrion inner membrane;Reference proteome;Transit peptide;Transport	21.2318	21.2678	20.1856	21.5073	21.5839	21.47	0.625332	0.811809
B9EKJ1_MOUSE	Spna2 protein	Calcium;Coiled coil;Repeat;SH3 domain	20.086	20.0678	19.4307	20.4675	20.4792	20.3576	0.573257	1.2301
TAGL_MOUSE	Transgelin	3D-structure;Acetylation;Complete proteome;Cytoplasm;Methylation;Muscle protein;Phosphoprotein;Reference proteome	16.8982	17.1141	16.7295	17.174	17.7397	17.4296	0.533836	1.26632
Q6P0X6_MOUSE	Glrx2 protein (Fragment)		15.5759	15.5443	14.5042	15.8468	15.9067	15.7271	0.61871	0.803444
A0A1B0GX25_MOUSE	Histone deacetylase 6 (Fragment)	Complete proteome;Proteomics identification;Reference proteome	12.8866	12.5389	11.6446	12.6687	13.2626	12.9698	0.61035	0.6804
A2BIN1_MOUSE	Major urinary protein 10	Complete proteome;Reference proteome;Signal	23.1507	21.5707	24.1021	24.3351	23.1775	23.7016	0.7969	0.418855
Q3V460_MOUSE	Gene model 561, (NCBI)	Complete proteome;Proteomics identification;Reference proteome	14.5393	14.5067	13.5073	14.8504	14.9074	14.619	0.607819	0.802869
PAIRB_MOUSE	Plasminogen activator inhibitor 1 RNA-binding protein	Acetylation;Alternative splicing;Complete proteome;Cytoplasm;Isopeptide bond;Methylation;Nucleus;Phosphoprotein;RNA-binding;Reference proteome;Ubl conjugation	18.9237	18.9101	18.3155	19.2651	19.3623	19.2187	0.565646	1.29383
F6T2Z7_MOUSE	Caldesmon 1 (Fragment)	Coiled coil;Complete proteome;Proteomics identification;Reference proteome	14.2771	14.4503	13.421	14.5885	14.7876	14.5737	0.600477	0.857332
TFR1_MOUSE	Transferrin receptor protein 1	Cell membrane;Complete proteome;Direct protein sequencing;Disulfide bond;Endocytosis;Glycoprotein;Lipoprotein;Membrane;Palmitate;Phosphoprotein;Receptor;Reference proteome;Signal-anchor;Transmembrane;Transmembrane helix	14.8337	15.2004	14.3548	15.3796	15.5951	15.1116	0.565808	0.938528
SYEM_MOUSE	Probable glutamate--tRNA ligase, mitochondrial	ATP-binding;Acetylation;Aminoacyl-tRNA synthetase;Complete proteome;Ligase;Mitochondrion;Nucleotide-binding;Protein biosynthesis;RNA-binding;Reference proteome;Transit peptide	13.9867	13.9519	13.3644	14.2696	14.634	14.0286	0.543064	0.948856
COA6_MOUSE	Cytochrome c oxidase assembly factor 6 homolog	Complete proteome;Disulfide bond;Mitochondrion;Reference proteome	17.4248	17.4151	16.9063	17.7259	17.9299	17.7532	0.55426	1.41247
A0A1D5RLQ0_MOUSE	Nuclear pore complex protein Nup93	Complete proteome;Membrane;Nuclear pore complex;Nucleus;Protein transport;Proteomics identification;Reference proteome;Translocation;Transport;mRNA transport	17.2031	17.0043	16.0263	17.3795	17.3888	17.3269	0.620492	0.786094
RIF1_MOUSE	Telomere-associated protein RIF1	Alternative splicing;Cell cycle;Chromosome;Complete proteome;Cytoplasm;Cytoskeleton;DNA damage;DNA repair;Nucleus;Phosphoprotein;Reference proteome;Telomere	19.4658	19.5169	17.7197	19.5793	19.7141	19.625	0.738653	0.552484
BIG1_MOUSE	Brefeldin A-inhibited guanine nucleotide-exchange protein 1	Complete proteome;Cytoplasm;Golgi apparatus;Guanine-nucleotide releasing factor;Membrane;Nucleus;Phosphoprotein;Protein transport;Reference proteome;Transport	16.8347	16.8653	16.5033	17.3329	17.4852	16.9705	0.528401	1.29215
PHF5A_MOUSE	PHD finger-like domain-containing protein 5A	Acetylation;Activator;Complete proteome;DNA-binding;Metal-binding;Nucleus;Phosphoprotein;RNA-binding;Reference proteome;Spliceosome;Transcription;Transcription regulation;Zinc;mRNA processing;mRNA splicing	16.0667	16.1722	15.7592	16.4195	16.6126	16.5897	0.541211	1.76341
TMUB1_MOUSE	Transmembrane and ubiquitin-like domain-containing protein 1	Alternative initiation;Cell junction;Cell membrane;Complete proteome;Cytoplasm;Cytoskeleton;Endosome;Membrane;Nucleus;Phosphoprotein;Postsynaptic cell membrane;Reference proteome;Synapse;Transmembrane;Transmembrane helix	14.27	14.2646	13.5238	14.6672	14.6611	14.4342	0.568038	1.02807
A0A0R4J1P7_MOUSE	Elongation of very long chain fatty acids protein 2	Complete proteome;Endoplasmic reticulum;Fatty acid biosynthesis;Fatty acid metabolism;Lipid biosynthesis;Lipid metabolism;Membrane;Proteomics identification;Reference proteome;Transferase;Transmembrane;Transmembrane helix	15.969	16.0386	15.508	16.3224	16.6545	16.1429	0.534705	1.12257
HINT1_MOUSE	Histidine triad nucleotide-binding protein 1	Acetylation;Apoptosis;Complete proteome;Cytoplasm;Direct protein sequencing;Hydrolase;Nucleotide-binding;Nucleus;Phosphoprotein;Reference proteome;Transcription;Transcription regulation	19.0101	19.0801	17.4997	19.1701	19.2242	19.2644	0.689587	0.597638
A0A1D5RLV1_MOUSE	Protein 4.1 (Fragment)	Coiled coil;Complete proteome;Membrane;Proteomics identification;Reference proteome;Transmembrane;Transmembrane helix	14.4924	14.4595	13.6348	14.7943	14.8395	14.6939	0.580319	0.957196
MP2K4_MOUSE	Dual specificity mitogen-activated protein kinase kinase 4	ATP-binding;Acetylation;Apoptosis;Complete proteome;Cytoplasm;Kinase;Methylation;Nucleotide-binding;Nucleus;Phosphoprotein;Reference proteome;Serine/threonine-protein kinase;Stress response;Transferase;Tyrosine-protein kinase	14.2971	14.2802	13.341	14.5511	14.7683	14.3497	0.583649	0.797204
PLVAP_MOUSE	Plasmalemma vesicle-associated protein	Cell membrane;Coiled coil;Complete proteome;Cytoplasm;Glycoprotein;Membrane;Reference proteome;Signal-anchor;Transmembrane;Transmembrane helix	13.9366	13.8233	13.0549	14.0198	14.3887	14.1196	0.571098	0.893322
B2RSV9_MOUSE	Zinc finger protein 329	Metal-binding;Zinc;Zinc-finger	18.4175	18.4501	17.0537	18.6968	18.7871	18.3798	0.647455	0.609587
A0A0R4J078_MOUSE	UBX domain containing 2, isoform CRA_a	Coiled coil;Complete proteome;Proteomics identification;Reference proteome	17.0623	17.1915	16.5988	17.4489	17.5849	17.4656	0.548884	1.38453
A0A1W2P6I3_MOUSE	Cysteine and glycine-rich protein 2	Complete proteome;LIM domain;Metal-binding;Proteomics identification;Reference proteome;Zinc	15.3859	15.3394	14.6373	15.6931	15.7078	15.6556	0.564639	1.09404
FKB1A_MOUSE	Peptidyl-prolyl cis-trans isomerase FKBP1A	Acetylation;Complete proteome;Cytoplasm;Isomerase;Membrane;Reference proteome;Rotamase;Sarcoplasmic reticulum	16.2745	16.6995	16.5599	17.1583	16.9569	17.0166	0.53267	1.7349
COR1C_MOUSE	Coronin-1C	Acetylation;Actin-binding;Cell membrane;Cell projection;Coiled coil;Complete proteome;Cytoplasm;Cytoskeleton;Endosome;Membrane;Reference proteome;Repeat;WD repeat	16.6948	16.8797	15.8128	17.0833	17.1045	16.9771	0.592479	0.828449
Q3TJ51_MOUSE	Isocitrate dehydrogenase [NADP]	Magnesium;Manganese;Metal-binding;NADP;Oxidoreductase;Tricarboxylic acid cycle	15.0068	14.9456	15.4084	15.3183	15.0173	16.308	0.427588	0.441118
A0A0G2JFY5_MOUSE	Far upstream element-binding protein 1	Complete proteome;Proteomics identification;Reference proteome	15.6215	15.5331	14.8855	15.792	16.0591	15.843	0.551324	1.05297
MTMR5_MOUSE	Myotubularin-related protein 5	3D-structure;Alternative splicing;Complete proteome;Cytoplasm;Guanine-nucleotide releasing factor;Methylation;Phosphoprotein;Reference proteome	13.6466	13.985	13.0289	14.1128	14.3328	13.9015	0.562182	0.852719
SRP14_MOUSE	Signal recognition particle 14 kDa protein	3D-structure;Complete proteome;Cytoplasm;Direct protein sequencing;Phosphoprotein;RNA-binding;Reference proteome;Ribonucleoprotein;Signal recognition particle	15.3813	15.1765	14.2291	15.4768	15.6417	15.4615	0.597701	0.765061
MECR_MOUSE	Enoyl-[acyl-carrier-protein] reductase, mitochondrial	Acetylation;Complete proteome;Fatty acid biosynthesis;Fatty acid metabolism;Lipid biosynthesis;Lipid metabolism;Mitochondrion;NADP;Oxidoreductase;Reference proteome;Transit peptide	20.6569	20.6188	19.9221	21.1203	20.9723	20.7508	0.548536	0.981819
A0A2R8VHW0_MOUSE	Alanine aminotransferase 1	Complete proteome;Proteomics identification;Reference proteome	19.4248	19.1615	18.1444	19.4729	19.5413	19.561	0.614826	0.718499
GGYF1_MOUSE	GRB10-interacting GYF protein 1	Complete proteome;Phosphoprotein;Reference proteome	14.7321	14.7812	14.1862	15.0597	15.152	15.115	0.542366	1.3188
UBE2O_MOUSE	(E3-independent) E2 ubiquitin-conjugating enzyme UBE2O	ATP-binding;Coiled coil;Complete proteome;Cytoplasm;Nucleotide-binding;Nucleus;Phosphoprotein;Reference proteome;Transferase;Ubl conjugation;Ubl conjugation pathway	13.6988	13.5538	12.7151	13.7845	13.9469	13.9637	0.575785	0.858212
Q3TKU6_MOUSE	Vacuolar protein sorting-associated protein 35	Coiled coil;Protein transport;Transport	16.5752	16.4981	16.1135	16.8847	16.8908	16.9949	0.527816	1.63735
O88493_MOUSE	Type VI collagen alpha 3 subunit	Collagen;Signal	15.5456	16.1257	15.1916	16.2124	16.3721	15.9475	0.556357	0.865259
MYBPP_MOUSE	MYCBP-associated protein	Alternative splicing;Complete proteome;Cytoplasm;Developmental protein;Differentiation;Membrane;Phosphoprotein;Reference proteome;Spermatogenesis	19.1204	19.1228	17.2005	19.094	19.2566	19.3291	0.745326	0.506386
1433F_MOUSE	14-3-3 protein eta	3D-structure;Acetylation;Complete proteome;Cytoplasm;Direct protein sequencing;Phosphoprotein;Reference proteome	20.3135	20.4915	20.0141	20.8143	20.6891	20.8893	0.524497	1.59298
GOGA2_MOUSE	Golgin subfamily A member 2	Alternative splicing;Cell cycle;Cell division;Coiled coil;Complete proteome;Cytoplasm;Cytoskeleton;Golgi apparatus;Membrane;Methylation;Microtubule;Mitosis;Phosphoprotein;Protein transport;Reference proteome;Transport	12.6485	11.1489	11.1501	12.0389	12.2686	12.6667	0.67559	0.563614
RM18_MOUSE	39S ribosomal protein L18, mitochondrial	Chaperone;Complete proteome;Mitochondrion;RNA-binding;Reference proteome;Ribonucleoprotein;Ribosomal protein;Transit peptide;Transport	16.7023	16.9542	16.2862	17.0713	17.258	17.2204	0.53567	1.23957
LSM8_MOUSE	U6 snRNA-associated Sm-like protein LSm8	Acetylation;Complete proteome;Nucleus;RNA-binding;Reference proteome;Ribonucleoprotein;Spliceosome;mRNA processing;mRNA splicing	16.2156	16.2662	15.2883	16.5163	16.5835	16.3924	0.574056	0.824081
NSMA2_MOUSE	Sphingomyelin phosphodiesterase 3	Cell cycle;Cell membrane;Complete proteome;Developmental protein;Golgi apparatus;Hydrolase;Lipid metabolism;Lipoprotein;Magnesium;Membrane;Metal-binding;Palmitate;Phosphoprotein;Reference proteome;Sphingolipid metabolism	13.1633	13.4126	13.0315	13.5959	13.6241	13.9239	0.512149	1.54036
A0A0A6YWI4_MOUSE	RIKEN cDNA 2310009B15 gene	Complete proteome;Proteomics identification;Reference proteome	14.7173	14.4185	12.9644	14.6921	14.6785	14.7867	0.685651	0.560834
Q3TWB8_MOUSE	Transmembrane 9 superfamily member	Membrane;Signal;Transmembrane;Transmembrane helix	11.8379	12.2561	12.0226	12.3514	12.6904	12.6154	0.513527	1.49691
TXD12_MOUSE	Thioredoxin domain-containing protein 12	Complete proteome;Disulfide bond;Endoplasmic reticulum;Glycoprotein;Oxidoreductase;Redox-active center;Reference proteome;Signal	18.8267	18.4201	18.3049	18.5149	19.5832	18.8206	0.455667	0.57111
GOGA5_MOUSE	Golgin subfamily A member 5	Acetylation;Coiled coil;Complete proteome;Golgi apparatus;Membrane;Methylation;Phosphoprotein;Reference proteome;Transmembrane;Transmembrane helix	15.0142	14.746	14.1811	15.1289	15.1138	15.3384	0.546604	1.00157
METK2_MOUSE	S-adenosylmethionine synthase isoform type-2	ATP-binding;Acetylation;Complete proteome;Isopeptide bond;Magnesium;Metal-binding;Nucleotide-binding;One-carbon metabolism;Phosphoprotein;Potassium;Reference proteome;Transferase;Ubl conjugation	17.8004	17.8708	17.0446	18.1929	18.0488	18.1343	0.553416	0.968277
CSN5_MOUSE	COP9 signalosome complex subunit 5	Acetylation;Cell junction;Complete proteome;Cytoplasm;Cytoplasmic vesicle;Direct protein sequencing;Hydrolase;Metal-binding;Metalloprotease;Nucleus;Protease;Reference proteome;Signalosome;Synapse;Zinc	17.593	17.6706	16.8124	17.9378	17.9073	17.9009	0.556621	0.949676
FCGRN_MOUSE	IgG receptor FcRn large subunit p51	Cell membrane;Complete proteome;Direct protein sequencing;Disulfide bond;Glycoprotein;IgG-binding protein;Immunoglobulin domain;Membrane;Phosphoprotein;Polymorphism;Receptor;Reference proteome;Signal;Transmembrane;Transmembrane helix	18.332	18.5672	18.1736	18.8028	18.7305	19.0674	0.509298	1.53117
DD19A_MOUSE	ATP-dependent RNA helicase DDX19A	ATP-binding;Acetylation;Complete proteome;Cytoplasm;Helicase;Hydrolase;Isopeptide bond;Membrane;Nuclear pore complex;Nucleotide-binding;Nucleus;Phosphoprotein;Protein transport;RNA-binding;Reference proteome;Translocation;Transport;Ubl conjugation;mRNA transport	17.0829	17.102	16.1799	17.4403	17.4705	17.1263	0.557474	0.79594
URAD_MOUSE	2-oxo-4-hydroxy-4-carboxy-5-ureidoimidazoline decarboxylase	Complete proteome;Decarboxylase;Lyase;Peroxisome;Purine metabolism;Reference proteome	19.6136	19.643	19.2538	19.9974	20.0365	20.0235	0.515668	1.82952
A0A1Y7VMC8_MOUSE	Aldo-keto reductase family 1, member C20 (Fragment)	Complete proteome;Proteomics identification;Reference proteome	16.8372	17.0697	16.9907	17.3687	17.3737	17.6602	0.501674	1.88051
E9Q2G2_MOUSE	Clusterin (Fragment)	Coiled coil;Complete proteome;Proteomics identification;Reference proteome	16.9391	17.05	16.2402	17.2362	17.4785	17.1329	0.539403	0.921589
Q3T9S7_MOUSE	Pyruvate carboxylase	ATP-binding;Biotin;Ligase;Metal-binding;Nucleotide-binding	21.3319	21.639	20.6643	21.7554	21.7616	21.795	0.558922	0.905683
D3YWD3_MOUSE	Transmembrane protein 245	Complete proteome;Membrane;Proteomics identification;Reference proteome;Transmembrane;Transmembrane helix	14.1104	13.9233	13.0981	14.2831	14.3626	14.1789	0.56427	0.829129
E0CX80_MOUSE	Selenoprotein P (Fragment)	Complete proteome;Proteomics identification;Reference proteome;Signal	16.1306	16.2536	15.3945	16.5244	16.6227	16.2563	0.541589	0.869863
A0A158SIT0_MOUSE	Spermidine/spermine N1-acetyl transferase 2	Transferase	17.3978	17.161	16.5287	17.4967	17.6727	17.5536	0.545167	0.965208
PCX3_MOUSE	Pecanex-like protein 3	Alternative splicing;Complete proteome;Glycoprotein;Membrane;Phosphoprotein;Reference proteome;Transmembrane;Transmembrane helix	18.9684	18.8559	17.721	19.189	19.2773	18.8468	0.589261	0.633087
Q3UH59_MOUSE	Myosin-10	ATP-binding;Actin-binding;Coiled coil;Complete proteome;Motor protein;Myosin;Nucleotide-binding;Proteomics identification;Reference proteome	15.664	15.8149	15.4212	16.2305	16.2231	15.9647	0.506031	1.6077
A0A0A6YX78_MOUSE	Carbonic anhydrase 2 (Fragment)	Complete proteome;Proteomics identification;Reference proteome	19.1844	18.6921	18.5267	19.3138	19.6062	19.0115	0.509443	0.908565
ISCU_MOUSE	Iron-sulfur cluster assembly enzyme ISCU, mitochondrial	3D-structure;Complete proteome;Iron;Metal-binding;Mitochondrion;Reference proteome;Transit peptide	14.0273	13.6463	12.326	14.0251	14.1268	13.8226	0.658322	0.557948
A0A0R4J052_MOUSE	Hydroxyacylglutathione hydrolase, mitochondrial	Complete proteome;Proteomics identification;Reference proteome	19.999	20.1576	19.421	20.321	20.3677	20.4867	0.532627	1.09255
A0A2R8VHM4_MOUSE	Mitochondrial import receptor subunit TOM22 homolog	Complete proteome;Membrane;Proteomics identification;Reference proteome;Transmembrane;Transmembrane helix	15.494	16.1429	15.5475	16.1363	16.2165	16.4126	0.526966	1.10842
A2API3_MOUSE	Integrator complex subunit 8	Coiled coil;Complete proteome;Proteomics identification;Reference proteome	15.7548	15.6729	14.9983	16.0738	16.2007	15.7243	0.524239	0.875304
CREG1_MOUSE	Protein CREG1	Complete proteome;Glycoprotein;Growth regulation;Reference proteome;Secreted;Signal	14.0154	13.5913	14.0678	14.3261	14.5699	14.3105	0.510665	1.38018
Q3THE1_MOUSE	Uncharacterized protein (Fragment)		14.979	14.8979	15.2424	15.3119	15.151	16.0216	0.455022	0.725897
A2AG39_MOUSE	Stomatin-like protein 2, mitochondrial (Fragment)	Coiled coil;Complete proteome;Proteomics identification;Reference proteome	17.4853	17.365	16.5353	17.7895	17.7134	17.5363	0.551171	0.829932
A0A0R4J1Y3_MOUSE	Probable tRNA N6-adenosine threonylcarbamoyltransferase	Acyltransferase;Complete proteome;Cytoplasm;Metal-binding;Nucleus;Proteomics identification;Reference proteome;Transferase;tRNA processing	15.4543	15.8477	14.9593	15.9065	16.2398	15.6857	0.523552	0.797565
NMI_MOUSE	N-myc-interactor	Complete proteome;Cytoplasm;Phosphoprotein;Reference proteome	17.2318	17.1952	16.8886	17.6568	17.644	17.5214	0.502204	1.89443
F7CSZ6_MOUSE	Amylo-1,6-glucosidase, 4-alpha-glucanotransferase (Fragment)	Complete proteome;Proteomics identification;Reference proteome	15.5123	15.5053	14.5671	15.7024	15.8961	15.6481	0.55397	0.792482
A2A813_MOUSE	Protein/nucleic acid deglycase DJ-1	Complete proteome;Proteomics identification;Reference proteome	17.7805	18.0425	18.2458	18.1604	17.8794	19.199	0.38997	0.388238
G3UWD3_MOUSE	3-hydroxybutyrate dehydrogenase type 2	Complete proteome;Proteomics identification;Reference proteome	17.3874	17.4651	16.7472	17.9692	17.7364	17.4285	0.511495	0.861306
B2RTP7_MOUSE	Krt2 protein	Coiled coil;Intermediate filament	14.7011	14.8806	14.2485	15.1444	15.2089	15.0249	0.515978	1.23857
Q80ZI9_MOUSE	WD repeat domain 1 (Fragment)	WD repeat	17.8229	17.793	17.124	18.1885	18.0478	18.0781	0.524834	1.0626
BI2L1_MOUSE	Brain-specific angiogenesis inhibitor 1-associated protein 2-like protein 1	3D-structure;Actin-binding;Coiled coil;Complete proteome;Cytoplasm;Cytoskeleton;Phosphoprotein;Reference proteome;SH3 domain	11.7648	11.7144	10.6973	12.0598	12.1379	11.6317	0.550921	0.652896
NID1_MOUSE	Nidogen-1	3D-structure;Basement membrane;Calcium;Cell adhesion;Complete proteome;Direct protein sequencing;Disulfide bond;EGF-like domain;Extracellular matrix;Glycoprotein;Reference proteome;Repeat;Secreted;Signal;Sulfation	14.8717	14.9353	14.2878	15.1515	15.195	15.2998	0.517158	1.15428
COMD9_MOUSE	COMM domain-containing protein 9	Acetylation;Complete proteome;Cytoplasmic vesicle;Ion transport;Nucleus;Reference proteome;Sodium;Sodium transport;Transcription;Transcription regulation;Transport;Ubl conjugation pathway	15.6086	15.4304	15.009	15.7797	15.9111	15.8889	0.510578	1.31157
HSPB8_MOUSE	Heat shock protein beta-8	Chaperone;Complete proteome;Cytoplasm;Methylation;Nucleus;Phosphoprotein;Reference proteome;Stress response	16.4392	16.519	15.8872	16.7528	16.8518	16.7877	0.51566	1.20715
A0A338P695_MOUSE	Sphingomyelin phosphodiesterase 4	Complete proteome;Membrane;Proteomics identification;Reference proteome;Transmembrane;Transmembrane helix	18.1003	17.7383	17.5335	18.2453	18.1748	18.4621	0.50339	1.26387
GBB2_MOUSE	Guanine nucleotide-binding protein G(I)/G(S)/G(T) subunit beta-2	Acetylation;Complete proteome;Cytoplasm;Direct protein sequencing;Phosphoprotein;Reference proteome;Repeat;Transducer;WD repeat	19.4809	19.5957	19.0026	20.0027	19.806	19.787	0.5055	1.22251
A0A0R4J069_MOUSE	Selenocysteine lyase	Complete proteome;Proteomics identification;Reference proteome	18.4728	18.6441	17.8248	18.8806	18.9206	18.711	0.523521	0.950901
RPTOR_MOUSE	Regulatory-associated protein of mTOR	Alternative splicing;Complete proteome;Cytoplasm;Lysosome;Phosphoprotein;Reference proteome;Repeat;WD repeat	14.4527	14.5838	13.8051	14.7391	14.8894	14.7787	0.521831	0.99955
FOLC_MOUSE	Folylpolyglutamate synthase, mitochondrial	ATP-binding;Alternative initiation;Alternative promoter usage;Alternative splicing;Complete proteome;Cytoplasm;Ligase;Magnesium;Membrane;Metal-binding;Mitochondrion;Mitochondrion inner membrane;Nucleotide-binding;One-carbon metabolism;Phosphoprotein;Reference proteome;Transit peptide	14.5958	14.6113	13.4669	14.8657	14.8918	14.6255	0.569654	0.665094
WDR91_MOUSE	WD repeat-containing protein 91	Coiled coil;Complete proteome;Endosome;Membrane;Phosphoprotein;Reference proteome;Repeat;WD repeat	16.0035	15.6944	15.2797	16.0777	15.7641	16.5654	0.476525	0.692076
F7B9G4_MOUSE	Glutamyl aminopeptidase (Fragment)	Complete proteome;Proteomics identification;Reference proteome	16.5456	16.441	14.762	16.837	16.8919	15.8349	0.605032	0.377752
B0QZL2_MOUSE	Nicotinamide/nicotinic acid mononucleotide adenylyltransferase 1	Complete proteome;Proteomics identification;Reference proteome	13.0097	13.1049	11.9273	13.1501	13.3301	13.2748	0.571026	0.680494
DPM3_MOUSE	Dolichol-phosphate mannosyltransferase subunit 3	Complete proteome;Endoplasmic reticulum;Membrane;Reference proteome;Transmembrane;Transmembrane helix	17.8959	17.9304	17.0668	18.1384	18.3052	18.0405	0.530318	0.840936
V9GXE7_MOUSE	Striatin-4 (Fragment)	Complete proteome;Proteomics identification;Reference proteome;WD repeat	16.6475	16.5114	15.8305	16.8507	17.0808	16.5909	0.510977	0.816794
A0A0R4J1N8_MOUSE	Retinol dehydrogenase 13	Complete proteome;Proteomics identification;Reference proteome;Signal	14.5048	14.3971	13.592	14.6962	14.7772	14.6261	0.535185	0.853694
Q3U029_MOUSE	Uncharacterized protein		18.6516	18.7456	18.3716	19.1468	19.1229	18.9659	0.48891	1.75033
CORO7_MOUSE	Coronin-7	Actin-binding;Complete proteome;Cytoplasm;Cytoplasmic vesicle;Golgi apparatus;Isopeptide bond;Membrane;Phosphoprotein;Protein transport;Reference proteome;Repeat;Transport;Ubl conjugation;WD repeat	17.5037	18.0492	17.1634	18.0035	18.1593	18.1338	0.526755	0.938533
ILK_MOUSE	Integrin-linked protein kinase	ANK repeat;ATP-binding;Acetylation;Cell junction;Cell membrane;Cell projection;Complete proteome;Cytoplasm;Kinase;Membrane;Nucleotide-binding;Phosphoprotein;Reference proteome;Repeat;Serine/threonine-protein kinase;Transferase	16.1939	16.2974	15.8161	16.619	16.5551	16.6192	0.495254	1.54443
B2RQZ6_MOUSE	GPRIN family member 3		13.5346	13.4993	12.9175	13.911	13.8765	13.6732	0.503112	1.10875
A0A1B0GR60_MOUSE	Ferritin	Complete proteome;Iron;Iron storage;Metal-binding;Proteomics identification;Reference proteome	15.9634	15.1327	15.9052	15.991	16.3839	16.1785	0.517368	0.824415
Q3UD98_MOUSE	Uncharacterized protein	WD repeat	13.8067	13.3635	13.5301	14.2634	14.1393	13.718	0.473418	1.06136
D6RFU2_MOUSE	Monoacylglycerol lipase ABHD12	Complete proteome;Membrane;Proteomics identification;Reference proteome;Transmembrane;Transmembrane helix	16.5306	16.5203	16.1369	16.8112	16.9574	16.885	0.488603	1.63756
A0A087WSU5_MOUSE	Nucleolar protein 58 (Fragment)	Complete proteome;Proteomics identification;Reference proteome	17.396	17.5327	16.8132	17.8771	17.8267	17.5461	0.502667	0.967118
Q3TUM0_MOUSE	MCG16980, isoform CRA_b	Coiled coil;Complete proteome;Proteomics identification;Reference proteome	16.3919	16.2395	15.8105	16.7212	16.7699	16.4142	0.487866	1.11033
GRN_MOUSE	Granulins	Complete proteome;Cytokine;Direct protein sequencing;Disulfide bond;Glycoprotein;Lysosome;Reference proteome;Repeat;Secreted;Signal	18.9948	19.1538	19.2794	19.408	19.3795	19.9948	0.451412	0.975789
A0A338P7G3_MOUSE	ATP synthase, H+-transporting, mitochondrial F1 complex, O subunit (Fragment)	Complete proteome;Proteomics identification;Reference proteome	17.933	17.6602	16.7668	18.0479	18.1458	17.8115	0.548416	0.681303
A2A547_MOUSE	Ribosomal protein L19	Coiled coil;Complete proteome;Proteomics identification;Reference proteome;Ribonucleoprotein;Ribosomal protein	20.23	20.242	19.2471	20.4007	20.3152	20.6158	0.537531	0.719686
RBM3_MOUSE	RNA-binding protein 3	Cell projection;Complete proteome;Cytoplasm;Methylation;Nucleus;Phosphoprotein;RNA-binding;Reference proteome;Stress response	12.9021	13.1567	12.3907	13.3611	13.4884	13.0966	0.49884	0.920736
A0A0J9YTT2_MOUSE	Testis-expressed protein 26	Complete proteome;Reference proteome	15.8043	16.1179	15.2623	16.368	16.2769	16.0684	0.509543	0.896027
CFAH_MOUSE	Complement factor H	3D-structure;Complement alternate pathway;Complete proteome;Disulfide bond;Glycoprotein;Immunity;Innate immunity;Phosphoprotein;Reference proteome;Repeat;Secreted;Signal;Sushi	16.7275	16.6158	15.9385	16.9441	17.1922	16.6247	0.493112	0.766292
Q06477_MOUSE	IFN-response element binding factor 2 (Fragment)	RNA-binding	17.5788	17.6789	16.5789	17.7617	17.7965	17.9208	0.547478	0.704738
E9PV90_MOUSE	Mitochondrial glutamate carrier 1 (Fragment)	Complete proteome;Membrane;Proteomics identification;Reference proteome;Repeat;Transmembrane;Transmembrane helix;Transport	20.4863	20.6151	20.3599	20.9955	21.0668	20.8083	0.469735	1.93391
Q3TI98_MOUSE	Uncharacterized protein		17.9898	17.9323	17.5459	18.4357	18.3765	18.0782	0.474141	1.25091
G3X9S2_MOUSE	Ectonucleotide pyrophosphatase/phosphodiesterase 1, isoform CRA_d	Complete proteome;Membrane;Proteomics identification;Reference proteome;Transmembrane;Transmembrane helix	14.9876	14.8883	14.6523	15.4212	15.3844	15.1343	0.47057	1.60619
A0A0J9YU93_MOUSE	OCIA domain-containing protein 2	Complete proteome;Proteomics identification;Reference proteome	18.5035	18.5004	17.7968	18.6869	18.8793	18.7434	0.502967	0.974236
STAB1_MOUSE	Stabilin-1	Alternative splicing;Complete proteome;Direct protein sequencing;Disulfide bond;EGF-like domain;Glycoprotein;Inflammatory response;Laminin EGF-like domain;Membrane;Receptor;Reference proteome;Repeat;Signal;Transmembrane;Transmembrane helix	13.5175	13.1723	12.2663	13.3623	13.6863	13.554	0.548834	0.644171
A0A0G2JEF3_MOUSE	Selenoprotein F (Fragment)	Complete proteome;Proteomics identification;Reference proteome	15.6185	15.5915	14.932	15.8619	15.9433	15.8282	0.497092	1.02788
Q3TF40_MOUSE	Uncharacterized protein (Fragment)	Coiled coil;RNA-binding	15.8807	15.7013	15.5015	16.2128	16.3188	15.9459	0.464676	1.39034
A0A1B0GSV1_MOUSE	39S ribosomal protein L17, mitochondrial (Fragment)	Complete proteome;Proteomics identification;Reference proteome	14.9943	15.2992	15.1255	15.5427	15.6485	15.636	0.469394	2.11722
COQ6_MOUSE	Ubiquinone biosynthesis monooxygenase COQ6, mitochondrial	Cell projection;Complete proteome;FAD;Flavoprotein;Golgi apparatus;Membrane;Mitochondrion;Mitochondrion inner membrane;Monooxygenase;Oxidoreductase;Reference proteome;Transit peptide;Ubiquinone biosynthesis	17.8697	17.9866	16.803	18.1015	18.1922	18.0206	0.551608	0.657443
OAT_MOUSE	Ornithine aminotransferase, mitochondrial	Acetylation;Aminotransferase;Complete proteome;Direct protein sequencing;Mitochondrion;Pyridoxal phosphate;Reference proteome;Transferase;Transit peptide	23.1415	22.8725	22.8063	23.5329	23.4744	23.205	0.464006	1.49307
EXOS6_MOUSE	Exosome complex component MTR3	Complete proteome;Cytoplasm;Exosome;Nucleus;RNA-binding;Reference proteome;rRNA processing	14.8023	14.8531	14.4857	15.1052	15.2369	15.2096	0.470221	1.7421
SEM4G_MOUSE	Semaphorin-4G	Cell membrane;Complete proteome;Developmental protein;Differentiation;Disulfide bond;Glycoprotein;Immunoglobulin domain;Membrane;Neurogenesis;Phosphoprotein;Reference proteome;Signal;Transmembrane;Transmembrane helix	15.3746	15.375	14.716	15.5812	15.8659	15.4711	0.484188	0.907091
G3UWV7_MOUSE	26S proteasome non-ATPase regulatory subunit 11 (Fragment)	Complete proteome;Proteomics identification;Reference proteome	17.4855	17.5091	16.1387	17.6382	17.6311	17.6251	0.587007	0.577242
E9PZP8_MOUSE	HECT and RLD domain-containing E3 ubiquitin protein ligase family member 1	Coiled coil;Complete proteome;Proteomics identification;Reference proteome;Repeat;Transferase;Ubl conjugation pathway;WD repeat	19.5448	19.6576	17.5586	19.6467	19.589	19.6948	0.72315	0.45719
A0JLV3_MOUSE	Histone H2B (Fragment)	Chromosome;DNA-binding;Nucleosome core;Nucleus	12.0319	11.9249	12.6348	12.4871	12.7175	12.8507	0.487931	0.930304
TIM10_MOUSE	Mitochondrial import inner membrane translocase subunit Tim10	Chaperone;Complete proteome;Direct protein sequencing;Disulfide bond;Membrane;Metal-binding;Mitochondrion;Mitochondrion inner membrane;Protein transport;Reference proteome;Translocation;Transport;Zinc	16.9358	17.0716	17.2008	17.3422	17.5976	17.6437	0.458433	1.7145
NQO1_MOUSE	NAD(P)H dehydrogenase [quinone] 1	3D-structure;Acetylation;Complete proteome;Cytoplasm;Direct protein sequencing;FAD;Flavoprotein;Isopeptide bond;NAD;NADP;Oxidoreductase;Phosphoprotein;Reference proteome;Ubl conjugation	18.2496	18.3129	17.3193	18.5614	18.5723	18.3109	0.520891	0.716518
T120A_MOUSE	Transmembrane protein 120A	Complete proteome;Glycoprotein;Membrane;Nucleus;Reference proteome;Transmembrane;Transmembrane helix	15.1409	15.0735	14.3034	15.3215	15.73	14.8497	0.461081	0.551877
A0A338P6D9_MOUSE	Translation initiation factor eIF-2B subunit epsilon (Fragment)	Complete proteome;Proteomics identification;Reference proteome	13.2236	13.3998	13.0262	13.8963	13.5836	13.5403	0.456809	1.37073
RL8_MOUSE	60S ribosomal protein L8	Complete proteome;Cytoplasm;Hydroxylation;Isopeptide bond;RNA-binding;Reference proteome;Ribonucleoprotein;Ribosomal protein;Ubl conjugation;rRNA-binding	18.9132	18.9307	19.1363	19.4696	19.3368	19.5472	0.457767	2.0795
Q3U687_MOUSE	Interferon-induced protein with tetratricopeptide repeats 1B-like 2	Coiled coil;Complete proteome;Proteomics identification;Reference proteome;TPR repeat	15.2594	16.2534	15.7743	16.1863	16.1262	16.4872	0.504193	0.752115
A2A5N1_MOUSE	14-3-3 protein beta/alpha (Fragment)	Coiled coil;Complete proteome;Proteomics identification;Reference proteome	18.1623	18.2907	17.7788	18.5117	18.6144	18.5209	0.471703	1.39881
PE2R4_MOUSE	Prostaglandin E2 receptor EP4 subtype	Cell membrane;Complete proteome;Disulfide bond;G-protein coupled receptor;Glycoprotein;Membrane;Phosphoprotein;Receptor;Reference proteome;Transducer;Transmembrane;Transmembrane helix	15.9101	16.1054	15.1438	16.3652	16.5533	15.6166	0.458646	0.487104
Q5D098_MOUSE	Proteasome subunit beta type (Fragment)	Cytoplasm;Hydrolase;Nucleus;Protease;Proteasome;Threonine protease	20.049	19.9906	19.8162	20.4154	20.323	20.4861	0.45621	2.24629
Q922K6_MOUSE	Eukaryotic translation initiation factor 4B	Coiled coil;Initiation factor;Protein biosynthesis	14.8653	14.9037	14.0376	15.142	15.269	14.8859	0.49678	0.750193
D3YYD6_MOUSE	Aquaporin-9	Complete proteome;Membrane;Proteomics identification;Reference proteome;Transmembrane;Transmembrane helix;Transport	15.1449	14.8235	15.5595	15.7506	15.2504	15.9012	0.458086	0.722877
MTNA_MOUSE	Methylthioribose-1-phosphate isomerase	Acetylation;Amino-acid biosynthesis;Complete proteome;Cytoplasm;Isomerase;Methionine biosynthesis;Methylation;Nucleus;Phosphoprotein;Reference proteome	18.8805	18.9436	18.0145	19.0668	19.1826	19.1151	0.508624	0.777314
A0A0G2JF08_MOUSE	Vesicle-trafficking protein SEC22b	Complete proteome;Proteomics identification;Reference proteome	15.8192	15.7971	15.1314	16.0434	16.0865	16.0714	0.484562	1.00593
D3YWH4_MOUSE	Transmembrane 9 superfamily member (Fragment)	Complete proteome;Membrane;Proteomics identification;Reference proteome;Signal;Transmembrane;Transmembrane helix	16.2769	16.1569	15.9263	16.6162	16.6527	16.4595	0.45612	1.73446
A0A2R8VHC0_MOUSE	Alpha-galactosidase (Fragment)	Complete proteome;Disulfide bond;Glycosidase;Hydrolase;Proteomics identification;Reference proteome	16.6466	16.6635	15.9704	16.8131	17.0685	16.8403	0.48045	0.926914
CSN3_MOUSE	COP9 signalosome complex subunit 3	Acetylation;Complete proteome;Cytoplasm;Nucleus;Phosphoprotein;Reference proteome;Signalosome	16.5167	16.5006	15.6646	16.7798	16.8503	16.5392	0.49581	0.769378
Q3UPH6_MOUSE	Sulfate anion transporter 1	Anion exchange;Antiport;Ion transport;Membrane;Transmembrane;Transmembrane helix;Transport	18.8861	18.7875	18.4675	19.2554	19.1802	19.085	0.459829	1.56042
Q8R436_MOUSE	Glutathione synthetase (Fragment)	ATP-binding;Coiled coil;Magnesium;Metal-binding;Nucleotide-binding	16.9226	17.0187	15.7308	17.1305	17.162	17.0451	0.555157	0.597541
CO1A1_MOUSE	Collagen alpha-1(I) chain	Alternative splicing;Calcium;Collagen;Complete proteome;Disulfide bond;Extracellular matrix;Glycoprotein;Hydroxylation;Metal-binding;Phosphoprotein;Reference proteome;Repeat;Secreted;Signal	19.1549	20.6617	18.9963	19.8634	20.3147	20.5307	0.631966	0.485883
MPC1_MOUSE	Mitochondrial pyruvate carrier 1	Acetylation;Complete proteome;Direct protein sequencing;Membrane;Mitochondrion;Mitochondrion inner membrane;Reference proteome;Transmembrane;Transmembrane helix;Transport	18.4984	18.571	17.2535	18.6354	18.911	18.4132	0.545563	0.532879
NHRF1_MOUSE	Na(+)/H(+) exchange regulatory cofactor NHE-RF1	Acetylation;Alternative splicing;Cell membrane;Cell projection;Complete proteome;Cytoplasm;Membrane;Phosphoprotein;Reference proteome;Repeat;Wnt signaling pathway	20.5162	20.5968	19.7018	20.7702	20.8025	20.7411	0.499669	0.806896
Q9WUG7_MOUSE	ARL-6 interacting protein-3 (Fragment)		16.7841	16.8727	16.2923	17.0756	16.9238	17.3241	0.458159	0.999803
Q14BM5_MOUSE	Nphp3 protein	Coiled coil;TPR repeat	17.5139	17.6972	16.3877	17.9014	17.9329	17.341	0.525487	0.508816
COFA1_MOUSE	Collagen alpha-1(XV) chain	3D-structure;Cell adhesion;Collagen;Complete proteome;Disulfide bond;Extracellular matrix;Glycoprotein;Hydroxylation;Reference proteome;Repeat;Secreted;Signal	16.8809	17.2123	17.9041	16.4246	16.6084	18.9801	0.00526428	0.00196099
E9QNL5_MOUSE	Sulfotransferase	Complete proteome;Proteomics identification;Reference proteome;Transferase	18.1483	18.3369	17.0777	18.5813	18.567	17.9533	0.512931	0.506273
UBQL1_MOUSE	Ubiquilin-1	Acetylation;Alternative splicing;Autophagy;Cell membrane;Complete proteome;Cytoplasm;Cytoplasmic vesicle;Direct protein sequencing;Endoplasmic reticulum;Membrane;Nucleus;Proteasome;Reference proteome;Ubl conjugation	17.8276	17.7767	16.5332	17.8711	17.8841	18.0396	0.552462	0.576604
PCKGC_MOUSE	Phosphoenolpyruvate carboxykinase, cytosolic [GTP]	Acetylation;Complete proteome;Cytoplasm;Decarboxylase;GTP-binding;Gluconeogenesis;Lyase;Manganese;Metal-binding;Nucleotide-binding;Phosphoprotein;Reference proteome;Ubl conjugation	23.2586	22.9626	23.1331	23.7061	23.5347	23.4459	0.444168	1.74402
ROP1_MOUSE	Ropporin-1	Cell projection;Cilium;Complete proteome;Flagellum;Phosphoprotein;Reference proteome;Ubl conjugation	18.1034	17.913	17.4552	18.3707	18.1254	18.3657	0.46342	1.0431
F6R8A9_MOUSE	Major facilitator superfamily domain-containing protein 8 (Fragment)	Complete proteome;Membrane;Proteomics identification;Reference proteome;Transmembrane;Transmembrane helix	11.0034	11.8933	11.7848	11.6734	11.9063	12.461	0.453077	0.54944
PTPRD_MOUSE	Receptor-type tyrosine-protein phosphatase delta	3D-structure;Alternative splicing;Complete proteome;Disulfide bond;Glycoprotein;Hydrolase;Immunoglobulin domain;Membrane;Protein phosphatase;Receptor;Reference proteome;Repeat;Signal;Transmembrane;Transmembrane helix	15.6588	15.6411	14.8978	15.8956	15.9899	15.744	0.477236	0.850008
Q5FW69_MOUSE	BC089597 protein		17.7886	17.8	16.4911	18.0334	17.9653	17.7292	0.549413	0.547145
HSDL2_MOUSE	Hydroxysteroid dehydrogenase-like protein 2	Acetylation;Complete proteome;NADP;Oxidoreductase;Peroxisome;Reference proteome	20.3079	20.3849	20.0179	20.6952	20.6789	20.679	0.447393	1.79223
CD5L_MOUSE	CD5 antigen-like	Apoptosis;Complete proteome;Cytoplasm;Disulfide bond;Glycoprotein;Immunity;Inflammatory response;Polymorphism;Reference proteome;Repeat;Secreted;Signal	13.964	14.2261	13.3134	14.075	14.7222	14.0649	0.452905	0.580649
A0A0J9YUF9_MOUSE	Bifunctional polynucleotide phosphatase/kinase (Fragment)	Complete proteome;Proteomics identification;Reference proteome	14.059	13.9589	13.3361	14.2851	14.4874	13.9439	0.454127	0.755804
MTA2_MOUSE	Metastasis-associated protein MTA2	Acetylation;Complete proteome;DNA-binding;Isopeptide bond;Metal-binding;Nucleus;Phosphoprotein;Reference proteome;Ubl conjugation;Zinc;Zinc-finger	15.7527	15.7811	15.1554	15.9843	16.3667	15.6423	0.434656	0.675483
Q0PD48_MOUSE	MCG116026, isoform CRA_a		17.2604	17.3757	17.1288	17.7065	17.7489	17.6286	0.43968	2.28148
MTNB_MOUSE	Methylthioribulose-1-phosphate dehydratase	Amino-acid biosynthesis;Apoptosis;Complete proteome;Cytoplasm;Lyase;Metal-binding;Methionine biosynthesis;Reference proteome;Zinc	17.1626	17.4866	17.5027	17.7624	17.6848	18.0143	0.436569	1.36941
G5E8R0_MOUSE	Tropomyosin 1, alpha, isoform CRA_i	Coiled coil;Complete proteome;Proteomics identification;Reference proteome	15.9723	15.9271	14.9786	16.1492	16.1313	16.0996	0.500691	0.704478
A0A1W2P6N2_MOUSE	SAP domain-containing ribonucleoprotein	Coiled coil;Complete proteome;Proteomics identification;Reference proteome	16.9108	16.8754	15.9535	17.1251	17.2459	16.8239	0.485031	0.649524
Q14AR3_MOUSE	Tripartite motif-containing 14	Coiled coil;Metal-binding;Zinc;Zinc-finger	17.5555	17.5089	17.1352	17.916	17.9312	17.673	0.440152	1.31198
RRS1_MOUSE	Ribosome biogenesis regulatory protein homolog	Acetylation;Citrullination;Complete proteome;Isopeptide bond;Nucleus;Reference proteome;Ribosome biogenesis;Ubl conjugation	14.9476	14.4113	14.1377	15.0899	15.1751	14.5805	0.449615	0.676829
ACTC_MOUSE	Actin, alpha cardiac muscle 1	ATP-binding;Acetylation;Complete proteome;Cytoplasm;Cytoskeleton;Direct protein sequencing;Methylation;Muscle protein;Nucleotide-binding;Oxidation;Reference proteome	19.6579	19.8281	19.7015	19.9683	19.819	20.5803	0.393424	0.758777
Q5M9M0_MOUSE	MCG23455, isoform CRA_e	Ribonucleoprotein;Ribosomal protein	20.9227	20.9928	20.5107	21.2765	21.2452	21.2385	0.444639	1.37595
V9GZG5_MOUSE	Glutamine synthetase	Coiled coil;Ligase	18.154	18.1746	18.3391	18.3739	18.8612	18.684	0.417133	1.2709
COX5B_MOUSE	Cytochrome c oxidase subunit 5B, mitochondrial	Acetylation;Complete proteome;Direct protein sequencing;Membrane;Metal-binding;Mitochondrion;Mitochondrion inner membrane;Reference proteome;Transit peptide;Zinc	20.7305	20.7405	20.399	21.0599	20.8598	21.2358	0.428497	1.28649
A1L347_MOUSE	Heat shock protein 1-like	ATP-binding;Coiled coil;Nucleotide-binding;Stress response	17.1518	17.2289	17.0474	17.6712	17.5095	17.5253	0.425992	2.35436
PLPL8_MOUSE	Calcium-independent phospholipase A2-gamma	Complete proteome;Cytoplasm;Endoplasmic reticulum;Glycoprotein;Golgi apparatus;Hydrolase;Lipid degradation;Lipid metabolism;Membrane;Reference proteome;Transmembrane;Transmembrane helix	15.6164	15.4944	15.3295	15.8692	16.1369	15.6903	0.4187	1.27414
TBCD_MOUSE	Tubulin-specific chaperone D	Cell junction;Cell membrane;Chaperone;Complete proteome;Cytoplasm;Cytoskeleton;GTPase activation;Membrane;Reference proteome;Repeat;Tight junction	17.1322	17.1376	16.4042	17.3956	17.5685	17.0554	0.448542	0.715758
SYIC_MOUSE	Isoleucine--tRNA ligase, cytoplasmic	ATP-binding;Acetylation;Aminoacyl-tRNA synthetase;Complete proteome;Cytoplasm;Ligase;Nucleotide-binding;Phosphoprotein;Protein biosynthesis;Reference proteome	18.6682	18.6908	18.4106	19.0632	19.1197	18.8637	0.425615	1.63662
Q7TNZ4_MOUSE	Glycosylphosphatidylinositol-specific phospholipase D	Hydrolase;Repeat;Signal	16.144	15.8779	15.9184	16.2713	16.7585	16.1178	0.402426	0.892757
Q6GTX3_MOUSE	Apoe protein	Coiled coil;Lipid transport;Lipoprotein;Secreted;Signal;Transport	19.5025	19.6973	19.0299	19.993	19.8832	19.6851	0.443902	0.954523
E9PX53_MOUSE	Serine/threonine-protein phosphatase 4 regulatory subunit 1	Complete proteome;Proteomics identification;Reference proteome	14.8776	14.7802	14.2164	15.1634	15.0236	15.0357	0.449519	0.999843
SYTM_MOUSE	Threonine--tRNA ligase, mitochondrial	ATP-binding;Aminoacyl-tRNA synthetase;Complete proteome;Ligase;Mitochondrion;Nucleotide-binding;Phosphoprotein;Protein biosynthesis;Reference proteome;Transit peptide	17.2349	17.1412	17.0134	17.5854	17.634	17.4394	0.423132	2.08625
A0A1B0GS70_MOUSE	Proteasome endopeptidase complex	Complete proteome;Cytoplasm;Hydrolase;Protease;Proteasome;Proteomics identification;Reference proteome;Threonine protease	16.7595	16.5901	17.1465	17.303	17.1403	17.3654	0.437555	1.15736
FKB15_MOUSE	FK506-binding protein 15	Acetylation;Actin-binding;Alternative splicing;Cell projection;Coiled coil;Complete proteome;Cytoplasm;Endocytosis;Endosome;Phosphoprotein;Reference proteome;Transport	13.7786	14.1601	13.3286	14.1262	14.4156	14.0847	0.453071	0.799618
A0A0N4SUU3_MOUSE	Selenocysteine-specific elongation factor (Fragment)	Complete proteome;Proteomics identification;Reference proteome	17.136	17.0266	16.6151	17.4296	17.3977	17.2552	0.434958	1.22072
Q9CRS5_MOUSE	Uncharacterized protein (Fragment)	Metal-binding;RNA-binding;Zinc;Zinc-finger	15.6088	15.9156	15.4415	15.9748	16.1145	16.1704	0.431244	1.34028
UBE3A_MOUSE	Ubiquitin-protein ligase E3A	Alternative splicing;Biological rhythms;Complete proteome;Cytoplasm;Metal-binding;Nucleus;Phosphoprotein;Proteasome;Reference proteome;Transferase;Ubl conjugation pathway;Zinc;Zinc-finger	14.3292	14.0925	13.4367	14.3017	14.559	14.3857	0.46269	0.767681
Q8C605_MOUSE	ATP-dependent 6-phosphofructokinase	ATP-binding;Allosteric enzyme;Complete proteome;Cytoplasm;Glycolysis;Kinase;Magnesium;Metal-binding;Nucleotide-binding;Proteomics identification;Reference proteome;Transferase	16.5785	16.696	14.8915	16.7321	16.8141	16.4485	0.609523	0.440879
TIM50_MOUSE	Mitochondrial import inner membrane translocase subunit TIM50	Complete proteome;Direct protein sequencing;Membrane;Mitochondrion;Mitochondrion inner membrane;Phosphoprotein;Protein transport;Reference proteome;Transit peptide;Translocation;Transmembrane;Transmembrane helix;Transport	17.5252	17.5937	17.2026	17.865	18.0051	17.7241	0.424264	1.3639
B2RUA5_MOUSE	SAPS domain family, member 1		14.2135	13.9081	13.9405	14.4947	14.5122	14.3245	0.423074	1.6872
A0A2R8VHN4_MOUSE	60S ribosomal protein L3 (Fragment)	Complete proteome;Proteomics identification;Reference proteome;Ribonucleoprotein;Ribosomal protein	17.4775	17.394	18.3528	18.0478	17.6126	18.7805	0.405531	0.370274
IST1_MOUSE	IST1 homolog	Cell cycle;Cell division;Complete proteome;Cytoplasm;Cytoplasmic vesicle;Cytoskeleton;Nucleus;Phosphoprotein;Reference proteome	17.2457	17.3962	16.8816	17.7246	17.5667	17.52	0.429257	1.22332
DBNL_MOUSE	Drebrin-like protein	Acetylation;Actin-binding;Adaptive immunity;Alternative splicing;Cell junction;Cell membrane;Cell projection;Coiled coil;Complete proteome;Cytoplasm;Cytoplasmic vesicle;Cytoskeleton;Direct protein sequencing;Endocytosis;Endosome;Golgi apparatus;Immunity;Membrane;Phosphoprotein;Reference proteome;SH3 domain;Synapse;Transport	16.7443	16.6775	16.408	17.045	17.0681	16.9854	0.422909	1.79311
FBLN1_MOUSE	Fibulin-1	Alternative splicing;Calcium;Complete proteome;Direct protein sequencing;Disulfide bond;EGF-like domain;Extracellular matrix;Glycoprotein;Reference proteome;Repeat;Secreted;Signal	15.3446	15.3295	14.8781	15.665	15.8346	15.2919	0.413076	0.867147
PGFS_MOUSE	Prostamide/prostaglandin F synthase	Complete proteome;Cytoplasm;Fatty acid biosynthesis;Fatty acid metabolism;Lipid biosynthesis;Lipid metabolism;NADP;Oxidoreductase;Phosphoprotein;Prostaglandin biosynthesis;Prostaglandin metabolism;Reference proteome	13.9096	14.0308	13.5267	14.4228	14.2492	14.0621	0.422338	1.07786
F136A_MOUSE	Protein FAM136A	Acetylation;Complete proteome;Phosphoprotein;Reference proteome	18.9442	19.0201	18.7665	19.3491	19.4023	19.2265	0.415707	1.9813
GLO2_MOUSE	Hydroxyacylglutathione hydrolase, mitochondrial	Acetylation;Alternative initiation;Alternative splicing;Complete proteome;Cytoplasm;Hydrolase;Metal-binding;Mitochondrion;Reference proteome;Transit peptide;Zinc	19.0447	19.2681	19.4621	19.5876	19.6326	19.8154	0.420233	1.40629
CMTD1_MOUSE	Catechol O-methyltransferase domain-containing protein 1	Complete proteome;Membrane;Methyltransferase;Reference proteome;S-adenosyl-L-methionine;Signal-anchor;Transferase;Transmembrane;Transmembrane helix	15.6126	15.4588	15.3414	16.0248	15.9594	15.6526	0.407972	1.37056
CPSF3_MOUSE	Cleavage and polyadenylation specificity factor subunit 3	Acetylation;Complete proteome;Endonuclease;Hydrolase;Isopeptide bond;Metal-binding;Nuclease;Nucleus;Phosphoprotein;RNA-binding;Reference proteome;Ribonucleoprotein;Ubl conjugation;Zinc;mRNA processing	13.0217	13.0182	12.8623	13.5354	13.4319	13.1499	0.40498	1.48208
A0A0R4J0R1_MOUSE	Vesicle-associated membrane protein 8	Coiled coil;Complete proteome;Membrane;Proteomics identification;Reference proteome;Transmembrane;Transmembrane helix	18.1665	18.1111	17.4662	18.3453	18.4333	18.2964	0.443724	0.906987
DHRSX_MOUSE	Dehydrogenase/reductase SDR family member on chromosome X homolog	Complete proteome;Oxidoreductase;Reference proteome;Secreted	15.011	14.984	13.6815	15.0247	15.3023	14.9094	0.519957	0.500406
Q5BKP5_MOUSE	DEAD (Asp-Glu-Ala-Asp) box polypeptide 50		17.1892	16.9659	16.6476	17.4686	17.4111	17.1933	0.423463	1.118
PRP6_MOUSE	Pre-mRNA-processing factor 6	Alternative splicing;Complete proteome;Nucleus;Phosphoprotein;Reference proteome;Repeat;Spliceosome;mRNA processing;mRNA splicing	15.4271	15.5328	14.9789	16.1844	15.4544	15.4643	0.388112	0.586523
ADX_MOUSE	Adrenodoxin, mitochondrial	2Fe-2S;Acetylation;Cholesterol metabolism;Complete proteome;Electron transport;Iron;Iron-sulfur;Lipid metabolism;Metal-binding;Mitochondrion;Phosphoprotein;Reference proteome;Steroid metabolism;Steroidogenesis;Sterol metabolism;Transit peptide;Transport	19.9043	19.7775	19.2228	20.1399	20.1385	19.9352	0.436364	0.926717
A0A2I3BRG8_MOUSE	Dehydrogenase/reductase SDR family member 4 (Fragment)	Complete proteome;Proteomics identification;Reference proteome	19.0994	19.0537	17.9252	19.3303	19.2815	18.9395	0.490953	0.537178
D3Z2H9_MOUSE	Tropomyosin 3, related sequence 7	Coiled coil;Complete proteome;Reference proteome	11.2913	11.4615	11.0785	11.7529	11.8235	11.4823	0.409137	1.26358
TCEA1_MOUSE	Transcription elongation factor A protein 1	Acetylation;Alternative splicing;Complete proteome;DNA-binding;Direct protein sequencing;Isopeptide bond;Metal-binding;Nucleus;Phosphoprotein;Reference proteome;Transcription;Transcription regulation;Ubl conjugation;Zinc;Zinc-finger	15.9759	16.2804	15.8182	16.45	16.5495	16.3265	0.417174	1.3014
Q3TSR4_MOUSE	Uncharacterized protein		17.2149	17.3468	17.2934	17.7364	17.7737	17.5594	0.404781	2.21512
MRC1_MOUSE	Macrophage mannose receptor 1	3D-structure;Calcium;Cell membrane;Complete proteome;Disulfide bond;Endocytosis;Endosome;Glycoprotein;Lectin;Membrane;Receptor;Reference proteome;Repeat;Signal;Transmembrane;Transmembrane helix	17.8212	18.0409	17.637	18.2144	18.3618	18.1639	0.413671	1.46555
A0A0U1RPI1_MOUSE	Phospholemman	Complete proteome;Proteomics identification;Reference proteome;Signal	16.7395	16.4381	16.5627	17.081	16.9663	16.9239	0.410324	1.84056
D3YUW7_MOUSE	Cingulin	Coiled coil;Complete proteome;Proteomics identification;Reference proteome	18.2127	18.3706	17.6621	18.5255	18.5718	18.4566	0.436127	0.938309
GALT_MOUSE	Galactose-1-phosphate uridylyltransferase	Carbohydrate metabolism;Complete proteome;Galactose metabolism;Metal-binding;Nucleotidyltransferase;Reference proteome;Transferase;Zinc	17.7517	17.6958	17.4771	18.1551	18.0492	17.9448	0.408147	1.77222
FV1_MOUSE	Friend virus susceptibility protein 1	Antiviral defense;Complete proteome;Host-virus interaction;Reference proteome	16.5191	16.4914	15.735	16.6913	16.7423	16.6558	0.447904	0.802195
D3Z0E6_MOUSE	3'(2'),5'-bisphosphate nucleotidase 1	Complete proteome;Proteomics identification;Reference proteome	17.5735	17.2397	16.9052	17.6591	17.7534	17.594	0.429345	1.01576
D6RHR9_MOUSE	DnaJ homolog subfamily B member 12	Complete proteome;Proteomics identification;Reference proteome	16.1675	16.1649	15.35	16.4245	16.3877	16.2172	0.448977	0.736638
F6U2C2_MOUSE	Ataxin-2 (Fragment)	Complete proteome;Proteomics identification;Reference proteome	17.0094	17.0749	16.4726	17.2884	17.2066	17.3424	0.426867	1.02889
F8WGM5_MOUSE	Syntaxin-binding protein 2 (Fragment)	Complete proteome;Proteomics identification;Reference proteome	15.4704	15.4106	14.4365	15.6571	15.6771	15.3905	0.469129	0.604708
PHP14_MOUSE	14 kDa phosphohistidine phosphatase	Complete proteome;Cytoplasm;Hydrolase;Protein phosphatase;Reference proteome	14.9563	14.9184	14.6557	15.296	15.2955	15.1619	0.407695	1.75612
A0A0A6YWP4_MOUSE	Complement factor H (Fragment)	Complete proteome;Disulfide bond;Proteomics identification;Reference proteome;Sushi	16.6128	16.7415	15.942	16.8406	17.085	16.6673	0.432219	0.716149
CP3AB_MOUSE	Cytochrome P450 3A11	Complete proteome;Direct protein sequencing;Endoplasmic reticulum;Heme;Iron;Membrane;Metal-binding;Microsome;Monooxygenase;Oxidoreductase;Reference proteome	22.825	22.5517	23.3724	23.6059	23.0677	23.3562	0.42692	0.675424
Q3URF5_MOUSE	Uncharacterized protein		17.2215	17.4363	17.1924	17.6621	17.754	17.6499	0.405288	2.07738
LANC2_MOUSE	LanC-like protein 2	Cell membrane;Complete proteome;Cytoplasm;Lipoprotein;Membrane;Myristate;Nucleus;Phosphoprotein;Reference proteome	15.2192	15.0415	13.9041	15.2842	15.175	15.2253	0.506576	0.541506
UBR4_MOUSE	E3 ubiquitin-protein ligase UBR4	Acetylation;Alternative splicing;Calmodulin-binding;Complete proteome;Cytoplasm;Cytoskeleton;Membrane;Metal-binding;Nucleus;Phosphoprotein;Reference proteome;Transferase;Transmembrane;Transmembrane helix;Ubl conjugation pathway;Zinc;Zinc-finger	17.8943	17.9534	17.4511	18.1854	18.2648	18.0952	0.415544	1.17754
ITIH1_MOUSE	Inter-alpha-trypsin inhibitor heavy chain H1	Complete proteome;Glycoprotein;Phosphoprotein;Protease inhibitor;Proteoglycan;Reference proteome;Secreted;Serine protease inhibitor;Signal	12.9909	13.0187	12.1922	13.1491	13.691	12.4346	0.357654	0.323701
LYRM4_MOUSE	LYR motif-containing protein 4	Complete proteome;Mitochondrion;Nucleus;Reference proteome	17.8604	17.7142	17.4094	18.1157	18.0846	18.0132	0.409813	1.40184
A0A087WNM5_MOUSE	Angio-associated migratory protein (Fragment)	Complete proteome;Proteomics identification;Reference proteome;Repeat;WD repeat	15.8032	15.8306	15.3965	16.1431	16.2235	15.8719	0.402725	1.07481
F16B1_MOUSE	Protein FAM160B1	Alternative splicing;Complete proteome;Reference proteome	15.4823	15.6108	14.7042	15.6968	15.9569	15.4418	0.4327	0.606323
D3Z670_MOUSE	NADH dehydrogenase [ubiquinone] 1 alpha subcomplex subunit 3	Complete proteome;Membrane;Proteomics identification;Reference proteome;Transmembrane;Transmembrane helix	15.5043	15.3514	15.9024	15.9396	15.5538	16.389	0.37478	0.571039
Q8C1E4_MOUSE	Protein transport protein SEC23	Cytoplasm;Cytoplasmic vesicle;ER-Golgi transport;Endoplasmic reticulum;Membrane;Metal-binding;Protein transport;Transport;Zinc	20.0291	19.9183	20.1057	20.4237	20.3526	20.4685	0.397275	2.46482
AIMP2_MOUSE	Aminoacyl tRNA synthase complex-interacting multifunctional protein 2	Apoptosis;Complete proteome;Cytoplasm;Developmental protein;Differentiation;Nucleus;Phosphoprotein;Protein biosynthesis;Reference proteome;Ubl conjugation	16.9284	16.8832	17.0925	17.432	17.2374	17.4212	0.395507	1.93683
FERM2_MOUSE	Fermitin family homolog 2	3D-structure;Cell adhesion;Cell junction;Cell membrane;Cell projection;Cell shape;Complete proteome;Cytoplasm;Cytoskeleton;Lipid-binding;Membrane;Nucleus;Phosphoprotein;Reference proteome;Wnt signaling pathway	18.155	18.2526	17.8398	18.4794	18.5691	18.4103	0.403821	1.41646
Q60950_MOUSE	MYB-1a		18.4112	18.5376	18.2241	18.7733	18.7758	18.8236	0.399921	1.90545
GDAP2_MOUSE	Ganglioside-induced differentiation-associated protein 2	Alternative splicing;Complete proteome;Phosphoprotein;Reference proteome	15.6344	15.6621	15.1494	15.9806	15.984	15.6983	0.405678	0.993341
SNX4_MOUSE	Sorting nexin-4	Acetylation;Complete proteome;Endosome;Lipid-binding;Membrane;Protein transport;Reference proteome;Transport	14.2866	14.0238	13.5152	14.4089	14.3533	14.344	0.426833	0.874081
EIF3I_MOUSE	Eukaryotic translation initiation factor 3 subunit I	Acetylation;Complete proteome;Cytoplasm;Direct protein sequencing;Initiation factor;Isopeptide bond;Phosphoprotein;Protein biosynthesis;Reference proteome;Repeat;Ubl conjugation;WD repeat	17.9293	17.8555	17.7234	18.2483	18.297	18.1418	0.392953	2.18385
A0A2I3BPY7_MOUSE	Ankycorbin	ANK repeat;Coiled coil;Complete proteome;Proteomics identification;Reference proteome	15.2192	15.073	15.0311	15.3676	15.6239	15.5021	0.390144	1.85476
RT34_MOUSE	28S ribosomal protein S34, mitochondrial	Complete proteome;Mitochondrion;Reference proteome;Ribonucleoprotein;Ribosomal protein	17.069	16.9906	16.8925	17.3928	17.5139	17.206	0.386876	1.70116
PREB_MOUSE	Prolactin regulatory element-binding protein	Activator;Complete proteome;DNA-binding;ER-Golgi transport;Endoplasmic reticulum;Membrane;Nitration;Nucleus;Protein transport;Reference proteome;Repeat;Transcription;Transcription regulation;Transmembrane;Transmembrane helix;Transport;WD repeat	17.9981	18.1504	17.9362	18.3657	18.491	18.4026	0.391543	2.21948
CP270_MOUSE	Cytochrome P450 2C70	Complete proteome;Endoplasmic reticulum;Heme;Iron;Membrane;Metal-binding;Microsome;Monooxygenase;Oxidoreductase;Reference proteome	19.9186	19.805	19.8446	20.3281	20.0695	20.3253	0.384887	1.85829
ASPD_MOUSE	Putative L-aspartate dehydrogenase	Complete proteome;Direct protein sequencing;NAD;NADP;Oxidoreductase;Phosphoprotein;Pyridine nucleotide biosynthesis;Reference proteome	21.7711	21.5323	21.7942	22.1091	22.0014	22.162	0.391661	1.81904
AKC1H_MOUSE	Aldo-keto reductase family 1 member C18	Alternative splicing;Complete proteome;Cytoplasm;NADP;Oxidoreductase;Reference proteome	19.2398	19.4348	19.618	19.7469	19.7963	19.9323	0.394322	1.49125
NUDC_MOUSE	Nuclear migration protein nudC	3D-structure;Acetylation;Cell cycle;Cell division;Coiled coil;Complete proteome;Cytoplasm;Cytoskeleton;Microtubule;Mitosis;Nucleus;Phosphoprotein;Reference proteome	19.3115	19.2159	19.0742	19.6107	19.5908	19.5742	0.391346	2.3049
ITB1_MOUSE	Integrin beta-1	3D-structure;Acetylation;Alternative splicing;Cell adhesion;Cell junction;Cell membrane;Cell projection;Complete proteome;Disulfide bond;Endosome;Glycoprotein;Integrin;Isopeptide bond;Magnesium;Membrane;Metal-binding;Phosphoprotein;Receptor;Reference proteome;Repeat;Signal;Transmembrane;Transmembrane helix;Ubl conjugation	19.4372	19.5815	19.2886	19.7374	19.9008	19.8433	0.391404	1.80249
DHB11_MOUSE	Estradiol 17-beta-dehydrogenase 11	Alternative splicing;Complete proteome;Cytoplasm;Lipid biosynthesis;Lipid metabolism;NADP;Oxidoreductase;Reference proteome;Secreted;Signal;Steroid biosynthesis	19.713	19.2534	19.6326	20.0281	19.9547	19.8115	0.398417	1.20553
Q3TKM5_MOUSE	Isocitrate dehydrogenase [NAD] subunit, mitochondrial	Mitochondrion;Transit peptide;Tricarboxylic acid cycle	17.5776	17.5062	16.8318	17.9035	17.9113	17.2881	0.3958	0.557504
J3QN89_MOUSE	Angio-associated migratory protein	Coiled coil;Complete proteome;Proteomics identification;Reference proteome;WD repeat	15.0137	15.2151	14.7357	15.5249	15.6236	14.9215	0.368489	0.640106
Q6ZPT2_MOUSE	MKIAA1352 protein (Fragment)	ATP-binding;Aminoacyl-tRNA synthetase;Coiled coil;Ligase;Nucleotide-binding;Protein biosynthesis	17.3898	17.2945	16.9312	17.6393	17.6649	17.506	0.39827	1.26151
SF3B1_MOUSE	Splicing factor 3B subunit 1	Acetylation;Citrullination;Complete proteome;Isopeptide bond;Nucleus;Phosphoprotein;RNA-binding;Reference proteome;Repeat;Spliceosome;Ubl conjugation;mRNA processing;mRNA splicing	17.4395	17.3017	16.7448	17.6461	17.7518	17.2976	0.403159	0.730397
FKBP4_MOUSE	Peptidyl-prolyl cis-trans isomerase FKBP4	Acetylation;Chaperone;Complete proteome;Cytoplasm;Cytoskeleton;Direct protein sequencing;Isomerase;Isopeptide bond;Methylation;Microtubule;Mitochondrion;Nucleus;Phosphoprotein;Reference proteome;Repeat;Rotamase;TPR repeat;Ubl conjugation	20.5255	20.6078	20.2141	20.891	20.8249	20.8163	0.394895	1.49601
Q9Z1R9_MOUSE	MCG124046	Complete proteome;Disulfide bond;Hydrolase;Protease;Proteomics identification;Reference proteome;Serine protease;Signal	19.209	18.756	19.2572	19.5189	19.4624	19.4473	0.402118	1.17349
A0A140LJB7_MOUSE	COP9 signalosome complex subunit 1	Coiled coil;Complete proteome;Cytoplasm;Proteomics identification;Reference proteome	18.7771	19.0024	18.7344	18.9372	19.2239	19.4739	0.37372	0.996257
Q3UFK4_MOUSE	Uncharacterized protein	WD repeat	15.7284	15.7867	15.2964	16.0275	16.1087	15.8689	0.397912	1.10117
Q69ZP5_MOUSE	MKIAA1181 protein (Fragment)	Membrane;Transmembrane;Transmembrane helix	16.0117	15.9954	15.1261	16.1592	16.2366	16.0511	0.437862	0.667645
Q3TC66_MOUSE	Serine/threonine-protein kinase RIO3	Immunity;Innate immunity;Kinase;Magnesium;Metal-binding;Nucleotide-binding;Serine/threonine-protein kinase;Transferase	15.6551	15.4833	15.1826	15.9509	16.0263	15.4775	0.377861	0.791731
A2AMI2_MOUSE	Eukaryotic translation initiation factor 4 gamma 3	Coiled coil;Complete proteome;Proteomics identification;Reference proteome	13.3049	13.2907	12.3123	13.5065	13.5391	13.1967	0.444768	0.571533
LYPA2_MOUSE	Acyl-protein thioesterase 2	Complete proteome;Cytoplasm;Direct protein sequencing;Fatty acid metabolism;Hydrolase;Lipid metabolism;Lipoprotein;Palmitate;Phosphoprotein;Reference proteome	16.7636	16.8999	16.0739	16.962	17.0265	17.0277	0.426228	0.764402
RM11_MOUSE	39S ribosomal protein L11, mitochondrial	Complete proteome;Mitochondrion;Reference proteome;Ribonucleoprotein;Ribosomal protein;Transit peptide	16.8637	16.858	16.6264	17.1699	17.2236	17.1166	0.387327	2.00124
GATB_MOUSE	Glutamyl-tRNA(Gln) amidotransferase subunit B, mitochondrial	ATP-binding;Complete proteome;Ligase;Mitochondrion;Nucleotide-binding;Protein biosynthesis;Reference proteome;Transit peptide	15.3572	15.3721	14.9365	15.5806	15.8039	15.4498	0.389472	1.03768
E9PVC5_MOUSE	Eukaryotic translation initiation factor 4 gamma 1	Complete proteome;Proteomics identification;Reference proteome	18.3537	18.4132	17.848	18.6006	18.6514	18.5636	0.400242	1.03787
ARFG1_MOUSE	ADP-ribosylation factor GTPase-activating protein 1	Acetylation;Alternative splicing;Complete proteome;Cytoplasm;ER-Golgi transport;GTPase activation;Golgi apparatus;Metal-binding;Phosphoprotein;Protein transport;Reference proteome;Transport;Zinc;Zinc-finger	15.8272	15.9544	15.7906	16.028	16.3234	16.3387	0.372601	1.52698
ZPR1_MOUSE	Zinc finger protein ZPR1	3D-structure;Cell projection;Complete proteome;Cytoplasm;Developmental protein;Differentiation;Metal-binding;Nucleus;Reference proteome;Repeat;Zinc;Zinc-finger;mRNA processing;mRNA splicing	16.1192	16.0816	15.1903	16.2558	16.2806	16.161	0.435431	0.643056
Q0PD35_MOUSE	RAB21, member RAS oncogene family		15.7471	15.745	15.4793	16.1564	16.0962	15.8454	0.375555	1.34758
F6U775_MOUSE	Dynamin-like 120 kDa protein, mitochondrial (Fragment)	Coiled coil;Complete proteome;Proteomics identification;Reference proteome	14.8368	15.3472	14.4241	15.068	15.1845	15.5812	0.408579	0.590999
DTX3L_MOUSE	E3 ubiquitin-protein ligase DTX3L	Acetylation;Alternative splicing;Antiviral defense;Chromatin regulator;Complete proteome;Cytoplasm;DNA damage;DNA repair;Endosome;Immunity;Innate immunity;Lysosome;Membrane;Metal-binding;Nucleus;Phosphoprotein;Protein transport;Reference proteome;Transferase;Transport;Ubl conjugation;Ubl conjugation pathway;Zinc;Zinc-finger	17.9883	18.1147	17.6214	18.3286	18.4004	18.1574	0.387328	1.10672
Q3TUS8_MOUSE	Uncharacterized protein	Membrane;Transmembrane;Transmembrane helix	15.4762	16.223	14.5676	15.8155	16.1355	15.8795	0.521222	0.460763
MAAI_MOUSE	Maleylacetoacetate isomerase	3D-structure;Acetylation;Complete proteome;Cytoplasm;Isomerase;Multifunctional enzyme;Phenylalanine catabolism;Phosphoprotein;Reference proteome;Transferase;Tyrosine catabolism	18.6451	18.5154	18.5145	18.8522	18.7225	19.1906	0.363429	1.1697
AAMDC_MOUSE	Mth938 domain-containing protein	Alternative splicing;Complete proteome;Cytoplasm;Reference proteome	16.822	17.0868	15.8165	17.0141	17.063	17.058	0.469973	0.5352
A0A1B0GSU0_MOUSE	Aldehyde dehydrogenase family 16 member A1	Complete proteome;Proteomics identification;Reference proteome	19.045	18.9831	18.9011	19.4289	19.3078	19.3179	0.375158	2.56072
RLA2_MOUSE	60S acidic ribosomal protein P2	Acetylation;Complete proteome;Direct protein sequencing;Phosphoprotein;Reference proteome;Ribonucleoprotein;Ribosomal protein	21.4807	21.573	21.6007	21.8476	21.8611	22.0601	0.371485	2.05714
EYA3_MOUSE	Eyes absent homolog 3	Activator;Alternative splicing;Chromatin regulator;Complete proteome;Cytoplasm;DNA damage;DNA repair;Developmental protein;Hydrolase;Magnesium;Metal-binding;Nucleus;Phosphoprotein;Protein phosphatase;Reference proteome;Transcription;Transcription regulation	12.7778	13.5295	12.3892	13.3536	13.7495	12.7987	0.401748	0.390759
Q3UDA8_MOUSE	Uncharacterized protein	Acyltransferase;Transferase	19.6372	19.618	18.4283	19.8449	19.8451	19.356	0.454181	0.453232
Q3U0U6_MOUSE	Uncharacterized protein	Disulfide bond;Hydrolase;Membrane;Protease;Serine protease;Transmembrane;Transmembrane helix	16.1056	16.0751	15.8642	16.5837	16.5097	16.0176	0.355334	0.854736
MYPN_MOUSE	Myopalladin	Actin-binding;Coiled coil;Complete proteome;Cytoplasm;Disulfide bond;Immunoglobulin domain;Nucleus;Phosphoprotein;Reference proteome;Repeat	15.623	15.7727	15.2435	15.9295	15.9673	15.9087	0.388739	1.15392
F7AT44_MOUSE	Toll-interacting protein	Complete proteome;Proteomics identification;Reference proteome	17.0088	17.0445	17.4936	17.2638	17.968	17.3814	0.355412	0.592946
CHM4B_MOUSE	Charged multivesicular body protein 4b	Acetylation;Coiled coil;Complete proteome;Cytoplasm;Endosome;Membrane;Nucleus;Phosphoprotein;Protein transport;Reference proteome;Transport;Ubl conjugation	18.5228	18.5095	17.9498	18.6533	18.8243	18.6835	0.392961	0.937332
EKI2_MOUSE	Ethanolamine kinase 2	ATP-binding;Alternative splicing;Complete proteome;Kinase;Lipid biosynthesis;Lipid metabolism;Nucleotide-binding;Phospholipid biosynthesis;Phospholipid metabolism;Reference proteome;Transferase	17.6664	17.4319	17.0237	17.9277	17.7515	17.6075	0.388212	0.862317
Q0VGU0_MOUSE	SAR1 gene homolog B (S. cerevisiae)	ER-Golgi transport;Endoplasmic reticulum;GTP-binding;Golgi apparatus;Nucleotide-binding;Protein transport;Transport	19.9735	20.009	19.4927	20.2209	20.246	20.1723	0.38798	1.08641
A0A1G5SJJ3_MOUSE	Irgm1		17.3159	18.1759	17.4998	17.8977	18.2222	18.1063	0.411547	0.671411
D3Z6I8_MOUSE	Tropomyosin alpha-3 chain	Coiled coil;Complete proteome;Proteomics identification;Reference proteome	18.254	18.1609	17.9274	18.5658	18.5379	18.3533	0.371562	1.46351
G3UXX3_MOUSE	Sepiapterin reductase	Complete proteome;Proteomics identification;Reference proteome	19.2956	19.3606	18.4261	19.4418	19.4749	19.4425	0.425635	0.636682
ICT1_MOUSE	Peptidyl-tRNA hydrolase ICT1, mitochondrial	3D-structure;Alternative splicing;Complete proteome;Hydrolase;Mitochondrion;Protein biosynthesis;Reference proteome;Ribonucleoprotein;Ribosomal protein;Transit peptide	16.6373	16.6928	16.6885	16.9888	16.9726	17.1535	0.365426	2.42219
RM22_MOUSE	39S ribosomal protein L22, mitochondrial	Complete proteome;Mitochondrion;Reference proteome;Ribonucleoprotein;Ribosomal protein;Transit peptide	14.2383	14.377	12.5829	14.6605	14.7822	12.5917	0.27873	0.11022
RAI14_MOUSE	Ankycorbin	ANK repeat;Acetylation;Cell junction;Coiled coil;Complete proteome;Cytoplasm;Cytoskeleton;Differentiation;Nucleus;Phosphoprotein;Reference proteome;Repeat;Spermatogenesis	15.162	14.9794	15.0896	15.473	15.4535	15.4074	0.367631	2.53959
Q3TX72_MOUSE	Peptidylprolyl isomerase	Isomerase;Repeat;Rotamase;TPR repeat	20.079	20.1203	19.8937	20.4067	20.4864	20.3013	0.367162	1.85561
ETFA_MOUSE	Electron transfer flavoprotein subunit alpha, mitochondrial	Acetylation;Complete proteome;Direct protein sequencing;Electron transport;FAD;Flavoprotein;Mitochondrion;Phosphoprotein;Reference proteome;Transit peptide;Transport	23.9271	24.0621	23.8351	24.2954	24.2863	24.3478	0.368399	2.23509
A0A1L1SSA4_MOUSE	Centrosomal protein of 164 kDa	Coiled coil;Complete proteome;Proteomics identification;Reference proteome	16.9123	16.737	16.3077	17.0438	17.0129	17.0612	0.386967	1.0079
CCD22_MOUSE	Coiled-coil domain-containing protein 22	Coiled coil;Complete proteome;Endosome;Phosphoprotein;Protein transport;Reference proteome;Transport;Ubl conjugation pathway	16.7323	16.8076	16.2485	16.9206	16.98	17.0405	0.384258	1.00983
Q3TWM9_MOUSE	Uncharacterized protein (Fragment)	Disulfide bond	19.2728	19.3411	19.4756	19.2418	19.6374	20.1625	0.317376	0.508616
Q3TVJ1_MOUSE	Uncharacterized protein	Hydrolase;Protease;Signal;Thiol protease	14.5322	14.7974	14.717	15.0495	15.0383	15.0625	0.3679	2.02107
F7BX26_MOUSE	Serine/threonine-protein phosphatase (Fragment)	Complete proteome;Hydrolase;Proteomics identification;Reference proteome;Repeat;TPR repeat	15.2791	15.1426	15.1252	15.6206	15.5734	15.4429	0.363378	2.13881
A0A1G5SJA5_MOUSE	OTTMUSWSBP00075795		18.985	19.3124	18.9842	19.2622	19.5346	19.5798	0.365004	1.16317
Q5SS40_MOUSE	Tyrosine 3-monooxygenase/tryptophan 5-monooxygenase activation protein, epsilon polypeptide, isoform CRA_c	Monooxygenase;Oxidoreductase	21.3941	21.5447	21.0071	21.6723	21.6826	21.7292	0.379383	1.10754
TMX1_MOUSE	Thioredoxin-related transmembrane protein 1	Complete proteome;Disulfide bond;Electron transport;Endoplasmic reticulum;Membrane;Phosphoprotein;Redox-active center;Reference proteome;Signal;Transmembrane;Transmembrane helix;Transport	16.525	16.6004	16.546	16.9705	17.0402	16.729	0.356079	1.67137
A0T1J8_MOUSE	LIM domain only 7	Coiled coil;LIM domain;Metal-binding;Zinc	15.2638	15.3434	14.913	15.4592	15.7243	15.4392	0.36746	1.0727
NOP58_MOUSE	Nucleolar protein 58	Complete proteome;Isopeptide bond;Nucleus;Phosphoprotein;Reference proteome;Ribonucleoprotein;Ribosome biogenesis;Ubl conjugation	15.3678	15.4759	15.2691	15.8302	15.816	15.5398	0.35775	1.48275
CAPR1_MOUSE	Caprin-1	Acetylation;Cell projection;Coiled coil;Complete proteome;Cytoplasm;Differentiation;Glycoprotein;Methylation;Phosphoprotein;Protein synthesis inhibitor;RNA-binding;Reference proteome	17.0386	17.0881	16.6054	17.2204	17.3389	17.3009	0.375999	1.12453
VINEX_MOUSE	Vinexin	Cell adhesion;Cell junction;Complete proteome;Cytoplasm;Cytoskeleton;Phosphoprotein;Reference proteome;Repeat;SH3 domain	15.258	14.9954	14.8605	15.3826	15.5531	15.2756	0.36578	1.21092
CROCC_MOUSE	Rootletin	Alternative splicing;Cell cycle;Cell projection;Cilium;Cilium biogenesis/degradation;Coiled coil;Complete proteome;Cytoplasm;Cytoskeleton;Direct protein sequencing;Phosphoprotein;Reference proteome	15.9612	15.8737	15.605	16.1419	16.2593	16.1409	0.367391	1.49056
Q3TE70_MOUSE	Tyrosine-protein phosphatase non-receptor type	Cytoplasm;Hydrolase;Protein phosphatase;SH2 domain	16.3052	16.6312	15.6384	16.595	16.7501	16.4662	0.412146	0.609107
MDR1A_MOUSE	Multidrug resistance protein 1A	3D-structure;ATP-binding;Cell membrane;Complete proteome;Direct protein sequencing;Glycoprotein;Membrane;Nucleotide-binding;Phosphoprotein;Reference proteome;Repeat;Translocase;Transmembrane;Transmembrane helix;Transport	17.3188	17.1536	16.643	17.5171	17.433	17.3222	0.385617	0.848575
V9GX38_MOUSE	Predicted gene 17190	Complete proteome;Proteomics identification;RNA-binding;Reference proteome	18.7055	18.9264	18.1266	18.9754	18.9677	19.0087	0.397718	0.766613
NUBPL_MOUSE	Iron-sulfur protein NUBPL	ATP-binding;Complete proteome;Iron;Iron-sulfur;Metal-binding;Mitochondrion;Nucleotide-binding;Reference proteome;Transit peptide	14.9448	14.8835	14.3512	15.1831	15.1793	14.956	0.379628	0.870778
PCP_MOUSE	Lysosomal Pro-X carboxypeptidase	Alternative splicing;Carboxypeptidase;Complete proteome;Disulfide bond;Glycoprotein;Hydrolase;Lysosome;Protease;Reference proteome;Signal;Zymogen	14.9258	14.7925	14.1435	15.0701	15.2461	14.6843	0.379571	0.576803
A0A1D5RLL3_MOUSE	Protein EFR3 homolog A	Complete proteome;Proteomics identification;Reference proteome	16.1619	16.175	15.871	16.4581	16.4814	16.3648	0.365533	1.59098
Q8BUP7_MOUSE	Uncharacterized protein	ATP-binding;Nucleotide-binding	16.1163	16.0978	16.204	16.4915	16.0988	16.8197	0.330592	0.716407
COIA1_MOUSE	Collagen alpha-1(XVIII) chain	3D-structure;Alternative promoter usage;Alternative splicing;Basement membrane;Cell adhesion;Collagen;Complete proteome;Direct protein sequencing;Disulfide bond;Extracellular matrix;Glycoprotein;Hydroxylation;Metal-binding;Phosphoprotein;Reference proteome;Repeat;Secreted;Signal;Zinc	16.36	16.5069	15.6447	16.5688	16.727	16.4099	0.398033	0.637527
Q3TYT1_MOUSE	5-demethoxyubiquinone hydroxylase, mitochondrial	Complete proteome;Iron;Membrane;Metal-binding;Mitochondrion;Mitochondrion inner membrane;Monooxygenase;Oxidoreductase;Proteomics identification;Reference proteome;Ubiquinone biosynthesis	18.2103	18.4694	18.0733	18.4433	18.8081	18.5786	0.359003	1.07074
E0CYQ2_MOUSE	NudC domain-containing protein 2	Complete proteome;Proteomics identification;Reference proteome	17.7703	17.7499	17.2175	17.9749	17.9488	17.9487	0.378239	0.978262
SNRPA_MOUSE	U1 small nuclear ribonucleoprotein A	Acetylation;Complete proteome;Methylation;Nucleus;RNA-binding;Reference proteome;Repeat;Ribonucleoprotein;Spliceosome;mRNA processing;mRNA splicing	17.7648	17.708	17.6166	18.0009	18.0891	18.0705	0.357013	2.66495
GNMT_MOUSE	Glycine N-methyltransferase	3D-structure;Acetylation;Complete proteome;Cytoplasm;Folate-binding;Methyltransferase;Phosphoprotein;Reference proteome;S-adenosyl-L-methionine;Transferase	23.5074	23.3614	23.9807	23.8905	23.724	24.3127	0.359255	0.631795
VP26B_MOUSE	Vacuolar protein sorting-associated protein 26B	3D-structure;Alternative splicing;Complete proteome;Cytoplasm;Endosome;Membrane;Phosphoprotein;Protein transport;Reference proteome;Transport	18.1095	18.0913	17.4431	18.304	18.3709	18.1187	0.383291	0.760648
Q3ULG4_MOUSE	Uncharacterized protein	Coiled coil	18.9599	19.0405	18.3415	19.0247	19.241	19.2281	0.383969	0.762601
Q3UF95_MOUSE	Large proline-rich protein BAG6	Complete proteome;Proteomics identification;Reference proteome	16.185	16.361	16.2775	16.6327	16.651	16.6092	0.356489	2.61782
DAP1_MOUSE	Death-associated protein 1	Acetylation;Apoptosis;Autophagy;Complete proteome;Phosphoprotein;Reference proteome	16.9407	16.9987	16.6972	17.1865	17.3886	17.1276	0.355338	1.36538
ADT1_MOUSE	ADP/ATP translocase 1	Acetylation;Complete proteome;Direct protein sequencing;Membrane;Mitochondrion;Mitochondrion inner membrane;Phosphoprotein;Reference proteome;Repeat;S-nitrosylation;Transmembrane;Transmembrane helix;Transport	21.9246	22.0432	21.4524	22.1527	22.2396	22.15	0.374025	0.957712
CUL2_MOUSE	Cullin-2	Acetylation;Alternative splicing;Complete proteome;Isopeptide bond;Phosphoprotein;Reference proteome;Ubl conjugation;Ubl conjugation pathway	15.4758	15.2168	15.0224	15.7639	15.6847	15.3235	0.35238	0.868863
DCXR_MOUSE	L-xylulose reductase	Acetylation;Carbohydrate metabolism;Cell membrane;Complete proteome;Glucose metabolism;Membrane;Methylation;NADP;Oxidoreductase;Reference proteome;Xylose metabolism	21.2507	21.2026	21.0481	21.4481	21.5294	21.5859	0.354012	2.07816
Q70YN3_MOUSE	Cytochrome c oxidase subunit 1	Copper;Electron transport;Heme;Iron;Membrane;Metal-binding;Mitochondrion;Mitochondrion inner membrane;Oxidoreductase;Respiratory chain;Transmembrane;Transmembrane helix;Transport	16.3481	16.5953	17.4094	17.0015	16.7112	17.7251	0.361706	0.339794
RL32_MOUSE	60S ribosomal protein L32	Complete proteome;Isopeptide bond;Phosphoprotein;Reference proteome;Ribonucleoprotein;Ribosomal protein;Ubl conjugation	21.5157	21.6057	21.1544	21.7128	21.6878	21.9537	0.359524	1.0433
D3Z7B3_MOUSE	Microtubule-associated tumor suppressor 1 homolog (Fragment)	Coiled coil;Complete proteome;Proteomics identification;Reference proteome	15.5769	15.9029	15.3351	15.9482	16.0031	15.9744	0.370266	1.05253
Q3U3N7_MOUSE	Uncharacterized protein	Coiled coil;TPR repeat	18.2375	18.124	18.3996	18.6225	18.5409	18.6615	0.354612	1.81093
Q3TDW9_MOUSE	Uncharacterized protein (Fragment)	Coiled coil	12.2949	12.6707	11.5277	12.5519	12.5724	12.6416	0.424224	0.557402
A0A0R4J0F6_MOUSE	Cyclin-G-associated kinase	Complete proteome;Proteomics identification;Reference proteome	15.3862	15.4859	15.1112	15.4975	15.8091	15.7358	0.353025	1.13481
CTNA1_MOUSE	Catenin alpha-1	3D-structure;Acetylation;Cell adhesion;Cell junction;Cell membrane;Complete proteome;Cytoplasm;Cytoskeleton;Direct protein sequencing;Isopeptide bond;Membrane;Phosphoprotein;Reference proteome;Ubl conjugation	19.918	19.8473	19.7018	20.1736	20.1931	20.1575	0.352421	2.26329
ALAT2_MOUSE	Alanine aminotransferase 2	Acetylation;Aminotransferase;Complete proteome;Pyridoxal phosphate;Reference proteome;Transferase	21.454	21.2698	21.3434	21.6415	21.5792	21.883	0.345491	1.49449
FLOT1_MOUSE	Flotillin-1	Cell membrane;Complete proteome;Direct protein sequencing;Endosome;Membrane;Phosphoprotein;Reference proteome	15.302	15.5409	15.0705	15.5502	15.7148	15.7283	0.359983	1.14868
Q8CFZ3_MOUSE	Propionyl Coenzyme A carboxylase, beta polypeptide		19.7689	19.6576	19.5333	20.1238	20.1073	19.7549	0.342086	1.16377
A0A0R4J0G4_MOUSE	Ran-binding protein 10	Complete proteome;Proteomics identification;Reference proteome	12.7034	12.5911	11.3909	12.7481	12.9312	12.3096	0.434509	0.401023
Q9Z295_MOUSE	Putative glycogen storage disease type 1b protein	Membrane;Transmembrane;Transmembrane helix	17.3795	17.3017	17.5609	17.7017	17.7836	17.811	0.35137	1.86607
SYYM_MOUSE	Tyrosine--tRNA ligase, mitochondrial	ATP-binding;Acetylation;Aminoacyl-tRNA synthetase;Complete proteome;Ligase;Mitochondrion;Nucleotide-binding;Protein biosynthesis;Reference proteome;Transit peptide	15.707	15.7776	15.2265	15.9861	16.1018	15.6961	0.357652	0.781548
PGAM5_MOUSE	Serine/threonine-protein phosphatase PGAM5, mitochondrial	Acetylation;Alternative splicing;Complete proteome;Hydrolase;Membrane;Mitochondrion;Mitochondrion outer membrane;Necrosis;Phosphoprotein;Reference proteome;Transmembrane;Transmembrane helix	17.4483	17.6282	17.082	17.7726	17.7601	17.7205	0.3649	1.06198
SC22B_MOUSE	Vesicle-trafficking protein SEC22b	3D-structure;Acetylation;Coiled coil;Complete proteome;Direct protein sequencing;ER-Golgi transport;Endoplasmic reticulum;Golgi apparatus;Membrane;Phosphoprotein;Protein transport;Reference proteome;Transmembrane;Transmembrane helix;Transport	18.9327	18.883	18.8149	19.1533	19.335	19.1778	0.345161	2.1859
ASPH_MOUSE	Aspartyl/asparaginyl beta-hydroxylase	Alternative splicing;Calcium;Complete proteome;Dioxygenase;Disulfide bond;Endoplasmic reticulum;Glycoprotein;Iron;Membrane;Metal-binding;Oxidoreductase;Phosphoprotein;Reference proteome;Repeat;Sarcoplasmic reticulum;Signal-anchor;TPR repeat;Transmembrane;Transmembrane helix	16.7418	16.7978	16.3688	17.0235	17.0768	16.8763	0.356032	1.13591
CPNE3_MOUSE	Copine-3	Cell junction;Cell membrane;Complete proteome;Cytoplasm;Membrane;Nucleus;Phosphoprotein;Reference proteome;Repeat	18.803	18.7517	18.8829	19.1831	19.22	19.0709	0.34548	2.37506
RT35_MOUSE	28S ribosomal protein S35, mitochondrial	Complete proteome;Mitochondrion;Reference proteome;Ribonucleoprotein;Ribosomal protein;Transit peptide	15.3839	15.3476	15.1605	15.4475	15.7281	15.742	0.341837	1.35108
ERG24_MOUSE	Delta(14)-sterol reductase	Cholesterol biosynthesis;Cholesterol metabolism;Complete proteome;Endoplasmic reticulum;Lipid biosynthesis;Lipid metabolism;Membrane;Microsome;NADP;Oxidoreductase;Reference proteome;Steroid biosynthesis;Steroid metabolism;Sterol biosynthesis;Sterol metabolism;Transmembrane;Transmembrane helix	15.1136	15.1398	15.5742	15.6278	15.6102	15.6675	0.359333	1.12423
J3QQ49_MOUSE	Protein NLRC3	ATP-binding;Complete proteome;Nucleotide-binding;Proteomics identification;Reference proteome;Repeat	16.7492	16.8777	16.2931	17.0857	17.1892	16.6918	0.348865	0.679625
CC50A_MOUSE	Cell cycle control protein 50A	Acetylation;Cell membrane;Complete proteome;Cytoplasmic vesicle;Glycoprotein;Golgi apparatus;Lipid transport;Membrane;Reference proteome;Transmembrane;Transmembrane helix;Transport	15.1371	15.1599	15.5275	15.623	15.6608	15.6024	0.353921	1.299
D3YW66_MOUSE	Ubiquinone biosynthesis monooxygenase COQ6, mitochondrial	Cell projection;Complete proteome;FAD;Flavoprotein;Golgi apparatus;Membrane;Mitochondrion;Mitochondrion inner membrane;Monooxygenase;Oxidoreductase;Proteomics identification;Reference proteome;Signal;Ubiquinone biosynthesis	17.9203	18.1129	17.6771	18.2519	18.1559	18.3545	0.350674	1.19005
EBP_MOUSE	3-beta-hydroxysteroid-Delta(8),Delta(7)-isomerase	Acetylation;Cholesterol biosynthesis;Cholesterol metabolism;Complete proteome;Cytoplasmic vesicle;Direct protein sequencing;Disease mutation;Endoplasmic reticulum;Isomerase;Lipid biosynthesis;Lipid metabolism;Membrane;Nucleus;Reference proteome;Steroid biosynthesis;Steroid metabolism;Sterol biosynthesis;Sterol metabolism;Transmembrane;Transmembrane helix	17.7132	17.7458	17.072	17.8557	18.0117	17.7734	0.369926	0.736673
MPRI_MOUSE	Cation-independent mannose-6-phosphate receptor	Acetylation;Complete proteome;Disulfide bond;Glycoprotein;Lysosome;Membrane;Methylation;Phosphoprotein;Receptor;Reference proteome;Repeat;Signal;Transmembrane;Transmembrane helix;Transport	16.278	16.316	15.9352	16.5359	16.7688	16.2289	0.334784	0.780629
A0A1L1SU77_MOUSE	Sialate O-acetylesterase	Complete proteome;Proteomics identification;Reference proteome	17.5996	17.8747	17.7542	18.0628	18.0887	18.1146	0.345833	1.88734
Q3TR43_MOUSE	Uncharacterized protein	Membrane;Transmembrane;Transmembrane helix	19.3113	19.2606	18.7992	19.4829	19.5664	19.3908	0.356355	0.978817
CSRP1_MOUSE	Cysteine and glycine-rich protein 1	Acetylation;Complete proteome;Direct protein sequencing;Isopeptide bond;LIM domain;Metal-binding;Nucleus;Phosphoprotein;Reference proteome;Repeat;Ubl conjugation;Zinc	16.2283	16.2023	16.077	16.4848	16.5605	16.4824	0.340033	2.50936
A0A140T8I9_MOUSE	Phosphatidylinositol 4-kinase alpha	Complete proteome;Kinase;Proteomics identification;Reference proteome;Transferase	16.7067	16.8856	16.2875	17.0218	17.0767	16.8518	0.35685	0.875718
A0A2I3BRL8_MOUSE	Predicted gene 7324	Complete proteome;RNA-binding;Reference proteome	15.1695	15.0638	14.1884	15.1663	15.6504	14.6288	0.341249	0.327422
BASI_MOUSE	Basigin	Alternative splicing;Cell membrane;Complete proteome;Direct protein sequencing;Disulfide bond;Glycoprotein;Immunoglobulin domain;Lectin;Mannose-binding;Membrane;Phosphoprotein;Reference proteome;Signal;Transmembrane;Transmembrane helix	19.1013	19.1423	18.3046	19.1989	19.2527	19.2551	0.386181	0.637383
D3Z027_MOUSE	Heat shock protein 105 kDa (Fragment)	Complete proteome;Proteomics identification;Reference proteome	16.0111	16.3025	15.9233	16.3873	16.3621	16.5246	0.345711	1.29372
A0A338P7L8_MOUSE	Charged multivesicular body protein 2b	Coiled coil;Complete proteome;Proteomics identification;Reference proteome	16.3381	16.308	15.2932	16.4231	16.4624	16.2841	0.410091	0.517814
G3UX15_MOUSE	26S proteasome non-ATPase regulatory subunit 11 (Fragment)	Complete proteome;Proteomics identification;Reference proteome	17.7091	17.8446	17.5502	17.9364	18.1387	18.0497	0.340306	1.52186
TM10C_MOUSE	tRNA methyltransferase 10 homolog C	Coiled coil;Complete proteome;Methyltransferase;Mitochondrion;Mitochondrion nucleoid;Phosphoprotein;Reference proteome;S-adenosyl-L-methionine;Transferase;Transit peptide;tRNA processing	15.1661	15.0352	15.0891	15.4808	15.5656	15.2406	0.332218	1.47447
TIM9_MOUSE	Mitochondrial import inner membrane translocase subunit Tim9	Acetylation;Chaperone;Complete proteome;Direct protein sequencing;Disulfide bond;Membrane;Metal-binding;Mitochondrion;Mitochondrion inner membrane;Protein transport;Reference proteome;Translocation;Transport;Zinc	17.5586	17.5582	17.9321	17.9402	17.9743	18.168	0.344518	1.13015
HYPDH_MOUSE	Hydroxyproline dehydrogenase	Acetylation;Complete proteome;FAD;Flavoprotein;Oxidoreductase;Proline metabolism;Reference proteome	20.5343	20.3975	20.1909	20.7402	20.8255	20.576	0.339677	1.28672
PICAL_MOUSE	Phosphatidylinositol-binding clathrin assembly protein	Acetylation;Alternative splicing;Cell membrane;Coated pit;Complete proteome;Cytoplasmic vesicle;Developmental protein;Endocytosis;Golgi apparatus;Isopeptide bond;Membrane;Nucleus;Phosphoprotein;Reference proteome;Ubl conjugation	18.9498	19.018	18.9456	19.2458	19.2614	19.407	0.333628	2.38705
Q80XK1_MOUSE	Cyp2a5 protein (Fragment)	Heme;Iron;Membrane;Metal-binding;Monooxygenase;Oxidoreductase;Transmembrane;Transmembrane helix	21.5683	21.3996	21.4761	21.9353	21.7908	21.719	0.333688	1.8503
Q569X4_MOUSE	Proteasome (Prosome, macropain) 26S subunit, ATPase, 4	ATP-binding;Coiled coil;Nucleotide-binding;Proteasome	18.5495	18.5295	18.109	18.4982	18.4657	19.1586	0.311519	0.510021
FBN1_MOUSE	Fibrillin-1	Calcium;Complete proteome;Disulfide bond;EGF-like domain;Extracellular matrix;Glycoprotein;Hormone;Phosphoprotein;Reference proteome;Repeat;Secreted;Signal	17.0451	17.3875	16.5847	17.3529	17.4665	17.3074	0.369816	0.711761
GMFG_MOUSE	Glia maturation factor gamma	3D-structure;Acetylation;Complete proteome;Growth factor;Reference proteome	18.1631	17.956	17.214	18.1806	18.1849	18.1319	0.388092	0.602208
A0A1L1SRE8_MOUSE	Low-density lipoprotein receptor	Complete proteome;Disulfide bond;EGF-like domain;Membrane;Proteomics identification;Reference proteome;Repeat;Signal;Transmembrane;Transmembrane helix	18.3522	18.3323	17.9414	18.5318	18.6256	18.5036	0.345039	1.16946
A0A0A6YXV0_MOUSE	Acylamino-acid-releasing enzyme (Fragment)	Complete proteome;Proteomics identification;Reference proteome	14.8117	14.7287	14.1804	15.0011	15.1729	14.5563	0.336504	0.55147
Q3UIQ2_MOUSE	Uncharacterized protein		18.4995	18.6501	18.661	18.8453	18.7233	19.2027	0.320244	0.981101
SAMH1_MOUSE	Deoxynucleoside triphosphate triphosphohydrolase SAMHD1	3D-structure;Allosteric enzyme;Alternative splicing;Antiviral defense;Chromosome;Complete proteome;DNA damage;DNA repair;DNA replication;GTP-binding;Hydrolase;Immunity;Innate immunity;Isopeptide bond;Metal-binding;Nucleotide-binding;Nucleus;Phosphoprotein;Reference proteome;Ubl conjugation;Zinc	16.9576	17.0853	16.8181	17.2608	17.3821	17.2209	0.334274	1.66907
ERG28_MOUSE	Probable ergosterol biosynthetic protein 28	Complete proteome;Endoplasmic reticulum;Lipid biosynthesis;Lipid metabolism;Membrane;Reference proteome;Steroid biosynthesis;Steroid metabolism;Sterol biosynthesis;Sterol metabolism;Transmembrane;Transmembrane helix	16.7694	16.9694	16.4091	17.1087	17.192	16.8783	0.343685	0.844765
A0A087WPX9_MOUSE	WD repeat and FYVE domain-containing protein 1	Complete proteome;Proteomics identification;Reference proteome;WD repeat	15.7686	15.6072	15.2281	15.9503	15.9938	15.6826	0.340912	0.844535
PX11C_MOUSE	Peroxisomal membrane protein 11C	Alternative splicing;Complete proteome;Membrane;Peroxisome;Reference proteome;Transmembrane;Transmembrane helix	14.4621	14.5315	13.5369	14.7038	14.7092	14.2582	0.38026	0.46485
LAMP1_MOUSE	Lysosome-associated membrane glycoprotein 1	3D-structure;Cell membrane;Complete proteome;Direct protein sequencing;Disulfide bond;Endosome;Glycoprotein;Lysosome;Membrane;Reference proteome;Signal;Transmembrane;Transmembrane helix	17.8651	17.8196	17.6301	18.1108	18.092	18.1086	0.33219	1.99881
Q3UYN1_MOUSE	Pyridoxal phosphate homeostasis protein	Pyridoxal phosphate	16.8641	16.3695	17.5212	17.343	17.3228	17.3064	0.405798	0.536324
SYK_MOUSE	Lysine--tRNA ligase	ATP-binding;Acetylation;Aminoacyl-tRNA synthetase;Cell membrane;Complete proteome;Cytoplasm;Ligase;Membrane;Nucleotide-binding;Nucleus;Phosphoprotein;Protein biosynthesis;Reference proteome;Secreted;Transferase	18.0946	18.1878	18.0047	18.5024	18.4432	18.3249	0.327831	1.93686
A0A140LJ70_MOUSE	Protein arginine N-methyltransferase 1	Complete proteome;Methyltransferase;Proteomics identification;Reference proteome;S-adenosyl-L-methionine;Transferase	14.5626	14.4047	14.5136	14.7305	14.8586	14.868	0.325406	2.14164
HIP1R_MOUSE	Huntingtin-interacting protein 1-related protein	Acetylation;Actin-binding;Coiled coil;Complete proteome;Cytoplasm;Cytoplasmic vesicle;Endocytosis;Membrane;Reference proteome	15.6904	15.5853	15.1259	15.8668	15.9547	15.5912	0.336997	0.755578
E9PYH3_MOUSE	Ethanolamine-phosphate phospho-lyase	Complete proteome;Proteomics identification;Pyridoxal phosphate;Reference proteome	15.9073	15.5955	15.9072	16.0818	16.0332	16.2793	0.328092	1.20179
A0A0R4J119_MOUSE	Cytoplasmic FMR1-interacting protein	Complete proteome;Cytoplasm;Proteomics identification;Reference proteome	16.4354	16.6639	15.3807	16.5875	16.8297	16.2789	0.405402	0.403112
A0A2I3BQH8_MOUSE	Acyl-CoA-binding domain-containing protein 5	Coiled coil;Complete proteome;Lipid-binding;Membrane;Proteomics identification;Reference proteome;Signal;Transmembrane;Transmembrane helix;Transport	19.1072	19.0843	18.4496	19.1871	19.2525	19.264	0.354223	0.75047
B9EJ23_MOUSE	Cask protein	Coiled coil;SH3 domain	14.6872	14.8261	14.2232	14.9713	15.1171	14.6472	0.333073	0.658127
A0A0G2JGX3_MOUSE	ATP synthase F(0) complex subunit B1, mitochondrial (Fragment)	Coiled coil;Complete proteome;Membrane;Proteomics identification;Reference proteome;Transmembrane;Transmembrane helix	21.1165	21.1159	20.6908	21.3363	21.1805	21.4058	0.33313	0.997333
A0A140LJL0_MOUSE	CD81 antigen (Fragment)	Complete proteome;Membrane;Proteomics identification;Reference proteome;Transmembrane;Transmembrane helix	15.1274	15.3663	15.7816	15.6217	15.5567	16.0831	0.328746	0.57906
F7B6X4_MOUSE	Ataxin-2 (Fragment)	Complete proteome;Proteomics identification;Reference proteome	17.4203	17.5965	17.4309	17.8456	17.8362	17.738	0.324002	2.08332
E9Q944_MOUSE	KN motif and ankyrin repeat domains 1 (Fragment)	Coiled coil;Complete proteome;Proteomics identification;Reference proteome	16.4506	16.8919	15.6005	16.7744	16.9502	16.416	0.399209	0.413849
Q8CFA3_MOUSE	Nidogen-2	Calcium;Disulfide bond;EGF-like domain;Repeat;Signal	14.7127	14.6014	14.4722	14.8191	15.2423	14.6326	0.302561	0.715413
MIC19_MOUSE	MICOS complex subunit Mic19	Acetylation;Complete proteome;Cytoplasm;Direct protein sequencing;Disulfide bond;Lipoprotein;Membrane;Mitochondrion;Mitochondrion inner membrane;Myristate;Nucleus;Phosphoprotein;Reference proteome;Repressor;Transcription;Transcription regulation	19.5042	19.3433	19.5885	19.8036	19.759	19.8485	0.324982	1.88147
A0A087WP83_MOUSE	Vigilin	Coiled coil;Complete proteome;Proteomics identification;Reference proteome	20.1551	20.1689	19.8009	20.3855	20.4662	20.255	0.327262	1.1379
Q3UE29_MOUSE	Uncharacterized protein	Disulfide bond	18.1962	18.3821	18.3766	18.3331	18.5322	18.9774	0.295931	0.671423
E9Q9J4_MOUSE	Inositol hexakisphosphate and diphosphoinositol-pentakisphosphate kinase	ATP-binding;Complete proteome;Cytoplasm;Kinase;Nucleotide-binding;Proteomics identification;Reference proteome;Transferase	14.8257	14.978	14.6643	15.1199	15.3556	14.9359	0.314465	0.972523
B7ZCP6_MOUSE	Copine-1 (Fragment)	Complete proteome;Proteomics identification;Reference proteome	16.7557	16.7206	16.7872	16.9625	17.1544	17.0949	0.316088	2.20943
A2A977_MOUSE	Cytochrome P450 4A10	Complete proteome;Heme;Iron;Membrane;Metal-binding;Monooxygenase;Oxidoreductase;Proteomics identification;Reference proteome;Transmembrane;Transmembrane helix	21.141	20.9716	20.0663	21.2218	21.0309	21.0856	0.386496	0.498787
TAPT1_MOUSE	Transmembrane anterior posterior transformation protein 1	Acetylation;Cell projection;Chondrogenesis;Cilium;Cilium biogenesis/degradation;Complete proteome;Cytoplasm;Cytoskeleton;Developmental protein;Differentiation;Membrane;Osteogenesis;Phosphoprotein;Reference proteome;Transmembrane;Transmembrane helix	16.7814	16.5221	15.8537	16.7655	16.8312	16.6574	0.36564	0.580041
TOIP1_MOUSE	Torsin-1A-interacting protein 1	Alternative splicing;Coiled coil;Complete proteome;Glycoprotein;Isopeptide bond;Membrane;Nucleus;Phosphoprotein;Reference proteome;Transmembrane;Transmembrane helix;Ubl conjugation	18.2682	18.3211	17.9467	18.5157	18.5765	18.418	0.32472	1.21324
E0CXZ0_MOUSE	Nucleolar protein 56	Complete proteome;Proteomics identification;Reference proteome	17.2878	17.4573	17.0768	17.5613	17.823	17.3774	0.313263	0.857705
Q3TI40_MOUSE	Uncharacterized protein		18.8147	18.8859	18.8026	19.1866	19.1229	19.1404	0.315578	3.21644
ITA1_MOUSE	Integrin alpha-1	Calcium;Cell adhesion;Complete proteome;Disulfide bond;Glycoprotein;Integrin;Magnesium;Membrane;Metal-binding;Receptor;Reference proteome;Repeat;Signal;Transmembrane;Transmembrane helix	18.027	18.1889	17.7436	18.3319	18.4419	18.1514	0.32191	0.971329
A0A0R4J1V0_MOUSE	Na(+)/H(+) exchange regulatory cofactor NHE-RF3	Complete proteome;Proteomics identification;Reference proteome	19.3303	19.3364	19.1548	19.5774	19.6772	19.5146	0.315905	1.84699
Q3U8M3_MOUSE	Uncharacterized protein		17.8948	17.8441	17.6112	18.1344	18.0429	18.1313	0.319492	1.58811
A0A0R4J039_MOUSE	Histidine-rich glycoprotein	Complete proteome;Proteomics identification;Reference proteome;Signal	19.698	19.9997	19.982	20.0538	20.5652	19.9463	0.295194	0.618424
A0A0R4J233_MOUSE	Septin-10	Coiled coil;Complete proteome;GTP-binding;Nucleotide-binding;Proteomics identification;Reference proteome	15.9738	16.3188	15.0701	16.3262	16.3368	15.8622	0.387522	0.407149
RTN3_MOUSE	Reticulon-3	Acetylation;Alternative splicing;Apoptosis;Complete proteome;Direct protein sequencing;ER-Golgi transport;Endoplasmic reticulum;Golgi apparatus;Membrane;Phosphoprotein;Reference proteome;Transmembrane;Transmembrane helix;Transport	19.4553	19.3274	19.2996	19.6084	19.6457	19.7714	0.314414	1.98904
ADCK5_MOUSE	Uncharacterized aarF domain-containing protein kinase 5	Alternative splicing;Complete proteome;Kinase;Membrane;Reference proteome;Serine/threonine-protein kinase;Transferase;Transmembrane;Transmembrane helix	16.3719	16.5108	16.2198	16.6486	16.8712	16.5168	0.311368	1.09849
TRNT1_MOUSE	CCA tRNA nucleotidyltransferase 1, mitochondrial	ATP-binding;Acetylation;Alternative splicing;Complete proteome;Magnesium;Mitochondrion;Nucleotide-binding;Nucleotidyltransferase;Phosphoprotein;RNA-binding;Reference proteome;Transferase;Transit peptide;tRNA processing	16.8577	16.7174	16.4274	17.1047	17.0088	16.8522	0.321076	1.02899
MYDGF_MOUSE	Myeloid-derived growth factor	Angiogenesis;Apoptosis;Complete proteome;Reference proteome;Secreted;Signal	19.0256	19.4694	18.6771	19.4652	19.5569	19.1743	0.341441	0.594936
A0A0R4J1G5_MOUSE	Erlin-1	Complete proteome;Proteomics identification;Reference proteome	15.3166	15.2637	15.1806	15.6469	15.6411	15.4044	0.310527	1.59702
L7N463_MOUSE	Cytochrome P450, family 2, subfamily d, polypeptide 34	Complete proteome;Heme;Iron;Membrane;Metal-binding;Monooxygenase;Oxidoreductase;Reference proteome;Transmembrane;Transmembrane helix	15.7683	15.6201	16.3383	15.9458	15.7552	16.8283	0.267535	0.270188
TRAP1_MOUSE	Heat shock protein 75 kDa, mitochondrial	ATP-binding;Acetylation;Chaperone;Complete proteome;Direct protein sequencing;Membrane;Mitochondrion;Mitochondrion inner membrane;Nucleotide-binding;Phosphoprotein;Reference proteome;Transit peptide	21.8516	21.8367	21.3862	22.0222	22.1283	21.8962	0.324017	0.906603
SUCA_MOUSE	Succinate--CoA ligase [ADP/GDP-forming] subunit alpha, mitochondrial	Acetylation;Complete proteome;Direct protein sequencing;Ligase;Mitochondrion;Nucleotide-binding;Reference proteome;Transit peptide;Tricarboxylic acid cycle	22.4418	22.4974	22.4532	22.7215	22.7159	22.8833	0.309441	2.24094
PEX16_MOUSE	Peroxisomal membrane protein PEX16	Complete proteome;Membrane;Peroxisome;Peroxisome biogenesis;Reference proteome;Transmembrane;Transmembrane helix	15.5896	15.8002	15.3486	15.8559	15.9773	15.8694	0.321422	1.1113
D3YVR4_MOUSE	LRP chaperone MESD (Fragment)	Complete proteome;Proteomics identification;Reference proteome;Signal	17.0453	16.9983	16.748	17.3074	17.3348	17.0852	0.311927	1.20674
CY250_MOUSE	Cytochrome P450 2C50	Acetylation;Alternative splicing;Complete proteome;Direct protein sequencing;Endoplasmic reticulum;Heme;Iron;Membrane;Metal-binding;Microsome;Monooxygenase;Oxidoreductase;Phosphoprotein;Reference proteome	23.0344	22.8126	23.1628	23.3341	23.3701	23.2558	0.316776	1.37296
ARC1A_MOUSE	Actin-related protein 2/3 complex subunit 1A	Actin-binding;Complete proteome;Cytoplasm;Cytoskeleton;Direct protein sequencing;Nucleus;Reference proteome;Repeat;WD repeat	19.4102	19.4664	19.1661	19.6715	19.636	19.6831	0.315959	1.55951
THTM_MOUSE	3-mercaptopyruvate sulfurtransferase	3D-structure;Acetylation;Cell junction;Complete proteome;Cytoplasm;Direct protein sequencing;Disulfide bond;Mitochondrion;Phosphoprotein;Redox-active center;Reference proteome;Repeat;Synapse;Synaptosome;Transferase	21.3356	21.3683	20.7697	21.4732	21.5372	21.4661	0.334302	0.788667
SNAA_MOUSE	Alpha-soluble NSF attachment protein	Acetylation;Cell membrane;Complete proteome;Direct protein sequencing;ER-Golgi transport;Membrane;Phosphoprotein;Protein transport;Reference proteome;Transport	18.649	18.65	18.6026	18.9931	18.9551	18.8784	0.308304	2.93753
B7ZNK8_MOUSE	Peroxisomal targeting signal 2 receptor	Complete proteome;Proteomics identification;Reference proteome;WD repeat	16.3924	16.4337	16.5319	16.6823	16.5957	16.9813	0.300422	1.14012
Q3TKR5_MOUSE	Ribosomal protein L5	Ribonucleoprotein;Ribosomal protein	20.5361	20.5992	20.4409	20.8729	20.7163	20.9106	0.307887	1.82621
Q3UY05_MOUSE	Uncharacterized protein		17.4661	17.409	17.6129	17.9211	17.7926	17.7	0.308554	1.60192
Q4KL76_MOUSE	Heat shock protein 1 (Chaperonin 10)	Chaperone;Stress response	22.7103	22.7284	22.5644	22.9299	22.9585	23.0435	0.309581	2.12032
TXNL1_MOUSE	Thioredoxin-like protein 1	Complete proteome;Cytoplasm;Disulfide bond;Electron transport;Nucleus;Phosphoprotein;Proteasome;Redox-active center;Reference proteome;Transport	19.3763	19.5178	19.5243	19.6997	19.7465	19.8925	0.306792	1.8151
A0A2I3BQ50_MOUSE	Acyl-CoA-binding domain-containing protein 5	Coiled coil;Complete proteome;Lipid-binding;Membrane;Proteomics identification;Reference proteome;Signal;Transmembrane;Transmembrane helix;Transport	18.0817	18.0415	18.1612	18.3926	18.2829	18.5225	0.304538	1.7636
A2RS96_MOUSE	Transmembrane emp24 protein transport domain containing 5	Membrane;Signal;Transmembrane;Transmembrane helix	17.4919	17.3921	17.432	17.7055	17.6306	17.8902	0.303381	1.67401
A0A0U1RPS1_MOUSE	Thioredoxin reductase 2, mitochondrial (Fragment)	Complete proteome;Proteomics identification;Reference proteome	17.2145	17.0922	16.9672	17.4491	17.409	17.3449	0.309692	1.78914
H3BKT5_MOUSE	Adenosylhomocysteinase	Complete proteome;Hydrolase;NAD;One-carbon metabolism;Proteomics identification;Reference proteome	19.2271	19.1737	18.7943	19.4655	19.4961	19.1687	0.311757	0.843123
F8WHR6_MOUSE	Probable ATP-dependent RNA helicase DDX46	Coiled coil;Complete proteome;Proteomics identification;Reference proteome	16.9519	16.9176	16.8549	17.185	17.337	17.115	0.304206	1.88452
Q99KY6_MOUSE	Cytochrome P450, family 4, subfamily f, polypeptide 13	Coiled coil;Heme;Iron;Membrane;Metal-binding;Monooxygenase;Oxidoreductase;Transmembrane;Transmembrane helix	15.9418	16.0446	16.3434	16.4158	16.545	16.31	0.31368	1.06599
A0A338P6G0_MOUSE	Omega-amidase NIT2	Complete proteome;Proteomics identification;Reference proteome	20.4706	20.4767	19.8539	20.6649	20.6977	20.4259	0.329074	0.667249
E9QN14_MOUSE	SLIT-ROBO Rho GTPase-activating protein 3	Coiled coil;Complete proteome;GTPase activation;Proteomics identification;Reference proteome;SH3 domain	19.2857	19.5386	18.1706	19.3793	19.4432	19.4204	0.415958	0.421691
SFXN2_MOUSE	Sideroflexin-2	Acetylation;Amino-acid transport;Complete proteome;Membrane;Mitochondrion;Reference proteome;Transmembrane;Transmembrane helix;Transport	16.9815	16.9869	16.8644	17.33	17.2762	17.1414	0.304887	1.94141
SAP3_MOUSE	Ganglioside GM2 activator	3D-structure;Complete proteome;Disulfide bond;Glycoprotein;Hydrolase;Lipid metabolism;Lysosome;Reference proteome;Signal;Sphingolipid metabolism	19.2245	19.0809	18.9367	19.3794	19.4305	19.3613	0.309722	1.64936
TLN1_MOUSE	Talin-1	3D-structure;Acetylation;Cell junction;Cell membrane;Cell projection;Complete proteome;Cytoplasm;Cytoskeleton;Membrane;Phosphoprotein;Polymorphism;Reference proteome	19.7348	19.7116	19.2401	19.8578	20.0293	19.7483	0.316273	0.809502
A0A0G2JDW7_MOUSE	40S ribosomal protein S27 (Fragment)	Complete proteome;Metal-binding;Proteomics identification;Reference proteome;Ribonucleoprotein;Ribosomal protein;Zinc;Zinc-finger	16.8862	16.7938	16.1226	17.1246	16.9959	16.6682	0.328667	0.522818
A0A0G2JG95_MOUSE	Serine/threonine-protein phosphatase PGAM5, mitochondrial (Fragment)	Complete proteome;Proteomics identification;Reference proteome	16.6486	16.6388	16.4411	16.9327	17.0018	16.6953	0.300439	1.22917
DCTN1_MOUSE	Dynactin subunit 1	Alternative splicing;Cell cycle;Cell division;Coiled coil;Complete proteome;Cytoplasm;Cytoskeleton;Dynein;Microtubule;Mitosis;Nucleus;Phosphoprotein;Reference proteome;Transport;Ubl conjugation	17.1317	17.1125	16.9518	17.4118	17.2902	17.4057	0.303879	1.92429
GRP75_MOUSE	Stress-70 protein, mitochondrial	ATP-binding;Acetylation;Chaperone;Complete proteome;Direct protein sequencing;Methylation;Mitochondrion;Nucleotide-binding;Nucleus;Phosphoprotein;Reference proteome;Transit peptide	23.3675	23.3888	23.5099	23.725	23.6604	23.7896	0.302889	2.19398
A0A1W2P727_MOUSE	Acetolactate synthase-like protein	Complete proteome;Membrane;Proteomics identification;Reference proteome;Thiamine pyrophosphate;Transmembrane;Transmembrane helix	17.2693	17.3492	17.067	17.6244	17.6162	17.3463	0.300467	1.13874
A2A6U3_MOUSE	Septin-9	Complete proteome;GTP-binding;Nucleotide-binding;Proteomics identification;Reference proteome	17.708	17.7622	17.358	17.8901	17.9523	17.9208	0.311641	1.14562
Q8BLD7_MOUSE	Uncharacterized protein	Acyltransferase;Transferase	17.1985	17.1956	16.8689	17.3888	17.4044	17.3934	0.307873	1.31682
A0A140LJ98_MOUSE	Arginyl-tRNA--protein transferase 1 (Fragment)	Complete proteome;Proteomics identification;Reference proteome	15.6582	16.0344	15.2829	15.8226	16.2143	15.9039	0.321766	0.578999
D3YU21_MOUSE	Crystallin, zeta (Quinone reductase)-like 1, isoform CRA_f	Complete proteome;Proteomics identification;Reference proteome	17.0262	17.0193	17.633	17.5475	17.7395	17.3518	0.320122	0.619678
KEG1_MOUSE	Glycine N-acyltransferase-like protein Keg1	Acetylation;Acyltransferase;Complete proteome;Cytoplasm;Cytoskeleton;Microtubule;Reference proteome;Transferase	20.024	20.0744	20.5162	20.4644	20.5136	20.5817	0.315076	0.919885
E9PZC4_MOUSE	Flavin reductase (NADPH)	Complete proteome;Proteomics identification;Reference proteome	20.197	20.2342	19.5601	20.2871	20.3627	20.3296	0.329365	0.680964
ARLY_MOUSE	Argininosuccinate lyase	Acetylation;Amino-acid biosynthesis;Arginine biosynthesis;Complete proteome;Lyase;Reference proteome;Urea cycle	25.151	25.1682	25.3093	25.5215	25.4667	25.5395	0.299683	2.26694
ETFB_MOUSE	Electron transfer flavoprotein subunit beta	Acetylation;Complete proteome;Direct protein sequencing;Electron transport;Methylation;Mitochondrion;Nucleotide-binding;Phosphoprotein;Reference proteome;Transport	23.5767	23.6353	23.3095	23.8536	23.8212	23.76	0.304454	1.36791
Q3UEF3_MOUSE	Transporter	Membrane;Symport;Transmembrane;Transmembrane helix;Transport	14.9229	14.9181	15.5081	15.4898	15.3072	15.5199	0.32261	0.712507
Q3UJS0_MOUSE	Uncharacterized protein		21.2069	21.1731	19.8676	21.2125	21.1886	21.0939	0.415782	0.397375
ALDOA_MOUSE	Fructose-bisphosphate aldolase A	Acetylation;Complete proteome;Cytoplasm;Direct protein sequencing;Glycolysis;Isopeptide bond;Lyase;Phosphoprotein;Reference proteome;Schiff base;Ubl conjugation	20.3112	20.4602	20.1747	20.5949	20.6101	20.6472	0.302037	1.64292
F6SPK0_MOUSE	Ubiquitin-conjugating enzyme E2 J1 (Fragment)	Complete proteome;Membrane;Proteomics identification;Reference proteome;Transmembrane;Transmembrane helix	17.2021	17.3932	16.9107	17.452	17.4613	17.5244	0.310576	1.02589
D3Z5B9_MOUSE	Protein ERGIC-53 (Fragment)	Complete proteome;Proteomics identification;Reference proteome	17.6543	17.2476	17.4495	17.8368	17.7751	17.6536	0.304686	1.10944
SAFB1_MOUSE	Scaffold attachment factor B1	Acetylation;Coiled coil;Complete proteome;DNA-binding;Isopeptide bond;Methylation;Nucleus;Phosphoprotein;RNA-binding;Reference proteome;Repressor;Transcription;Transcription regulation;Ubl conjugation	17.0752	16.9816	16.9669	17.3054	17.3343	17.2764	0.297457	2.85073
D3Z6I7_MOUSE	Caldesmon 1	Coiled coil;Complete proteome;Proteomics identification;Reference proteome	16.0837	16.1462	16.0827	16.29	16.4171	16.4898	0.294748	2.0474
AT2A2_MOUSE	Sarcoplasmic/endoplasmic reticulum calcium ATPase 2	ATP-binding;Alternative splicing;Calcium;Calcium transport;Complete proteome;Direct protein sequencing;Endoplasmic reticulum;Ion transport;Magnesium;Membrane;Metal-binding;Nitration;Nucleotide-binding;Phosphoprotein;Reference proteome;Sarcoplasmic reticulum;Translocase;Transmembrane;Transmembrane helix;Transport	20.4686	20.4582	20.5857	20.7951	20.7538	20.8523	0.29624	2.39493
Q3TQJ3_MOUSE	Solute carrier organic anion transporter family member	Ion transport;Membrane;Transmembrane;Transmembrane helix;Transport	15.5933	15.4779	13.8163	15.3752	15.9802	14.7342	0.400729	0.23211
U2AF1_MOUSE	Splicing factor U2AF 35 kDa subunit	Acetylation;Complete proteome;Metal-binding;Methylation;Nucleus;Phosphoprotein;RNA-binding;Reference proteome;Repeat;Spliceosome;Zinc;Zinc-finger;mRNA processing;mRNA splicing	16.9418	17.0296	17.2169	17.2283	17.1839	17.6329	0.285599	0.803862
UBXN1_MOUSE	UBX domain-containing protein 1	3D-structure;Acetylation;Coiled coil;Complete proteome;Cytoplasm;Phosphoprotein;Reference proteome	14.4206	14.3316	14.636	14.8234	14.991	14.4165	0.280918	0.659054
RT05_MOUSE	28S ribosomal protein S5, mitochondrial	Complete proteome;Mitochondrion;Reference proteome;Ribonucleoprotein;Ribosomal protein	16.0016	16.1899	15.8866	16.2729	16.3035	16.399	0.299081	1.44471
D3Z2V1_MOUSE	DDB1- and CUL4-associated factor 11 (Fragment)	Complete proteome;Proteomics identification;Reference proteome	16.0625	16.0086	15.496	16.1832	16.3478	15.9576	0.307187	0.652164
B8JJG8_MOUSE	Trk-fused gene (Fragment)	Coiled coil;Complete proteome;Proteomics identification;Reference proteome	18.6326	18.909	18.0579	18.8825	18.8964	18.828	0.335802	0.597253
ANGL3_MOUSE	Angiopoietin-related protein 3	Angiogenesis;Cell adhesion;Cell projection;Coiled coil;Complete proteome;Disulfide bond;Glycoprotein;Heparin-binding;Lipid metabolism;Reference proteome;Secreted;Signal	15.7193	15.8507	15.347	15.9588	16.0167	15.8652	0.307874	0.914498
CATZ_MOUSE	Cathepsin Z	Complete proteome;Disulfide bond;Glycoprotein;Hydrolase;Lysosome;Protease;Reference proteome;Signal;Thiol protease;Zymogen	19.8175	19.8738	19.7784	20.0431	20.1863	20.1186	0.292765	2.37906
ECHD3_MOUSE	Enoyl-CoA hydratase domain-containing protein 3, mitochondrial	Complete proteome;Mitochondrion;Reference proteome;Transit peptide	20.8972	21.0306	20.7622	21.1245	21.117	21.3283	0.293268	1.32163
A2AVJ7_MOUSE	Ribosome-binding protein 1	Coiled coil;Complete proteome;Membrane;Proteomics identification;Reference proteome;Transmembrane;Transmembrane helix	21.5667	21.6585	21.4183	21.8297	21.7802	21.916	0.294144	1.66425
F6QYF8_MOUSE	Aminopeptidase (Fragment)	Aminopeptidase;Complete proteome;Hydrolase;Metal-binding;Metalloprotease;Protease;Proteomics identification;Reference proteome;Zinc	17.1528	17.1611	16.5639	17.3282	17.4655	16.9976	0.304497	0.559019
Q3U850_MOUSE	Uncharacterized protein		17.3537	17.438	17.6796	17.6686	17.4182	18.1747	0.263398	0.469323
A0A338P7E5_MOUSE	Ubiquitin-conjugating enzyme E2 L3	ATP-binding;Complete proteome;Nucleotide-binding;Proteomics identification;Reference proteome;Transferase;Ubl conjugation pathway	16.6885	16.6686	17.1202	17.1065	17.0726	17.2161	0.305944	0.931416
Q3U621_MOUSE	Uncharacterized protein		18.2025	18.2673	17.9075	18.453	18.4235	18.4003	0.299822	1.25874
F8WHK6_MOUSE	5-phosphohydroxy-L-lysine phospho-lyase	Complete proteome;Proteomics identification;Reference proteome	15.4981	15.3598	15.2158	15.6627	15.7982	15.4843	0.290498	1.11909
PGM1_MOUSE	Phosphoglucomutase-1	Acetylation;Carbohydrate metabolism;Complete proteome;Cytoplasm;Glucose metabolism;Isomerase;Magnesium;Metal-binding;Phosphoprotein;Reference proteome	21.2127	21.7448	20.8998	21.5965	21.6382	21.6248	0.334073	0.60635
A0A1S6GWH8_MOUSE	Nuclear cap-binding protein subunit 2	Nucleus;RNA-binding;mRNA processing;mRNA splicing	16.4048	16.4068	15.5615	16.4069	16.5563	16.4271	0.339049	0.522301
PEX1_MOUSE	Peroxisome biogenesis factor 1	3D-structure;ATP-binding;Alternative splicing;Complete proteome;Cytoplasm;Lipid-binding;Membrane;Nucleotide-binding;Peroxisome;Peroxisome biogenesis;Peroxisome biogenesis disorder;Phosphoprotein;Protein transport;Reference proteome;Repeat;Transport	18.9958	18.9439	18.7261	19.233	19.4144	18.8439	0.275154	0.665318
SLIRP_MOUSE	SRA stem-loop-interacting RNA-binding protein, mitochondrial	Alternative splicing;Complete proteome;Mitochondrion;Nucleus;Phosphoprotein;RNA-binding;Reference proteome;Repressor;Transcription;Transcription regulation;Transit peptide	17.0077	16.5521	16.6266	17.0889	16.8653	17.1293	0.299083	0.851076
F6VW30_MOUSE	14-3-3 protein theta (Fragment)	Complete proteome;Proteomics identification;Reference proteome	18.1531	18.1621	18.1083	18.4222	18.3996	18.4694	0.28923	3.40166
NDUA2_MOUSE	NADH dehydrogenase [ubiquinone] 1 alpha subcomplex subunit 2	3D-structure;Acetylation;Complete proteome;Direct protein sequencing;Disulfide bond;Electron transport;Membrane;Mitochondrion;Mitochondrion inner membrane;Reference proteome;Respiratory chain;Transport	19.4943	19.463	19.3522	19.7084	19.7251	19.7465	0.290176	2.54456
Q3TSR1_MOUSE	Vacuolar protein sorting 36 (Yeast)	Coiled coil	17.5689	17.5729	17.2295	17.7176	17.8759	17.662	0.294772	1.06059
STXB3_MOUSE	Syntaxin-binding protein 3	3D-structure;Alternative splicing;Cell membrane;Complete proteome;Cytoplasm;Membrane;Phosphoprotein;Protein transport;Reference proteome;Transport	14.8927	14.6324	14.8835	15.0817	15.2362	14.9574	0.288872	1.15718
BABA1_MOUSE	BRISC and BRCA1-A complex member 1	Acetylation;Cell cycle;Cell division;Chromatin regulator;Complete proteome;Cytoplasm;DNA damage;DNA repair;Mitosis;Nucleus;Phosphoprotein;Reference proteome;Ubl conjugation pathway	16.1617	16.1796	16.1502	16.5045	16.5292	16.3129	0.285054	1.84107
B2KF34_MOUSE	Mitogen-activated protein kinase (Fragment)	ATP-binding;Complete proteome;Kinase;Nucleotide-binding;Proteomics identification;Reference proteome;Serine/threonine-protein kinase;Transferase	14.8199	14.6627	14.9561	15.0631	15.1038	15.1483	0.292167	1.52804
F234A_MOUSE	Protein FAM234A	Complete proteome;Glycoprotein;Membrane;Phosphoprotein;Reference proteome;Signal-anchor;Transmembrane;Transmembrane helix	15.3117	15.2827	15.8102	15.7026	15.8296	15.7946	0.307447	0.811274
RT14_MOUSE	28S ribosomal protein S14, mitochondrial	Complete proteome;Mitochondrion;Reference proteome;Ribonucleoprotein;Ribosomal protein	16.729	16.7325	16.0492	16.8823	16.935	16.6375	0.314706	0.57146
D3YZN4_MOUSE	Paraplegin	Coiled coil;Complete proteome;Membrane;Proteomics identification;Reference proteome;Transmembrane;Transmembrane helix	15.8791	15.6582	15.8996	15.97	16.0906	16.2345	0.28609	1.23598
A0A1W2P6X3_MOUSE	Formin-like protein 1	Coiled coil;Complete proteome;Proteomics identification;Reference proteome	17.7873	17.9149	18.1318	18.1975	18.2548	18.2578	0.292023	1.33362
A0A087WSK7_MOUSE	Predicted gene 28778 (Fragment)	Complete proteome;Membrane;Reference proteome;Transmembrane;Transmembrane helix	15.7165	15.6431	15.4703	15.9429	16.0708	15.6505	0.278079	0.899322
A0A0R4J0Z1_MOUSE	Protein disulfide-isomerase A4	Coiled coil;Complete proteome;Disulfide bond;Endoplasmic reticulum;Isomerase;Proteomics identification;Redox-active center;Reference proteome;Repeat;Signal	22.1972	22.2323	22.2242	22.4618	22.4782	22.5655	0.283928	2.9547
G5E8R1_MOUSE	Tropomyosin 1, alpha, isoform CRA_j	Coiled coil;Complete proteome;Proteomics identification;Reference proteome	16.754	16.8743	16.7619	17.058	17.1723	17.0119	0.283974	2.00444
E0CX74_MOUSE	Delta(14)-sterol reductase	Complete proteome;Membrane;Reference proteome;Transmembrane;Transmembrane helix	16.9209	17.0418	16.8538	17.3293	17.0978	17.2384	0.282984	1.50523
CP27A_MOUSE	Sterol 26-hydroxylase, mitochondrial	Acetylation;Cholesterol metabolism;Complete proteome;Heme;Iron;Lipid biosynthesis;Lipid metabolism;Membrane;Metal-binding;Mitochondrion;Mitochondrion inner membrane;Monooxygenase;Oxidoreductase;Reference proteome;Steroid biosynthesis;Steroid metabolism;Sterol metabolism;Transit peptide	22.2683	22.2783	22.2064	22.6838	22.4964	22.4119	0.279666	1.54472
AIMP1_MOUSE	Aminoacyl tRNA synthase complex-interacting multifunctional protein 1	Acetylation;Angiogenesis;Apoptosis;Cell adhesion;Complete proteome;Cytokine;Cytoplasm;Direct protein sequencing;Endoplasmic reticulum;Golgi apparatus;Inflammatory response;Nucleus;Phosphoprotein;Protein biosynthesis;RNA-binding;Reference proteome;Secreted;tRNA-binding	18.8889	18.868	18.975	19.3622	19.1219	19.0844	0.278901	1.3983
TRIA1_MOUSE	TP53-regulated inhibitor of apoptosis 1	Acetylation;Apoptosis;Coiled coil;Complete proteome;Cytoplasm;Disulfide bond;Lipid transport;Mitochondrion;Reference proteome;Transport	16.9994	16.9458	16.7417	17.1965	17.2182	17.1316	0.286493	1.58976
DPP2_MOUSE	Dipeptidyl peptidase 2	Aminopeptidase;Complete proteome;Cytoplasmic vesicle;Glycoprotein;Hydrolase;Lysosome;Protease;Reference proteome;Secreted;Serine protease;Signal;Zymogen	16.2201	16.1957	16.8685	16.855	16.7074	16.668	0.315324	0.623318
A2AKH4_MOUSE	Synaptosomal-associated protein	Coiled coil	14.9145	14.9214	14.7216	15.1587	15.2385	15.0059	0.281878	1.39008
Q69ZE8_MOUSE	MKIAA1616 protein (Fragment)	Coiled coil;Membrane;Transmembrane;Transmembrane helix	16.7101	16.4435	17.0257	17.0858	16.9965	17.0008	0.301212	0.816582
PSB5_MOUSE	Proteasome subunit beta type-5	3D-structure;Complete proteome;Cytoplasm;Direct protein sequencing;Hydrolase;Nucleus;Protease;Proteasome;Reference proteome;Threonine protease;Zymogen	20.5098	20.2263	19.997	20.6687	20.5486	20.3952	0.293088	0.806294
CP1A2_MOUSE	Cytochrome P450 1A2	Complete proteome;Direct protein sequencing;Endoplasmic reticulum;Glycoprotein;Heme;Iron;Lipid metabolism;Membrane;Metal-binding;Microsome;Monooxygenase;Oxidoreductase;Polymorphism;Reference proteome;Steroid metabolism;Sterol metabolism	21.2659	21.1679	21.1537	21.4746	21.5447	21.4131	0.281647	2.25384
JAM1_MOUSE	Junctional adhesion molecule A	3D-structure;Cell junction;Cell membrane;Complete proteome;Disulfide bond;Glycoprotein;Immunoglobulin domain;Membrane;Phosphoprotein;Reference proteome;Repeat;Signal;Tight junction;Transmembrane;Transmembrane helix	18.0829	18.0578	17.5553	18.2679	18.5159	17.6997	0.262506	0.370667
E9PXK7_MOUSE	Peroxisomal membrane protein 11B	Complete proteome;Membrane;Proteomics identification;Reference proteome;Transmembrane;Transmembrane helix	16.047	15.9654	15.3656	16.1802	16.2206	15.8899	0.304221	0.566055
MOC2A_MOUSE	Molybdopterin synthase sulfur carrier subunit	Complete proteome;Cytoplasm;Molybdenum cofactor biosynthesis;Nucleotide-binding;Phosphoprotein;Reference proteome	17.415	17.3137	17.8253	17.7417	17.7216	17.9715	0.293598	0.769249
Q4LDF6_MOUSE	Complement factor H-related 2	Complete proteome;Disulfide bond;Proteomics identification;Reference proteome;Signal;Sushi	16.4832	16.4821	16.1929	16.7276	16.7888	16.482	0.280102	0.97495
A0A0A6YXR4_MOUSE	Quinone oxidoreductase (Fragment)	Complete proteome;Proteomics identification;Reference proteome	20.2474	20.2995	20.0169	20.4301	20.4511	20.5339	0.283827	1.42861
Q3UNR3_MOUSE	Uncharacterized protein (Fragment)	Membrane;Transmembrane;Transmembrane helix	21.5568	21.4688	21.2137	21.7411	21.867	21.4604	0.276383	0.808199
PARVA_MOUSE	Alpha-parvin	Acetylation;Actin-binding;Angiogenesis;Cell adhesion;Cell junction;Cell membrane;Cell shape;Chemotaxis;Cilium biogenesis/degradation;Complete proteome;Cytoplasm;Cytoskeleton;Membrane;Phosphoprotein;Reference proteome;Repeat	16.6134	16.4373	16.3205	16.734	16.8407	16.6408	0.28141	1.28267
CH60_MOUSE	60 kDa heat shock protein, mitochondrial	ATP-binding;Acetylation;Alternative splicing;Chaperone;Complete proteome;Direct protein sequencing;Hydrolase;Isopeptide bond;Mitochondrion;Nucleotide-binding;Phosphoprotein;Reference proteome;Transit peptide;Ubl conjugation	24.6782	24.6875	24.541	24.9045	24.9115	24.9302	0.279842	2.36563
A2A5N2_MOUSE	Tyrosine 3-monooxygenase/tryptophan 5-monooxygenase activation protein, beta polypeptide	Coiled coil;Monooxygenase;Oxidoreductase	18.6803	18.5244	18.3398	18.8182	18.6923	18.8791	0.2817	1.17505
B6ZHC8_MOUSE	Erythrocyte protein band 4.1	Coiled coil	17.9708	17.6904	17.4868	18.0662	18.0682	17.8779	0.288077	0.871437
Q80UQ8_MOUSE	Wasf2 protein (Fragment)	Coiled coil	17.204	17.354	17.4087	17.5904	17.6244	17.5902	0.279462	1.96276
Q8VCL4_MOUSE	Zfp451 protein	Complete proteome;Proteomics identification;Reference proteome	14.384	14.1847	11.9079	14.205	14.2556	13.84	0.608001	0.307958
RM47_MOUSE	39S ribosomal protein L47, mitochondrial	Acetylation;Complete proteome;Mitochondrion;Reference proteome;Ribonucleoprotein;Ribosomal protein;Transit peptide	15.7459	15.6911	15.4637	15.9873	15.8871	15.8684	0.280695	1.39338
A0A1S6GWI0_MOUSE	NADH dehydrogenase (Ubiquinone) 1 alpha subcomplex, 8	Ubiquinone	20.3278	20.4034	20.5254	20.714	20.7295	20.6474	0.278093	1.94105
FABPI_MOUSE	Fatty acid-binding protein, intestinal	Acetylation;Complete proteome;Cytoplasm;Lipid-binding;Reference proteome;Transport	17.8092	17.9896	17.7625	18.0401	18.2738	18.0722	0.274942	1.28039
A0A0R4J081_MOUSE	Complex I intermediate-associated protein 30, mitochondrial	Complete proteome;Proteomics identification;Reference proteome	17.1094	17.0809	17.0556	17.3519	17.5164	17.1838	0.268758	1.2951
PURB_MOUSE	Transcriptional activator protein Pur-beta	Acetylation;Complete proteome;DNA-binding;Direct protein sequencing;Methylation;Nucleus;Phosphoprotein;Reference proteome;Repressor;Transcription;Transcription regulation	17.5209	17.6022	17.2634	17.7611	17.85	17.6112	0.278611	1.05912
UBA1_MOUSE	Ubiquitin-like modifier-activating enzyme 1	3D-structure;ATP-binding;Acetylation;Complete proteome;Cytoplasm;Direct protein sequencing;Ligase;Mitochondrion;Nucleotide-binding;Nucleus;Phosphoprotein;Reference proteome;Repeat;Ubl conjugation;Ubl conjugation pathway	18.0629	18.0896	17.9162	18.2588	18.3204	18.319	0.276479	2.06339
GNAI3_MOUSE	Guanine nucleotide-binding protein G(k) subunit alpha	3D-structure;Cell cycle;Cell division;Cell membrane;Complete proteome;Cytoplasm;Cytoskeleton;Direct protein sequencing;GTP-binding;Lipoprotein;Magnesium;Membrane;Metal-binding;Myristate;Nucleotide-binding;Palmitate;Reference proteome;Transducer	18.3336	18.3525	18.1442	18.5871	18.5864	18.484	0.275719	1.67567
Q3TCZ2_MOUSE	Solute carrier family 29 (Nucleoside transporters), member 1, isoform CRA_a	Membrane;Transmembrane;Transmembrane helix	17.4964	17.411	17.1977	17.6443	17.8438	17.4215	0.268187	0.823592
CP51A_MOUSE	Lanosterol 14-alpha demethylase	Cholesterol biosynthesis;Cholesterol metabolism;Complete proteome;Endoplasmic reticulum;Heme;Iron;Lipid biosynthesis;Lipid metabolism;Membrane;Metal-binding;Microsome;Monooxygenase;Oxidoreductase;Reference proteome;Steroid biosynthesis;Steroid metabolism;Sterol biosynthesis;Sterol metabolism;Transmembrane;Transmembrane helix	16.1405	16.3387	15.8471	16.2829	16.3697	16.5225	0.282944	0.824429
Q8N7N8_MOUSE	3-hydroxy-3-methylglutaryl coenzyme A synthase	Lipid biosynthesis;Lipid metabolism;Steroid biosynthesis;Steroid metabolism;Sterol biosynthesis;Sterol metabolism;Transferase	22.49	22.6646	22.711	22.8599	22.8061	23.0167	0.272381	1.3779
D3Z0L4_MOUSE	MICOS complex subunit (Fragment)	Coiled coil;Complete proteome;Lipoprotein;Membrane;Mitochondrion;Mitochondrion inner membrane;Myristate;Proteomics identification;Reference proteome	18.5502	18.4717	17.3019	18.5387	18.5816	18.3056	0.367386	0.373026
Z4YN00_MOUSE	F-box only protein 6 (Fragment)	Complete proteome;Proteomics identification;Reference proteome	14.7249	14.4967	14.1763	14.6988	14.9058	14.6459	0.284182	0.732434
Q3URM4_MOUSE	Uncharacterized protein	Signal	19.9624	20.0407	19.8856	20.2541	20.3021	20.1463	0.271222	1.87104
GSTP1_MOUSE	Glutathione S-transferase P 1	3D-structure;Acetylation;Complete proteome;Cytoplasm;Direct protein sequencing;Mitochondrion;Nucleus;Phosphoprotein;Reference proteome;Transferase	22.6604	23.0227	24.2604	23.8326	23.7481	23.6847	0.440619	0.380802
Q4L2A3_MOUSE	CD99 (Fragment)		17.576	17.7645	17.8665	17.8227	18.0084	18.1757	0.266563	0.938673
Q8CG29_MOUSE	Myosin IF	ATP-binding;Actin-binding;Coiled coil;Complete proteome;Motor protein;Myosin;Nucleotide-binding;Proteomics identification;Reference proteome;SH3 domain	15.6017	16.0047	15.2065	15.8906	16.0112	15.8201	0.302997	0.568036
OTC_MOUSE	Ornithine carbamoyltransferase, mitochondrial	Acetylation;Amino-acid biosynthesis;Arginine biosynthesis;Complete proteome;Disease mutation;Mitochondrion;Phosphoprotein;Reference proteome;Transferase;Transit peptide;Urea cycle	24.8376	24.8385	24.836	25.1771	25.0054	25.1296	0.266693	2.18881
CP254_MOUSE	Cytochrome P450 2C54	Acetylation;Complete proteome;Endoplasmic reticulum;Heme;Iron;Membrane;Metal-binding;Microsome;Monooxygenase;Oxidoreductase;Phosphoprotein;Reference proteome	23.528	23.2492	23.5482	23.7347	23.699	23.7126	0.273655	1.32044
CAZA1_MOUSE	F-actin-capping protein subunit alpha-1	Acetylation;Actin capping;Actin-binding;Complete proteome;Cytoplasm;Cytoskeleton;Direct protein sequencing;Phosphoprotein;Reference proteome	16.0659	16.0375	15.8774	16.2785	16.2391	16.2698	0.268871	1.96215
A2ADZ6_MOUSE	Importin subunit alpha-7 (Fragment)	Coiled coil;Complete proteome;Proteomics identification;Reference proteome;Transport	14.6325	14.7254	14.1238	14.7594	14.8548	14.7333	0.288593	0.689171
Q3UEI6_MOUSE	Uncharacterized protein		17.2482	17.0975	17.5087	17.5334	17.5923	17.5571	0.276161	1.06991
3HIDH_MOUSE	3-hydroxyisobutyrate dehydrogenase, mitochondrial	Acetylation;Branched-chain amino acid catabolism;Complete proteome;Mitochondrion;NAD;Oxidoreductase;Reference proteome;Transit peptide	21.019	21.0001	21.2442	21.3543	21.3987	21.3207	0.270165	1.52862
Q3ULC7_MOUSE	Uncharacterized protein		14.1476	14.225	13.5342	14.2596	14.4567	14.0548	0.288105	0.51016
Q3U0S1_MOUSE	Uncharacterized protein	Metal-binding;Zinc;Zinc-finger	15.6849	15.5533	15.517	15.7049	16.4357	15.1151	0.166838	0.162806
Q3TWV0_MOUSE	Uncharacterized protein	Coiled coil;Intermediate filament	18.8067	19.4309	18.8775	18.9849	19.4222	19.5332	0.275058	0.458812
A0A087WP86_MOUSE	Actin-related protein 3 (Fragment)	Complete proteome;Proteomics identification;Reference proteome	16.8603	16.9181	16.9457	17.2428	17.1361	17.1403	0.264977	2.45268
NSF1C_MOUSE	NSFL1 cofactor p47	Alternative splicing;Chromosome;Complete proteome;Cytoplasm;Cytoskeleton;Golgi apparatus;Lipid-binding;Nucleus;Phosphoprotein;Reference proteome	19.1677	19.1546	18.8607	19.4006	19.4008	19.1873	0.268618	1.02605
Q8BMH2_MOUSE	Uncharacterized protein		15.7246	15.866	15.5652	16.0043	16.0973	15.8546	0.266837	1.12047
INSR_MOUSE	Insulin receptor	3D-structure;ATP-binding;Cell membrane;Cleavage on pair of basic residues;Complete proteome;Disulfide bond;Glycoprotein;Kinase;Membrane;Nucleotide-binding;Phosphoprotein;Receptor;Reference proteome;Repeat;Signal;Transferase;Transmembrane;Transmembrane helix;Tyrosine-protein kinase	17.5394	17.4757	17.3471	17.8084	17.9076	17.396	0.249947	0.682298
PIN4_MOUSE	Peptidyl-prolyl cis-trans isomerase NIMA-interacting 4	Complete proteome;Cytoplasm;Cytoskeleton;DNA-binding;Isomerase;Nucleus;Phosphoprotein;Reference proteome;Rotamase	15.3131	15.4131	15.3946	15.7042	15.4899	15.7103	0.261209	1.53112
GGYF2_MOUSE	GRB10-interacting GYF protein 2	Acetylation;Alternative splicing;Complete proteome;Isopeptide bond;Methylation;Phosphoprotein;Reference proteome;Ubl conjugation	16.5006	16.4769	16.3667	16.6494	16.7257	16.7614	0.264111	2.12438
2AAA_MOUSE	Serine/threonine-protein phosphatase 2A 65 kDa regulatory subunit A alpha isoform	3D-structure;Acetylation;Cell membrane;Cell projection;Centromere;Chromosome;Chromosome partition;Complete proteome;Cytoplasm;Membrane;Reference proteome;Repeat	19.8963	19.8929	19.5802	20.0568	20.0071	20.1156	0.270057	1.16096
D6REF7_MOUSE	Sphingosine-1-phosphate lyase 1	Complete proteome;Lyase;Membrane;Proteomics identification;Pyridoxal phosphate;Reference proteome;Transmembrane;Transmembrane helix	18.3211	18.4434	18.1634	18.6152	18.814	18.2427	0.248014	0.596317
ARPIN_MOUSE	Arpin	Cell projection;Complete proteome;Reference proteome	15.9293	15.5518	15.3438	15.8601	15.9562	15.8551	0.282207	0.742029
A0A0G2JFT8_MOUSE	Protein RUFY3	Coiled coil;Complete proteome;Metal-binding;Proteomics identification;Reference proteome;Zinc;Zinc-finger	14.8132	14.3823	13.7802	14.8145	14.8745	14.1472	0.286824	0.308129
D3YVW0_MOUSE	Metaxin-1	Coiled coil;Complete proteome;Membrane;Proteomics identification;Reference proteome;Transmembrane;Transmembrane helix	19.2401	19.2743	18.9209	19.4589	19.5416	19.2269	0.264004	0.834412
A0A338P786_MOUSE	Ubiquitin-conjugating enzyme E2 L3 (Fragment)	ATP-binding;Complete proteome;Nucleotide-binding;Proteomics identification;Reference proteome;Transferase;Ubl conjugation pathway	18.8423	18.6661	17.7485	18.819	18.6504	18.7857	0.332706	0.412348
IF2H_MOUSE	Eukaryotic translation initiation factor 2 subunit 3, Y-linked	Acetylation;Complete proteome;GTP-binding;Initiation factor;Nucleotide-binding;Phosphoprotein;Protein biosynthesis;Reference proteome	19.1279	19.0683	18.8472	19.3358	19.3001	19.2026	0.265013	1.31744
A0A140T8K2_MOUSE	Ribosomal protein 13A, pseudogene 1	Complete proteome;Proteomics identification;Reference proteome;Ribonucleoprotein;Ribosomal protein	12.6346	12.8993	12.9288	13.0147	13.1033	13.1422	0.265814	1.23776
Q3UPD5_MOUSE	Uncharacterized protein		16.3786	16.2528	16.4913	16.2605	16.3619	17.1288	0.209468	0.30126
RCC1_MOUSE	Regulator of chromosome condensation	Cell cycle;Cell division;Chromosome;Complete proteome;Cytoplasm;DNA-binding;Guanine-nucleotide releasing factor;Methylation;Mitosis;Nucleus;Phosphoprotein;Reference proteome;Repeat	15.1272	15.1885	15.1988	15.4319	15.5467	15.3077	0.257301	1.62209
ZO2_MOUSE	Tight junction protein ZO-2	3D-structure;Cell junction;Cell membrane;Complete proteome;Membrane;Nucleus;Phosphoprotein;Reference proteome;Repeat;SH3 domain;Tight junction	18.0245	17.923	17.6286	18.1614	18.2014	18.016	0.267577	0.953221
COXM1_MOUSE	COX assembly mitochondrial protein homolog	Acetylation;Complete proteome;Copper;Disulfide bond;Metal-binding;Mitochondrion;Reference proteome	16.2711	16.5054	16.1114	16.5157	16.6437	16.5328	0.268075	1.03855
A0A338P6J9_MOUSE	Calpastatin (Fragment)	Complete proteome;Proteomics identification;Reference proteome	15.4405	15.2674	15.2186	15.7079	16.03	14.6492	0.15353	0.133893
A2A7Z4_MOUSE	Transcription factor BTF3		19.2728	19.1918	19.5054	19.5525	19.6264	19.5882	0.265708	1.29257
O54752_MOUSE	Naglu	Glycosidase;Hydrolase;Signal	16.4742	16.5231	16.0206	16.5935	16.8996	16.2906	0.255262	0.464273
Q4FJQ2_MOUSE	Farsla protein	Coiled coil	18.4441	18.6769	18.3256	18.8111	18.8336	18.5906	0.262899	0.953543
A0A0R4J034_MOUSE	MCG129810, isoform CRA_c	Coiled coil;Complete proteome;Proteomics identification;Reference proteome	17.6819	17.5681	17.496	17.8833	17.9621	17.6696	0.256328	1.17272
RBPMS_MOUSE	RNA-binding protein with multiple splicing	Acetylation;Activator;Alternative splicing;Complete proteome;Cytoplasm;Nucleus;Phosphoprotein;RNA-binding;Reference proteome;Transcription;Transcription regulation	14.1747	14.0347	14.1081	14.3781	14.396	14.3237	0.260077	2.31995
A0A1Y7VKY1_MOUSE	MCG116671	Complete proteome;Reference proteome;Ribonucleoprotein;Ribosomal protein	21.97	21.9929	21.7021	22.1249	22.0822	22.2482	0.263443	1.17079
B1AT92_MOUSE	Growth factor receptor-bound protein 2	Complete proteome;Proteomics identification;Reference proteome;SH2 domain;SH3 domain	18.6514	18.726	18.3656	18.8329	18.9194	18.7879	0.265752	1.07306
BIP_MOUSE	Endoplasmic reticulum chaperone BiP	ATP-binding;Acetylation;Chaperone;Complete proteome;Cytoplasm;Direct protein sequencing;Endoplasmic reticulum;Hydrolase;Isopeptide bond;Methylation;Nitration;Nucleotide-binding;Phosphoprotein;Reference proteome;Signal;Ubl conjugation	23.2651	23.2703	23.5583	23.6278	23.5427	23.7134	0.263416	1.13955
TIAR_MOUSE	Nucleolysin TIAR	Acetylation;Apoptosis;Complete proteome;Cytoplasm;Nucleus;Phosphoprotein;RNA-binding;Reference proteome;Repeat	15.4848	15.5975	15.3995	15.7601	15.907	15.5777	0.254368	1.07548
MOES_MOUSE	Moesin	3D-structure;Acetylation;Cell membrane;Cell projection;Complete proteome;Cytoplasm;Cytoskeleton;Membrane;Phosphoprotein;Reference proteome;S-nitrosylation	18.0487	18.1696	17.7878	18.2374	18.3644	18.1964	0.264048	1.00291
A0A1C7CYU5_MOUSE	FTS and Hook-interacting protein	Complete proteome;Proteomics identification;Reference proteome	16.068	15.8976	15.3612	16.0813	16.3579	15.6657	0.259393	0.370662
Q9D0P6_MOUSE	Uncharacterized protein	Ribonucleoprotein;Ribosomal protein	19.3144	19.4231	19.6224	19.6866	19.5282	19.9056	0.25348	0.828872
NAA50_MOUSE	N-alpha-acetyltransferase 50	Acetylation;Acyltransferase;Alternative splicing;Complete proteome;Cytoplasm;Nucleus;Phosphoprotein;Reference proteome;Transferase	15.8153	15.7155	16.163	15.6973	15.7628	16.7732	0.179809	0.183388
Q3TH64_MOUSE	Uncharacterized protein	Heme;Iron;Membrane;Metal-binding;Transmembrane;Transmembrane helix	16.4702	16.287	16.5608	16.6983	16.6455	16.7529	0.259561	1.40184
B2M0S2_MOUSE	Secretory carrier-associated membrane protein	Coiled coil;Membrane;Transmembrane;Transmembrane helix;Transport	16.4339	16.327	16.96	16.8425	16.9234	16.7979	0.280956	0.636419
Q1HDU4_MOUSE	ArhGAP9	Complete proteome;GTPase activation;Proteomics identification;Reference proteome;SH3 domain	18.5378	18.6821	17.0011	18.2927	18.6757	18.5059	0.417702	0.310455
A0A087WQ04_MOUSE	Tyrosine-protein kinase	ATP-binding;Complete proteome;Kinase;Nucleotide-binding;Proteomics identification;Reference proteome;SH2 domain;SH3 domain;Transferase;Tyrosine-protein kinase	16.344	16.0675	16.0964	16.4043	16.4954	16.3837	0.258501	1.28615
A0A1S6GWJ9_MOUSE	Elongation factor Ts, mitochondrial	Elongation factor;Mitochondrion;Protein biosynthesis	18.2704	18.0527	17.8134	18.4488	18.3989	18.0557	0.255623	0.637706
HA10_MOUSE	H-2 class I histocompatibility antigen, Q10 alpha chain	3D-structure;Complete proteome;Disulfide bond;Glycoprotein;Immunity;MHC I;Membrane;Reference proteome;Signal;Transmembrane;Transmembrane helix	16.9483	17.0833	16.6535	17.0928	17.0583	17.3144	0.260177	0.800886
FKBP3_MOUSE	Peptidyl-prolyl cis-trans isomerase FKBP3	3D-structure;Acetylation;Complete proteome;Direct protein sequencing;Isomerase;Nucleus;Phosphoprotein;Reference proteome;Rotamase	17.1891	17.1544	17.8191	17.5993	17.602	17.8129	0.283844	0.553102
B1AU25_MOUSE	Apoptosis-inducing factor 1, mitochondrial	Complete proteome;Membrane;Proteomics identification;Reference proteome;Transmembrane;Transmembrane helix	21.7265	21.7017	21.226	21.8242	21.8155	21.828	0.271176	0.766217
NFS1_MOUSE	Cysteine desulfurase, mitochondrial	Complete proteome;Cytoplasm;Iron;Iron-sulfur;Metal-binding;Mitochondrion;Molybdenum cofactor biosynthesis;Nucleus;Pyridoxal phosphate;Reference proteome;Transferase;Transit peptide	18.9593	19.0632	18.8802	19.245	19.2327	19.1888	0.254596	1.98984
TOP1M_MOUSE	DNA topoisomerase I, mitochondrial	Complete proteome;DNA-binding;Isomerase;Mitochondrion;Reference proteome;Topoisomerase;Transit peptide	14.0129	14.0859	13.9307	14.276	14.3775	14.1273	0.250469	1.37017
F7ARZ1_MOUSE	28S ribosomal protein S23, mitochondrial (Fragment)	Complete proteome;Proteomics identification;Reference proteome	15.2189	15.1116	15.4857	15.5475	15.6219	15.4242	0.259107	0.968905
E9PV44_MOUSE	ATPase inhibitory factor 1	Coiled coil;Complete proteome;Proteomics identification;Reference proteome	17.903	17.9364	17.4379	18.1545	18.1405	17.7543	0.257341	0.548485
Q8BTD8_MOUSE	Uncharacterized protein (Fragment)		15.7708	15.7364	15.9585	16	16.0411	16.1829	0.252797	1.3364
SUOX_MOUSE	Sulfite oxidase, mitochondrial	Complete proteome;Heme;Iron;Metal-binding;Mitochondrion;Molybdenum;Oxidoreductase;Phosphoprotein;Reference proteome;Transit peptide	22.8879	22.6617	22.7412	23.0408	22.9572	23.0516	0.252916	1.59657
DDX49_MOUSE	Probable ATP-dependent RNA helicase DDX49	ATP-binding;Complete proteome;Helicase;Hydrolase;Nucleotide-binding;RNA-binding;Reference proteome	16.808	16.56	16.8665	16.7088	16.9195	17.3089	0.234234	0.515561
NPM_MOUSE	Nucleophosmin	3D-structure;ADP-ribosylation;Acetylation;Chaperone;Complete proteome;Cytoplasm;Cytoskeleton;DNA-binding;Direct protein sequencing;Disulfide bond;Isopeptide bond;Nucleus;Phosphoprotein;RNA-binding;Reference proteome;Ubl conjugation	20.1928	20.2235	20.1764	20.4589	20.4493	20.432	0.249144	4.0156
TEBP_MOUSE	Prostaglandin E synthase 3	Acetylation;Complete proteome;Cytoplasm;Direct protein sequencing;Fatty acid biosynthesis;Fatty acid metabolism;Isomerase;Isopeptide bond;Lipid biosynthesis;Lipid metabolism;Phosphoprotein;Prostaglandin biosynthesis;Prostaglandin metabolism;Reference proteome;Ubl conjugation	20.425	20.4332	20.4702	20.6251	20.7251	20.7175	0.246452	2.66727
FMO1_MOUSE	Dimethylaniline monooxygenase [N-oxide-forming] 1	Complete proteome;Direct protein sequencing;Endoplasmic reticulum;FAD;Flavoprotein;Membrane;Microsome;Monooxygenase;NADP;Oxidoreductase;Reference proteome;Transmembrane;Transmembrane helix	22.325	22.3838	22.3971	22.5428	22.7017	22.5965	0.245037	2.04502
A0A068BEQ2_MOUSE	H2-K region expressed gene 6, isoform CRA_a		20.28	20.2732	20.0885	20.3968	20.6369	20.3349	0.242307	1.02062
Q99JX6_MOUSE	Annexin	Annexin;Calcium;Calcium/phospholipid-binding;Repeat	21.1655	21.2614	20.7119	21.3284	21.3604	21.2414	0.263798	0.694007
CENPV_MOUSE	Centromere protein V	Alternative splicing;Cell cycle;Cell division;Centromere;Chromosome;Complete proteome;Cytoplasm;Cytoskeleton;Kinetochore;Methylation;Mitosis;Nucleus;Phosphoprotein;Reference proteome	18.6551	18.5393	18.892	19.117	18.9091	18.8013	0.246991	0.822314
Q5SWZ5_MOUSE	Myosin phosphatase Rho-interacting protein	Coiled coil;Complete proteome;Proteomics identification;Reference proteome	18.3501	18.2904	18.0199	18.481	18.6224	18.294	0.245686	0.817623
A2AU61_MOUSE	RNA-binding protein Raly (Fragment)	Coiled coil;Complete proteome;Proteomics identification;RNA-binding;Reference proteome	16.7786	16.9364	16.8195	17.126	17.2259	16.9008	0.239389	1.04983
DDX3X_MOUSE	ATP-dependent RNA helicase DDX3X	ATP-binding;Acetylation;Apoptosis;Chromosome partition;Complete proteome;Cytoplasm;DNA-binding;Direct protein sequencing;Helicase;Hydrolase;Immunity;Innate immunity;Isopeptide bond;Membrane;Methylation;Mitochondrion;Mitochondrion outer membrane;Nucleotide-binding;Nucleus;Phosphoprotein;RNA-binding;Reference proteome;Ribosome biogenesis;Transcription;Transcription regulation;Translation regulation…	20.21	20.2715	19.854	20.4201	20.3925	20.2859	0.254333	0.867378
A0A0J9YUZ4_MOUSE	High mobility group protein B1 (Fragment)	Coiled coil;Complete proteome;DNA-binding;Nucleus;Proteomics identification;Reference proteome	20.3956	20.4442	20.5642	20.6031	20.6573	20.8671	0.241158	1.19539
TRA2B_MOUSE	Transformer-2 protein homolog beta	Acetylation;Activator;Alternative splicing;Complete proteome;Isopeptide bond;Methylation;Nucleus;Phosphoprotein;RNA-binding;Reference proteome;Repressor;Ubl conjugation;mRNA processing;mRNA splicing	18.1287	18.4387	18.0811	18.4539	18.5223	18.4288	0.25218	1.02478
E9Q1Y3_MOUSE	Apolipoprotein B-100 (Fragment)	Coiled coil;Complete proteome;Proteomics identification;Reference proteome;Signal	19.6853	19.7769	19.0944	19.8861	19.8671	19.6087	0.268413	0.506691
B1AQ78_MOUSE	Keratin 19	Coiled coil;Intermediate filament;Keratin	18.103	18.0547	17.903	18.1039	18.4388	18.2319	0.237929	0.972202
Q3UCS6_MOUSE	Uncharacterized protein	Membrane;Transmembrane;Transmembrane helix	16.4614	16.2364	16.4137	16.629	16.4128	16.781	0.237114	0.869593
PRP8_MOUSE	Pre-mRNA-processing-splicing factor 8	Acetylation;Complete proteome;Methylation;Nucleus;Phosphoprotein;RNA-binding;Reference proteome;Ribonucleoprotein;Spliceosome;mRNA processing;mRNA splicing	18.8866	18.9139	18.9144	19.2777	19.1668	18.9802	0.236602	1.27189
Q5MPX5_MOUSE	Activated leukocyte cell adhesion molecule soluble isoform	Complete proteome;Proteomics identification;Reference proteome;Signal	16.2421	16.2742	16.5482	16.5434	16.6725	16.5894	0.246922	1.11419
A1A4T2_MOUSE	Alpha glucosidase 2 alpha neutral subunit	Glycosidase;Hydrolase;Signal	18.5846	18.6213	18.7458	18.8447	18.9536	18.8789	0.241856	1.84269
EEA1_MOUSE	Early endosome antigen 1	Coiled coil;Complete proteome;Cytoplasm;Endosome;Membrane;Metal-binding;Phosphoprotein;Reference proteome;Zinc;Zinc-finger	19.5438	19.5267	19.3493	19.6521	19.7323	19.7634	0.242695	1.58171
SRR_MOUSE	Serine racemase	ATP-binding;Allosteric enzyme;Alternative splicing;Complete proteome;Direct protein sequencing;Isomerase;Lyase;Magnesium;Metal-binding;Nucleotide-binding;Phosphoprotein;Pyridoxal phosphate;Reference proteome;S-nitrosylation	17.1937	17.1306	17.1338	17.3661	17.479	17.3315	0.239483	2.08925
KLKB1_MOUSE	Plasma kallikrein	3D-structure;Blood coagulation;Complete proteome;Direct protein sequencing;Disulfide bond;Fibrinolysis;Glycoprotein;Hemostasis;Hydrolase;Inflammatory response;Protease;Reference proteome;Repeat;Secreted;Serine protease;Signal;Zymogen	17.2788	17.374	17.1341	17.5238	17.6733	17.2958	0.235366	0.839923
PTN11_MOUSE	Tyrosine-protein phosphatase non-receptor type 11	3D-structure;Acetylation;Alternative splicing;Complete proteome;Cytoplasm;Hydrolase;Phosphoprotein;Protein phosphatase;Reference proteome;Repeat;SH2 domain	16.3226	16.3731	15.2866	16.3583	16.3105	16.2682	0.318239	0.376064
ACNT1_MOUSE	Acyl-coenzyme A amino acid N-acyltransferase 1	Acyltransferase;Alternative splicing;Complete proteome;Fatty acid metabolism;Lipid metabolism;Peroxisome;Phosphoprotein;Reference proteome;Transferase	18.4943	18.4572	18.2423	18.7	18.551	18.6703	0.24248	1.25374
GRPE1_MOUSE	GrpE protein homolog 1, mitochondrial	Acetylation;Chaperone;Complete proteome;Mitochondrion;Reference proteome;Transit peptide	20.5417	20.5113	20.4056	20.7541	20.7996	20.6197	0.238285	1.60673
OGT1_MOUSE	UDP-N-acetylglucosamine--peptide N-acetylglucosaminyltransferase 110 kDa subunit	Acetylation;Alternative splicing;Biological rhythms;Cell membrane;Cell projection;Chromatin regulator;Complete proteome;Cytoplasm;Direct protein sequencing;Glycoprotein;Glycosyltransferase;Lipid-binding;Membrane;Mitochondrion;Nucleus;Phosphoprotein;Reference proteome;Repeat;TPR repeat;Transferase;Ubl conjugation	16.3827	16.5194	16.2594	16.734	16.6217	16.5265	0.240244	1.1752
Q3U4Y0_MOUSE	Uncharacterized protein	Chromosome;DNA-binding;Nucleus	20.2831	20.4969	20.2847	20.3684	20.4121	20.9386	0.218122	0.482496
E9QPX1_MOUSE	Collagen alpha-1(XVIII) chain	Collagen;Complete proteome;Disulfide bond;Proteomics identification;Reference proteome;Signal	17.1182	17.1229	16.9891	17.3878	17.4008	17.1439	0.234078	1.16654
HEPS_MOUSE	Serine protease hepsin	Alternative splicing;Cell membrane;Complete proteome;Disulfide bond;Glycoprotein;Hydrolase;Membrane;Protease;Reference proteome;Secreted;Serine protease;Signal-anchor;Transmembrane;Transmembrane helix	16.5896	16.5589	16.7686	16.9133	16.9012	16.8201	0.239171	1.53955
MMAA_MOUSE	Methylmalonic aciduria type A homolog, mitochondrial	Chaperone;Complete proteome;GTP-binding;Hydrolase;Mitochondrion;Nucleotide-binding;Reference proteome;Transit peptide	19.1647	19.0298	18.6128	19.2662	19.4351	18.799	0.230974	0.38493
E0CYT2_MOUSE	Proteasome subunit alpha type-6	Complete proteome;Proteomics identification;Reference proteome	15.0455	14.8448	15.144	15.2832	15.1308	15.3376	0.239103	1.04351
ABCF1_MOUSE	ATP-binding cassette sub-family F member 1	ATP-binding;Activator;Complete proteome;Cytoplasm;Nucleotide-binding;Nucleus;Phosphoprotein;Reference proteome;Repeat	18.9195	18.8463	18.6814	19.1013	19.1167	18.941	0.237251	1.23688
EIF2A_MOUSE	Eukaryotic translation initiation factor 2A	Acetylation;Alternative splicing;Coiled coil;Complete proteome;Initiation factor;Phosphoprotein;Protein biosynthesis;Reference proteome;Repeat;Translation regulation;WD repeat	17.4089	17.3513	17.4726	17.6623	17.6428	17.6375	0.236623	2.56502
LZIC_MOUSE	Protein LZIC	Coiled coil;Complete proteome;Reference proteome	16.7762	16.7781	16.4467	17.097	17.0147	16.5658	0.225477	0.495832
CO4A1_MOUSE	Collagen alpha-1(IV) chain	Angiogenesis;Basement membrane;Collagen;Complete proteome;Disulfide bond;Extracellular matrix;Glycoprotein;Hydroxylation;Reference proteome;Repeat;Secreted;Signal	18.4602	19.1259	18.2329	18.8095	18.9007	18.9653	0.285495	0.452575
Q8VC77_MOUSE	Akr1c20 protein	Complete proteome;Proteomics identification;Reference proteome	16.1212	16.1489	16.5428	16.2839	16.3487	16.8552	0.224962	0.424562
Q3U041_MOUSE	Uncharacterized protein		16.0835	16.2396	15.9474	16.168	16.5681	16.2202	0.228589	0.687509
NDUS6_MOUSE	NADH dehydrogenase [ubiquinone] iron-sulfur protein 6, mitochondrial	3D-structure;Acetylation;Complete proteome;Electron transport;Membrane;Mitochondrion;Mitochondrion inner membrane;Reference proteome;Respiratory chain;Transit peptide;Transport	19.9492	19.9929	19.8594	20.1539	20.2401	20.1101	0.234175	1.88916
SFXN1_MOUSE	Sideroflexin-1	Acetylation;Amino-acid transport;Complete proteome;Direct protein sequencing;Membrane;Mitochondrion;Mitochondrion inner membrane;One-carbon metabolism;Reference proteome;Transmembrane;Transmembrane helix;Transport	20.9992	20.9207	21.0535	21.2649	21.0975	21.3079	0.232315	1.44208
Q8BJL9_MOUSE	UDP-glucuronosyltransferase	Complete proteome;Glycosyltransferase;Membrane;Proteomics identification;Reference proteome;Signal;Transferase;Transmembrane;Transmembrane helix	17.5523	17.5718	17.4767	17.8592	17.9162	17.4909	0.221804	0.746479
SAC1_MOUSE	Phosphatidylinositide phosphatase SAC1	Acetylation;Complete proteome;Endoplasmic reticulum;Hydrolase;Membrane;Reference proteome;Transmembrane;Transmembrane helix	20.1676	20.2934	19.8157	20.3334	20.4547	20.2192	0.243558	0.701696
RRF2M_MOUSE	Ribosome-releasing factor 2, mitochondrial	Alternative splicing;Complete proteome;GTP-binding;Mitochondrion;Nucleotide-binding;Protein biosynthesis;Reference proteome	17.9781	17.8614	17.7905	18.1153	18.3304	17.8484	0.221364	0.670643
A0A023T778_MOUSE	Mago nashi protein	Complete proteome;Proteomics identification;Reference proteome	17.2112	17.1117	17.0718	17.3627	17.4518	17.276	0.231927	1.61933
D3Z5R8_MOUSE	40S ribosomal protein S19 (Fragment)	Complete proteome;Proteomics identification;Reference proteome	18.6353	18.6511	18.5243	18.8663	18.7787	18.8644	0.232885	2.04035
RRAS_MOUSE	Ras-related protein R-Ras	Cell membrane;Complete proteome;GTP-binding;Lipoprotein;Membrane;Methylation;Nucleotide-binding;Prenylation;Reference proteome	17.7653	17.7786	17.3058	17.8299	17.8741	17.8901	0.248118	0.725761
USP9X_MOUSE	Probable ubiquitin carboxyl-terminal hydrolase FAF-X	Biological rhythms;Cell cycle;Cell division;Cell projection;Chromosome partition;Complete proteome;Cytoplasm;Hydrolase;Mitosis;Phosphoprotein;Protease;Reference proteome;Thiol protease;Ubl conjugation pathway	18.8087	18.7578	18.6939	19.0231	19.0521	18.8781	0.230942	1.66256
Q8C2E1_MOUSE	Uncharacterized protein		19.6197	19.5187	19.5021	19.7318	19.7946	19.8111	0.232325	2.20979
NUP93_MOUSE	Nuclear pore complex protein Nup93	Alternative splicing;Complete proteome;Membrane;Nuclear pore complex;Nucleus;Phosphoprotein;Protein transport;Reference proteome;Translocation;Transport;mRNA transport	15.9978	16.0136	15.7571	16.1695	16.3252	15.9591	0.228484	0.78236
Q569Z0_MOUSE	Ribosomal protein L14	Ribonucleoprotein;Ribosomal protein	19.5474	19.5696	19.4931	19.8234	19.6706	19.807	0.230267	1.89975
Q9JIK8_MOUSE	Nucleoside diphosphate kinase	ATP-binding;Kinase;Nucleotide-binding;Signal;Transferase	16.2025	16.0739	15.0574	16.195	16.2102	15.8415	0.304285	0.327944
A3KML3_MOUSE	MCG126220	Monooxygenase;Oxidoreductase	14.2201	13.9407	14.6064	14.5967	14.4643	14.4735	0.255766	0.576232
A0A068BGR9_MOUSE	NADH dehydrogenase		19.1089	19.18	19.1587	19.3471	19.3962	19.3972	0.230992	3.00195
A0A0R4J1E2_MOUSE	Elongation factor 1-delta	Coiled coil;Complete proteome;Elongation factor;Protein biosynthesis;Proteomics identification;Reference proteome	18.8678	18.7972	19.1968	19.1184	19.1476	19.3126	0.238939	0.805404
Q8VCW3_MOUSE	Tryptophan 2,3-dioxygenase	Coiled coil;Dioxygenase;Heme;Iron;Metal-binding;Oxidoreductase;Tryptophan catabolism	16.6438	16.6679	16.6063	16.9336	16.7944	16.8796	0.22981	2.18307
SRBS2_MOUSE	Sorbin and SH3 domain-containing protein 2	Alternative splicing;Cell junction;Cell membrane;Cell projection;Complete proteome;Cytoplasm;Cytoskeleton;Membrane;Phosphoprotein;Reference proteome;Repeat;SH3 domain;Ubl conjugation	16.0329	16.199	16.0477	16.3533	16.4447	16.1653	0.227858	1.09437
Q9CZU5_MOUSE	Uncharacterized protein		17.4326	17.3494	17.4594	17.6924	17.5795	17.6583	0.229654	2.08812
RETST_MOUSE	All-trans-retinol 13,14-reductase	Complete proteome;Endoplasmic reticulum;FAD;Flavoprotein;Membrane;NAD;NADP;Oxidoreductase;Reference proteome;Signal	21.422	21.1342	20.9795	21.5163	21.3972	21.341	0.239569	0.792618
MSRA_MOUSE	Mitochondrial peptide methionine sulfoxide reductase	3D-structure;Acetylation;Alternative initiation;Alternative splicing;Complete proteome;Cytoplasm;Direct protein sequencing;Lipoprotein;Membrane;Mitochondrion;Myristate;Nucleus;Oxidoreductase;Reference proteome;Transit peptide	20.766	20.6212	20.2876	20.8553	20.8163	20.7293	0.242022	0.759906
Q8BTN3_MOUSE	DNA segment, Chr 16, human D22S680E, expressed, isoform CRA_c	Complete proteome;Proteomics identification;Reference proteome	14.8314	14.8113	14.8268	15.0703	15.1778	14.8954	0.22471	1.27746
Q3UGS0_MOUSE	Uncharacterized protein	ATP-binding;Nucleotide-binding	21.8427	21.8483	21.987	22.0423	22.1279	22.1961	0.229485	1.6185
Q923F9_MOUSE	NADH dehydrogenase (Ubiquinone) Fe-S protein 4	Ubiquinone	19.3473	19.3746	19.3911	19.6401	19.6779	19.475	0.226635	1.62866
A0A140LIT2_MOUSE	7-dehydrocholesterol reductase	Complete proteome;Membrane;Proteomics identification;Reference proteome;Transmembrane;Transmembrane helix	15.6672	16.2165	15.4635	16.0024	15.9664	16.166	0.262532	0.490729
A16A1_MOUSE	Aldehyde dehydrogenase family 16 member A1	Complete proteome;Reference proteome	18.9829	19.027	18.2917	19.0946	19.1268	18.8635	0.261075	0.444999
CIAO1_MOUSE	Probable cytosolic iron-sulfur protein assembly protein CIAO1	Chromosome partition;Complete proteome;Cytoplasm;Reference proteome;Repeat;WD repeat	15.728	15.7612	15.922	16.0082	16.0087	16.0857	0.230463	1.61728
D3YTQ9_MOUSE	40S ribosomal protein S15	Coiled coil;Complete proteome;Proteomics identification;Reference proteome;Ribonucleoprotein;Ribosomal protein	17.5174	17.994	18.8893	18.1127	18.0154	19.0582	0.261847	0.192334
PSB6_MOUSE	Proteasome subunit beta type-6	3D-structure;Acetylation;Complete proteome;Cytoplasm;Direct protein sequencing;Hydrolase;Nucleus;Phosphoprotein;Polymorphism;Protease;Proteasome;Reference proteome;Threonine protease;Zymogen	19.7035	19.4644	19.5377	19.8514	19.6804	19.8613	0.229169	1.1721
G45IP_MOUSE	Growth arrest and DNA damage-inducible proteins-interacting protein 1	Cell cycle;Coiled coil;Complete proteome;Mitochondrion;Nucleus;Reference proteome;Ribonucleoprotein;Ribosomal protein	15.852	15.9937	15.1702	15.9053	16.175	15.7077	0.257371	0.374648
ADDA_MOUSE	Alpha-adducin	Acetylation;Actin-binding;Alternative splicing;Calmodulin-binding;Cell membrane;Complete proteome;Cytoplasm;Cytoskeleton;Membrane;Phosphoprotein;Reference proteome	16.1356	16.2456	15.8513	16.301	16.6419	15.907	0.205782	0.352442
TYSD1_MOUSE	Peroxisomal leader peptide-processing protease	Complete proteome;Direct protein sequencing;Hydrolase;Peroxisome;Protease;Reference proteome;Serine protease	16.5898	16.4531	16.0851	16.6827	16.7315	16.4222	0.236146	0.590354
A0A140T8J4_MOUSE	Heme-binding protein 1	Complete proteome;Proteomics identification;Reference proteome	21.5941	21.6264	21.6786	21.8017	21.8994	21.8772	0.226399	2.38015
SCO1_MOUSE	Protein SCO1 homolog, mitochondrial	Chaperone;Complete proteome;Copper;Disulfide bond;Membrane;Metal-binding;Mitochondrion;Mitochondrion inner membrane;Reference proteome;Transit peptide;Transmembrane;Transmembrane helix	18.5225	18.2861	17.9067	18.5452	18.5741	18.3281	0.244016	0.552968
DTD1_MOUSE	D-aminoacyl-tRNA deacylase 1	Alternative splicing;Complete proteome;Cytoplasm;DNA replication;DNA-binding;Direct protein sequencing;Hydrolase;Metal-binding;Nucleus;Phosphoprotein;RNA-binding;Reference proteome;tRNA-binding	16.2086	16.0156	16.1625	16.3754	16.5382	16.1299	0.218903	0.761862
A0A0R4J293_MOUSE	Protein-glutamine gamma-glutamyltransferase K	Calcium;Complete proteome;Metal-binding;Proteomics identification;Reference proteome	16.2815	16.4842	16.1037	16.4725	16.6052	16.4919	0.233411	0.928828
Q9CWK0_MOUSE	Uncharacterized protein		20.1864	20.23	19.6431	20.2869	20.1847	20.3328	0.248269	0.569629
Q9D6X2_MOUSE	Uncharacterized protein		20.1828	20.1847	20.6526	20.5327	20.6068	20.608	0.242464	0.698295
THNS2_MOUSE	Threonine synthase-like 2	Complete proteome;Lyase;Pyridoxal phosphate;Reference proteome	21.4597	21.6132	21.2508	21.6138	21.6511	21.7523	0.231169	0.958753
NCBP1_MOUSE	Nuclear cap-binding protein subunit 1	3D-structure;Acetylation;Coiled coil;Complete proteome;Cytoplasm;Isopeptide bond;Nonsense-mediated mRNA decay;Nucleus;Phosphoprotein;RNA-mediated gene silencing;Reference proteome;Translation regulation;Transport;Ubl conjugation;mRNA capping;mRNA processing;mRNA splicing;mRNA transport	15.2387	15.4394	15.4098	15.6025	15.6863	15.4733	0.224719	1.19964
PCBP1_MOUSE	Poly(rC)-binding protein 1	Acetylation;Complete proteome;DNA-binding;Direct protein sequencing;Isopeptide bond;Nucleus;Phosphoprotein;RNA-binding;Reference proteome;Repeat;Ribonucleoprotein;Ubl conjugation	20.3485	20.3038	20.2834	20.552	20.5404	20.5174	0.224697	3.30615
PARP9_MOUSE	Poly [ADP-ribose] polymerase 9	ADP-ribosylation;Alternative splicing;Antiviral defense;Complete proteome;Cytoplasm;DNA damage;DNA repair;Immunity;Innate immunity;NAD;Nucleus;Phosphoprotein;Reference proteome;Repeat;Transferase	17.3121	17.3183	17.1966	17.5617	17.7915	17.0529	0.193032	0.36331
A0A338P684_MOUSE	Carbonyl reductase [NADPH] 1	Complete proteome;Proteomics identification;Reference proteome	18.9979	18.8447	18.2997	19.1376	19.1183	18.5804	0.231331	0.342275
RTN4_MOUSE	Reticulon-4	3D-structure;Acetylation;Alternative splicing;Cell junction;Cell membrane;Complete proteome;Direct protein sequencing;Endoplasmic reticulum;Membrane;Neurogenesis;Phosphoprotein;Reference proteome;Transmembrane;Transmembrane helix	18.8728	19.0803	18.9634	18.9664	19.393	19.204	0.215626	0.718296
A0A0G2JH04_MOUSE	Eukaryotic translation initiation factor 4E	Complete proteome;Initiation factor;Protein biosynthesis;Proteomics identification;RNA-binding;Reference proteome	18.9578	18.9187	19.0321	19.2932	19.3971	18.8281	0.203269	0.498545
NDUB4_MOUSE	NADH dehydrogenase [ubiquinone] 1 beta subcomplex subunit 4	3D-structure;Acetylation;Complete proteome;Direct protein sequencing;Electron transport;Membrane;Mitochondrion;Mitochondrion inner membrane;Phosphoprotein;Reference proteome;Respiratory chain;Transmembrane;Transmembrane helix;Transport	20.9181	20.9011	21.0912	21.2056	21.2185	21.1621	0.225264	1.63117
Q6PJ91_MOUSE	Gstm7 protein		21.7451	21.9807	21.4805	22.051	21.8411	22.016	0.23398	0.670252
S4R1I3_MOUSE	Xaa-Pro aminopeptidase 1	Complete proteome;Hydrolase;Metal-binding;Proteomics identification;Reference proteome	16.7657	16.8566	16.936	17.0648	16.994	17.1655	0.221992	1.47124
SPRE_MOUSE	Sepiapterin reductase	3D-structure;Acetylation;Complete proteome;Cytoplasm;NADP;Oxidoreductase;Phosphoprotein;Reference proteome	18.891	18.9695	18.7358	19.0905	19.1633	19.014	0.223817	1.29382
HYOU1_MOUSE	Hypoxia up-regulated protein 1	ATP-binding;Acetylation;Chaperone;Complete proteome;Direct protein sequencing;Endoplasmic reticulum;Glycoprotein;Nucleotide-binding;Phosphoprotein;Reference proteome;Signal;Stress response	20.5993	20.5841	20.35	20.7671	20.785	20.6566	0.225096	1.1745
GBRL1_MOUSE	Gamma-aminobutyric acid receptor-associated protein-like 1	3D-structure;Autophagy;Complete proteome;Cytoplasm;Cytoplasmic vesicle;Cytoskeleton;Endoplasmic reticulum;Golgi apparatus;Lipoprotein;Membrane;Microtubule;Reference proteome	18.3224	18.3482	17.9556	18.4837	18.6106	18.1988	0.222297	0.561183
B2RRT9_MOUSE	Zinc finger Ran-binding domain-containing protein 2	Metal-binding;Nucleus;RNA-binding;Zinc;Zinc-finger	15.846	15.9791	16.0531	16.144	16.1924	16.2122	0.223459	1.60253
PSMD6_MOUSE	26S proteasome non-ATPase regulatory subunit 6	Complete proteome;Proteasome;Reference proteome	20.8876	20.7731	20.7618	20.9075	20.9396	21.2212	0.21525	0.936712
CALX_MOUSE	Calnexin	Acetylation;Calcium;Chaperone;Complete proteome;Disulfide bond;Endoplasmic reticulum;Lectin;Lipoprotein;Membrane;Metal-binding;Palmitate;Phosphoprotein;Reference proteome;Repeat;Signal;Transmembrane;Transmembrane helix;Ubl conjugation	19.8635	20.1216	19.6359	20.0706	20.0661	20.1847	0.233434	0.735035
Q9CVI1_MOUSE	Uncharacterized protein (Fragment)		20.8821	21.1145	20.711	21.099	21.1222	21.1763	0.229948	0.900075
A0A068BGU5_MOUSE	Transporter 2 ATP-binding cassette sub-family B	ATP-binding;Membrane;Nucleotide-binding;Signal;Transmembrane;Transmembrane helix	15.0348	15.6579	15.3219	15.47	15.7725	15.4811	0.236332	0.502782
CISD1_MOUSE	CDGSH iron-sulfur domain-containing protein 1	2Fe-2S;Acetylation;Complete proteome;Direct protein sequencing;Iron;Iron-sulfur;Isopeptide bond;Membrane;Metal-binding;Mitochondrion;Mitochondrion outer membrane;Reference proteome;Signal-anchor;Transmembrane;Transmembrane helix;Ubl conjugation	21.583	21.5659	21.5314	21.7137	21.715	21.9052	0.217893	1.5366
A2CEK3_MOUSE	Phosphoglucomutase-2	Complete proteome;Magnesium;Metal-binding;Proteomics identification;Reference proteome	19.3925	19.9076	19.6139	19.6651	19.4814	20.3282	0.186911	0.248953
ILEUA_MOUSE	Leukocyte elastase inhibitor A	Complete proteome;Cytoplasm;Direct protein sequencing;Phosphoprotein;Protease inhibitor;Reference proteome;Serine protease inhibitor	18.4947	18.0436	18.0334	18.3573	18.3916	18.5239	0.233693	0.660098
ATP5H_MOUSE	ATP synthase subunit d, mitochondrial	Acetylation;CF(0);Complete proteome;Direct protein sequencing;Hydrogen ion transport;Ion transport;Membrane;Mitochondrion;Mitochondrion inner membrane;Reference proteome;Transport	22.2343	22.3063	21.8951	22.3624	22.4856	22.2678	0.226741	0.733878
QORL2_MOUSE	Quinone oxidoreductase-like protein 2	Acetylation;Alternative splicing;Complete proteome;Oxidoreductase;Reference proteome	16.1633	16.3329	16.3677	16.4708	16.6878	16.3471	0.21397	0.842495
AT131_MOUSE	Manganese-transporting ATPase 13A1	ATP-binding;Complete proteome;Endoplasmic reticulum;Glycoprotein;Hydrolase;Magnesium;Manganese;Membrane;Metal-binding;Nucleotide-binding;Phosphoprotein;Reference proteome;Transmembrane;Transmembrane helix;Transport	17.0994	17.0889	16.9664	17.3653	17.4433	16.959	0.204328	0.583976
A0JLY3_MOUSE	F9 protein (Fragment)	Disulfide bond;EGF-like domain;Hydrolase;Protease;Secreted;Serine protease	16.9219	16.9782	17.1645	17.2594	17.3138	17.1522	0.220237	1.18577
FBX4_MOUSE	F-box only protein 4	Complete proteome;Cytoplasm;Phosphoprotein;Reference proteome;Ubl conjugation pathway	15.2695	15.2258	14.3942	15.3531	15.2982	15.0278	0.263196	0.363875
SUMO2_MOUSE	Small ubiquitin-related modifier 2	3D-structure;Acetylation;Complete proteome;Isopeptide bond;Nucleus;Reference proteome;Ubl conjugation;Ubl conjugation pathway	16.9237	17.0199	16.9095	17.2625	17.1735	17.0661	0.216314	1.50394
CCS_MOUSE	Copper chaperone for superoxide dismutase	Chaperone;Complete proteome;Copper;Cytoplasm;Disulfide bond;Isopeptide bond;Metal-binding;Phosphoprotein;Reference proteome;Ubl conjugation;Zinc	18.2684	18.2193	17.9849	18.3291	18.4819	18.3245	0.220975	1.02062
Q3U5P8_MOUSE	40S ribosomal protein S3a	Cytoplasm;Differentiation;Nucleus;Ribonucleoprotein;Ribosomal protein	15.2112	15.2443	15.9731	15.87	15.3619	15.921	0.241427	0.323923
NDUA5_MOUSE	NADH dehydrogenase [ubiquinone] 1 alpha subcomplex subunit 5	3D-structure;Acetylation;Complete proteome;Direct protein sequencing;Electron transport;Membrane;Mitochondrion;Mitochondrion inner membrane;Phosphoprotein;Reference proteome;Respiratory chain;Transport	20.1363	20.0473	20.3117	20.4057	20.3789	20.3751	0.221511	1.32465
SYLM_MOUSE	Probable leucine--tRNA ligase, mitochondrial	ATP-binding;Acetylation;Aminoacyl-tRNA synthetase;Complete proteome;Ligase;Mitochondrion;Nucleotide-binding;Protein biosynthesis;Reference proteome;Transit peptide	15.2439	15.106	14.9694	15.3306	15.532	15.0873	0.210231	0.626483
A0A1S6GWH0_MOUSE	Gamma-aminobutyric acid receptor associated protein, isoform CRA_c	Autophagy;Lipoprotein;Receptor	18.2758	17.9352	17.4422	18.2443	18.288	17.8516	0.243597	0.364738
WNT7A_MOUSE	Protein Wnt-7a	Complete proteome;Developmental protein;Disulfide bond;Extracellular matrix;Glycoprotein;Lipoprotein;Reference proteome;Secreted;Signal;Wnt signaling pathway	18.1128	18.1763	17.7062	18.1991	18.4625	17.9874	0.217906	0.46828
Q9JKY7_MOUSE	Cytochrome P450 CYP2D22	Complete proteome;Heme;Iron;Membrane;Metal-binding;Monooxygenase;Oxidoreductase;Proteomics identification;Reference proteome;Transmembrane;Transmembrane helix	21.6497	21.4538	21.854	21.8349	21.8368	21.9585	0.224234	0.849936
D3YYN3_MOUSE	Exosome complex component RRP43 (Fragment)	Complete proteome;Proteomics identification;Reference proteome	15.9867	15.7634	16.0919	16.1875	16.1844	16.1369	0.222234	1.06318
BRCC3_MOUSE	Lys-63-specific deubiquitinase BRCC36	Acetylation;Alternative splicing;Cell cycle;Cell division;Chromatin regulator;Complete proteome;Cytoplasm;Cytoskeleton;DNA damage;DNA repair;Hydrolase;Metal-binding;Metalloprotease;Mitosis;Nucleus;Phosphoprotein;Protease;Reference proteome;Ubl conjugation pathway;Zinc	18.2998	18.1272	18.5243	18.6319	18.7244	18.2207	0.208568	0.468181
Q3TDN8_MOUSE	Uncharacterized protein		18.7177	18.6165	18.7387	18.9874	19.0779	18.6148	0.20237	0.620374
Q3UWG5_MOUSE	Tetraspanin	Membrane;Transmembrane;Transmembrane helix	16.5229	16.5723	16.8265	16.7136	16.8008	17.0487	0.213849	0.709992
KLC4_MOUSE	Kinesin light chain 4	Acetylation;Coiled coil;Complete proteome;Cytoplasm;Cytoskeleton;Microtubule;Motor protein;Phosphoprotein;Reference proteome;Repeat;TPR repeat	17.6749	17.6529	17.7618	18.0191	17.996	17.6992	0.20819	0.89696
B0V2N5_MOUSE	Annexin (Fragment)	Annexin;Calcium;Calcium/phospholipid-binding;Complete proteome;Proteomics identification;Reference proteome;Repeat	16.5887	16.8679	16.328	16.6749	16.937	16.8545	0.227275	0.582291
TOM7_MOUSE	Mitochondrial import receptor subunit TOM7 homolog	Complete proteome;Membrane;Mitochondrion;Mitochondrion outer membrane;Protein transport;Reference proteome;Transmembrane;Transmembrane helix;Transport	17.7252	17.7388	16.9352	17.7762	17.7283	17.6729	0.259397	0.412529
Q8R3X4_MOUSE	Timm44 protein (Fragment)	Coiled coil	20.6044	20.6173	20.5187	20.8135	20.8655	20.7018	0.213436	1.68934
A0A140LIZ5_MOUSE	26S proteasome regulatory subunit 6B	ATP-binding;Complete proteome;Nucleotide-binding;Proteomics identification;Reference proteome	18.9989	19.0706	18.065	18.991	19.0737	18.9079	0.279374	0.354961
Q3TJH1_MOUSE	Uncharacterized protein	GTP-binding;Nucleotide-binding;Transducer	14.1485	14.0098	15.0534	14.7411	14.6249	14.7199	0.291407	0.370608
Q3UA52_MOUSE	Arp2/3 complex 34 kDa subunit (Fragment)	Actin-binding;Cytoplasm;Cytoskeleton	17.4362	17.4262	17.3193	17.6553	17.5785	17.5915	0.214518	2.07715
COF2_MOUSE	Cofilin-2	Acetylation;Actin-binding;Complete proteome;Cytoplasm;Cytoskeleton;Nucleus;Phosphoprotein;Reference proteome	19.4045	19.6751	18.9356	19.506	19.6555	19.5857	0.243991	0.481231
TCPB_MOUSE	T-complex protein 1 subunit beta	ATP-binding;Acetylation;Chaperone;Complete proteome;Cytoplasm;Direct protein sequencing;Isopeptide bond;Nucleotide-binding;Phosphoprotein;Reference proteome;Ubl conjugation	20.7709	20.8203	20.739	20.9953	20.9262	21.0457	0.212323	2.14471
GUAD_MOUSE	Guanine deaminase	Complete proteome;Direct protein sequencing;Hydrolase;Metal-binding;Phosphoprotein;Reference proteome;Zinc	19.3801	19.373	19.1458	19.4186	19.5302	19.5934	0.214466	1.09179
A0A1L1SSA3_MOUSE	Eukaryotic translation initiation factor 1b (Fragment)	Complete proteome;Proteomics identification;Reference proteome	14.6868	14.7206	14.5265	15.0978	14.801	14.6415	0.202123	0.620189
A0A087WP53_MOUSE	Thyrotropin receptor (Fragment)	Complete proteome;Membrane;Reference proteome;Transmembrane;Transmembrane helix	15.5095	15.6964	14.8955	15.5133	15.5806	15.7491	0.247189	0.41799
H7BWY6_MOUSE	Retinol-binding protein 4	Complete proteome;Proteomics identification;Reference proteome	17.9276	17.6202	17.6523	18.03	18.0104	17.8044	0.214883	0.820258
GSTM5_MOUSE	Glutathione S-transferase Mu 5	Complete proteome;Cytoplasm;Direct protein sequencing;Phosphoprotein;Reference proteome;Transferase	16.5991	16.5821	16.1804	16.6798	16.9115	16.3971	0.208944	0.444166
HMGC2_MOUSE	3-hydroxymethyl-3-methylglutaryl-CoA lyase, cytoplasmic	Complete proteome;Cytoplasm;Endoplasmic reticulum;Lipoprotein;Lyase;Membrane;Metal-binding;Myristate;Reference proteome	20.255	20.1663	19.3945	20.1902	20.3293	20.0636	0.255737	0.378263
A0A0N4SV32_MOUSE	Plasminogen activator inhibitor 1 RNA-binding protein	Complete proteome;Proteomics identification;Reference proteome	17.8962	17.9128	17.6028	18.1843	18.2373	17.5464	0.185408	0.310439
Q5EBG5_MOUSE	Ribosomal protein L7A	Ribonucleoprotein;Ribosomal protein	22.2253	22.3173	22.1342	22.4657	22.3849	22.4615	0.211756	1.63758
A0A0R4J1G9_MOUSE	Metalloreductase STEAP3	Complete proteome;Membrane;Proteomics identification;Reference proteome;Transmembrane;Transmembrane helix	15.8841	15.8244	15.9703	16.2345	15.9768	16.0903	0.207584	1.13857
F6RT60_MOUSE	Methylglutaconyl-CoA hydratase, mitochondrial (Fragment)	Complete proteome;Proteomics identification;Reference proteome	17.728	17.5747	18.068	18.0345	18.0441	17.9655	0.224453	0.691254
CALR_MOUSE	Calreticulin	3D-structure;Acetylation;Calcium;Chaperone;Complete proteome;Direct protein sequencing;Disulfide bond;Endoplasmic reticulum;Lectin;Metal-binding;Reference proteome;Repeat;Sarcoplasmic reticulum;Signal;Zinc	23.887	23.9774	24.0709	24.1076	24.1261	24.3267	0.208373	1.11358
GFPT1_MOUSE	Glutamine--fructose-6-phosphate aminotransferase [isomerizing] 1	Alternative splicing;Aminotransferase;Biological rhythms;Complete proteome;Glutamine amidotransferase;Phosphoprotein;Reference proteome;Repeat;Transferase	16.1159	15.9811	15.6741	16.228	16.3169	15.8491	0.207609	0.462227
HA1D_MOUSE	H-2 class I histocompatibility antigen, K-D alpha chain	3D-structure;Complete proteome;Direct protein sequencing;Disulfide bond;Glycoprotein;Immunity;MHC I;Membrane;Phosphoprotein;Reference proteome;Signal;Transmembrane;Transmembrane helix	19.2373	19.8428	19.5787	19.547	19.8089	19.9649	0.220678	0.444081
DHDH_MOUSE	Trans-1,2-dihydrobenzene-1,2-diol dehydrogenase	Complete proteome;NADP;Oxidoreductase;Reference proteome	20.5351	20.524	20.767	20.7204	20.7778	20.9597	0.21058	0.91783
HPPD_MOUSE	4-hydroxyphenylpyruvate dioxygenase	Acetylation;Complete proteome;Cytoplasm;Dioxygenase;Iron;Membrane;Metal-binding;Oxidoreductase;Phenylalanine catabolism;Phosphoprotein;Polymorphism;Reference proteome;Repeat;Tyrosine catabolism	24.8956	24.7596	24.5665	25.011	25.0745	24.7659	0.209902	0.715657
RT22_MOUSE	28S ribosomal protein S22, mitochondrial	Acetylation;Complete proteome;Mitochondrion;Phosphoprotein;Reference proteome;Ribonucleoprotein;Ribosomal protein	16.8135	16.7357	16.7341	17.1327	16.955	16.8075	0.203918	0.979333
Q3UC32_MOUSE	Actin-related protein 2/3 complex subunit 5	Cytoplasm;Cytoskeleton	19.3998	19.3532	18.8586	19.5686	19.6114	19.0563	0.208244	0.347467
D3YVC9_MOUSE	Graves disease carrier protein homolog (Fragment)	Complete proteome;Membrane;Proteomics identification;Reference proteome;Repeat;Transmembrane;Transmembrane helix;Transport	18.1779	17.9768	17.71	18.2608	18.2919	17.9535	0.213842	0.5456
W6PPR4_MOUSE	480-kDa ankyrinG	ANK repeat;Coiled coil	16.9658	17.0143	16.3028	16.9207	17.2005	16.8697	0.23603	0.39677
E9QMK9_MOUSE	D-glutamate cyclase, mitochondrial	Complete proteome;Proteomics identification;Reference proteome	17.9967	17.9121	17.9359	18.162	18.2204	18.0878	0.208473	1.97987
IF4A2_MOUSE	Eukaryotic initiation factor 4A-II	ATP-binding;Alternative splicing;Complete proteome;Helicase;Hydrolase;Initiation factor;Nucleotide-binding;Phosphoprotein;Protein biosynthesis;RNA-binding;Reference proteome	21.1954	21.1427	21.2717	21.4404	21.3345	21.461	0.208685	1.73762
MCA3_MOUSE	Eukaryotic translation elongation factor 1 epsilon-1	Acetylation;Coiled coil;Complete proteome;Cytoplasm;Nucleus;Protein biosynthesis;Reference proteome	18.446	18.4236	18.2555	18.631	18.6202	18.5038	0.209949	1.35162
TBB4B_MOUSE	Tubulin beta-4B chain	Acetylation;Complete proteome;Cytoplasm;Cytoskeleton;Direct protein sequencing;GTP-binding;Isopeptide bond;Microtubule;Nucleotide-binding;Phosphoprotein;Reference proteome	21.3597	21.4445	21.4128	21.6022	21.5263	21.7096	0.207047	1.6161
COPT1_MOUSE	High affinity copper uptake protein 1	Cell membrane;Complete proteome;Copper;Copper transport;Glycoprotein;Ion transport;Membrane;Phosphoprotein;Reference proteome;Transmembrane;Transmembrane helix;Transport	17.9017	17.7621	17.9688	17.9741	18.3254	17.9335	0.200125	0.653592
A0A0R3P9C8_MOUSE	NADH dehydrogenase [ubiquinone] 1 alpha subcomplex subunit 9, mitochondrial	Complete proteome;Proteomics identification;Reference proteome	20.4916	20.3552	20.2547	20.6712	20.5689	20.4909	0.209805	1.14435
IVD_MOUSE	Isovaleryl-CoA dehydrogenase, mitochondrial	Acetylation;Complete proteome;Direct protein sequencing;FAD;Flavoprotein;Mitochondrion;Oxidoreductase;Reference proteome;Transit peptide	22.7942	22.7859	22.3919	22.8686	22.9091	22.8543	0.219998	0.756105
A0A1D5RLR0_MOUSE	Translin-associated protein X	Complete proteome;Proteomics identification;Reference proteome	15.7592	15.6512	15.7301	16.0431	16.0252	15.6675	0.198398	0.716982
ATTY_MOUSE	Tyrosine aminotransferase	3D-structure;Acetylation;Aminotransferase;Complete proteome;Phenylalanine catabolism;Phosphoprotein;Pyridoxal phosphate;Reference proteome;Transferase;Tyrosine catabolism	17.918	17.7037	17.9781	18.0756	18.03	18.1298	0.211866	1.1304
PCY1A_MOUSE	Choline-phosphate cytidylyltransferase A	Acetylation;Complete proteome;Cytoplasm;Lipid biosynthesis;Lipid metabolism;Membrane;Nucleotidyltransferase;Phospholipid biosynthesis;Phospholipid metabolism;Phosphoprotein;Reference proteome;Repeat;Transferase;Ubl conjugation	17.6696	17.8931	17.9283	17.9645	18.1752	17.9771	0.208618	0.920216
S4R2F7_MOUSE	RNA-binding protein 25	Complete proteome;Proteomics identification;Reference proteome	15.6987	15.8783	16.2848	16.162	16.1086	16.2708	0.226523	0.558698
A0A1B0GT40_MOUSE	Mitochondrial peptide methionine sulfoxide reductase	Complete proteome;Proteomics identification;Reference proteome	19.7321	19.7196	19.7871	19.9592	19.9524	19.9484	0.207091	3.22976
G3X9B2_MOUSE	F-box only protein 43	Complete proteome;Metal-binding;Reference proteome;Ubl conjugation pathway;Zinc;Zinc-finger	19.4518	19.7329	19.1399	19.7407	19.8128	19.4231	0.217277	0.44717
CO6A2_MOUSE	Collagen alpha-2(VI) chain	Cell adhesion;Collagen;Complete proteome;Extracellular matrix;Glycoprotein;Hydroxylation;Membrane;Phosphoprotein;Reference proteome;Repeat;Secreted;Signal	19.9581	20.3912	19.882	20.2433	20.3999	20.2556	0.222461	0.598401
Q3UBP6_MOUSE	Uncharacterized protein	ATP-binding;Nucleotide-binding	21.3641	21.5035	21.6696	21.5836	21.4546	22.061	0.187304	0.385647
A0A1Y7VKA0_MOUSE	Isoamyl acetate-hydrolyzing esterase 1 homolog (Fragment)	Complete proteome;Proteomics identification;Reference proteome	18.5564	18.962	18.3172	18.7863	18.9391	18.7974	0.229028	0.516721
E9QA15_MOUSE	Caldesmon 1	Coiled coil;Complete proteome;Proteomics identification;Reference proteome	18.5149	18.4144	18.607	18.7552	18.7672	18.6329	0.206279	1.3716
AMPN_MOUSE	Aminopeptidase N	Aminopeptidase;Angiogenesis;Cell membrane;Complete proteome;Developmental protein;Differentiation;Direct protein sequencing;Disulfide bond;Glycoprotein;Hydrolase;Membrane;Metal-binding;Metalloprotease;Phosphoprotein;Protease;Reference proteome;Signal-anchor;Sulfation;Transmembrane;Transmembrane helix;Zinc	18.3806	18.3157	18.3758	18.5548	18.6608	18.467	0.203485	1.5651
B1ATS4_MOUSE	Calcium-transporting ATPase	ATP-binding;Calcium;Calcium transport;Complete proteome;Hydrolase;Ion transport;Membrane;Nucleotide-binding;Proteomics identification;Reference proteome;Transmembrane;Transmembrane helix;Transport	17.777	17.7471	18.0619	18.0943	18.1456	17.9778	0.210589	0.875766
A0A087WNT1_MOUSE	Elongin-C	Complete proteome;Proteomics identification;Reference proteome	17.9433	18.1379	18.4368	18.3009	17.8647	18.8425	0.163337	0.198124
Q80Y52_MOUSE	Heat shock protein 90, alpha (Cytosolic), class A member 1	Coiled coil;Stress response	21.1976	21.1096	21.5022	21.5026	21.4399	21.5092	0.214139	0.819884
A0A0N4SUN2_MOUSE	Solute carrier organic anion transporter family member	Complete proteome;Ion transport;Membrane;Proteomics identification;Reference proteome;Transmembrane;Transmembrane helix;Transport	20.4782	20.4768	20.4244	20.6477	20.8143	20.5152	0.199263	1.06023
Q3UKW2_MOUSE	Calmodulin-1	Calcium;Complete proteome;Reference proteome	19.4373	19.9782	19.7105	19.8438	19.8396	20.0908	0.216085	0.539386
Q3UEN9_MOUSE	Serine--pyruvate aminotransferase	Pyridoxal phosphate	20.3944	20.5454	20.5246	20.3891	20.9221	20.72	0.188923	0.509597
MAP2_MOUSE	Methionine aminopeptidase 2	Acetylation;Aminopeptidase;Complete proteome;Cytoplasm;Direct protein sequencing;Glycoprotein;Hydrolase;Metal-binding;Phosphoprotein;Protease;Reference proteome	17.425	17.4387	17.3925	17.6605	17.7461	17.4443	0.198194	1.02442
SYJ2B_MOUSE	Synaptojanin-2-binding protein	Alternative splicing;Complete proteome;Cytoplasm;Endocytosis;Membrane;Mitochondrion;Mitochondrion outer membrane;Reference proteome;Signal-anchor;Transmembrane;Transmembrane helix	18.3735	18.2832	17.4174	18.3924	18.5353	17.8477	0.233742	0.250521
A0A286YCV9_MOUSE	Kinesin family member 13B	ATP-binding;Coiled coil;Complete proteome;Motor protein;Nucleotide-binding;Proteomics identification;Reference proteome	19.631	19.63	19.4184	19.7863	19.8249	19.681	0.204296	1.16098
Q3UJZ8_MOUSE	T-complex protein 1 subunit delta	ATP-binding;Chaperone;Cytoplasm;Nucleotide-binding	20.7999	20.7574	20.8355	21.0245	20.8459	21.1163	0.19799	1.12836
A2AJH3_MOUSE	Glycylpeptide N-tetradecanoyltransferase	Acyltransferase;Complete proteome;Proteomics identification;Reference proteome;Transferase	17.6925	17.7373	17.9744	17.9303	18.1898	17.887	0.200939	0.712763
A0A0N4SWB3_MOUSE	Eukaryotic elongation factor, selenocysteine-tRNA-specific, isoform CRA_b	Complete proteome;Elongation factor;Protein biosynthesis;Proteomics identification;Reference proteome	16.178	16.0497	16.1334	16.4057	16.3484	16.2082	0.200431	1.34522
Q3TJ53_MOUSE	Uncharacterized protein	Coiled coil	17.808	17.8174	18.2584	18.1376	17.9464	18.4122	0.204104	0.43523
E9Q9F5_MOUSE	Septin-7	Coiled coil;Complete proteome;GTP-binding;Nucleotide-binding;Proteomics identification;Reference proteome	17.1321	16.9776	17.369	17.4337	17.4314	17.2338	0.206715	0.71766
Q3U5V3_MOUSE	Uncharacterized protein	ATP-binding;Coiled coil;Nucleotide-binding	19.0781	18.9605	19.0825	19.2095	19.3409	19.1698	0.199722	1.42284
LPP_MOUSE	Lipoma-preferred partner homolog	Acetylation;Activator;Alternative splicing;Cell adhesion;Cell junction;Complete proteome;Cytoplasm;Isopeptide bond;LIM domain;Metal-binding;Methylation;Nucleus;Phosphoprotein;Reference proteome;Repeat;Ubl conjugation;Zinc	16.2003	16.2293	16.31	16.3886	16.4006	16.5477	0.199153	1.51478
MTHFS_MOUSE	5-formyltetrahydrofolate cyclo-ligase	ATP-binding;Acetylation;Complete proteome;Cytoplasm;Folate-binding;Ligase;Magnesium;Metal-binding;Nucleotide-binding;Reference proteome	17.6588	17.7088	17.4515	17.7339	17.9138	17.7784	0.202343	0.992903
APOC4_MOUSE	Apolipoprotein C-IV	Complete proteome;Glycoprotein;Lipid transport;Reference proteome;Secreted;Signal;Transport	16.8153	16.8746	16.7514	17.2019	16.9452	16.8764	0.19407	0.857381
ASGR1_MOUSE	Asialoglycoprotein receptor 1	Calcium;Coiled coil;Complete proteome;Disulfide bond;Endocytosis;Glycoprotein;Lectin;Lipoprotein;Membrane;Metal-binding;Palmitate;Phosphoprotein;Receptor;Reference proteome;Signal-anchor;Transmembrane;Transmembrane helix	21.6404	21.4928	21.4752	21.7527	21.661	21.7974	0.2009	1.41732
PNCB_MOUSE	Nicotinate phosphoribosyltransferase	Complete proteome;Cytoplasm;Ligase;Magnesium;Manganese;Metal-binding;Phosphoprotein;Pyridine nucleotide biosynthesis;Reference proteome;Transferase	20.1135	20.125	20.3944	20.4377	20.4256	20.387	0.205806	1.03901
A0A0R4J0J0_MOUSE	Palmdelphin	Coiled coil;Complete proteome;Proteomics identification;Reference proteome	12.1495	12.2187	11.0145	11.9306	12.4089	11.8616	0.272778	0.25387
UD16_MOUSE	UDP-glucuronosyltransferase 1-6	Alternative splicing;Complete proteome;Endoplasmic reticulum;Glycoprotein;Glycosyltransferase;Membrane;Microsome;Reference proteome;Signal;Transferase;Transmembrane;Transmembrane helix	16.4229	16.4797	15.6485	16.4993	16.7423	15.9312	0.207201	0.224909
Q6PHZ1_MOUSE	Rpl17 protein	Ribonucleoprotein;Ribosomal protein	20.5886	20.5578	20.7428	20.8332	20.7905	20.8683	0.200937	1.51048
TBCB_MOUSE	Tubulin-folding cofactor B	3D-structure;Acetylation;Chaperone;Complete proteome;Cytoplasm;Cytoskeleton;Developmental protein;Differentiation;Microtubule;Neurogenesis;Phosphoprotein;Reference proteome;Ubl conjugation	18.0201	18.0314	17.4636	18.1042	18.2181	17.8319	0.213015	0.412236
MTPN_MOUSE	Myotrophin	3D-structure;ANK repeat;Acetylation;Complete proteome;Cytoplasm;Nucleus;Phosphoprotein;Reference proteome;Repeat	18.2586	18.3222	18.4626	18.5481	18.5372	18.5611	0.20095	1.52889
A0A0A6YX73_MOUSE	cAMP-dependent protein kinase type II-alpha regulatory subunit	Complete proteome;Nucleotide-binding;Proteomics identification;Reference proteome;cAMP;cAMP-binding	19.4355	19.2918	19.4727	19.658	19.5824	19.5592	0.199885	1.47771
Q1XG79_MOUSE	UbiE1	Membrane;Transmembrane;Transmembrane helix	20.8182	20.605	20.5402	20.9114	20.9371	20.7148	0.19998	0.848511
CD302_MOUSE	CD302 antigen	Alternative splicing;Cell projection;Complete proteome;Cytoplasm;Disulfide bond;Glycoprotein;Lectin;Membrane;Receptor;Reference proteome;Signal;Transmembrane;Transmembrane helix	15.4299	15.3141	15.7078	15.7644	15.6663	15.6418	0.206876	0.777371
Q3U818_MOUSE	Eukaryotic translation initiation factor 6	Cytoplasm;Initiation factor;Nucleus;Phosphoprotein;Protein biosynthesis;Ribosome biogenesis	18.0396	18.0476	17.9219	18.2203	18.2396	18.1454	0.198748	1.79053
A2ANR6_MOUSE	Casein kinase II subunit alpha (Fragment)	ATP-binding;Complete proteome;Kinase;Nucleotide-binding;Proteomics identification;Reference proteome;Serine/threonine-protein kinase;Transferase	17.2594	17.4783	16.2861	17.3651	17.4309	17.0491	0.273764	0.287195
Q5SZA3_MOUSE	Histone cluster 1, H1c	Chromosome;DNA-binding;Nucleus	21.6919	21.9107	21.5612	21.8157	21.9941	21.9633	0.203085	0.810889
Q8C5B5_MOUSE	Perilipin	Coiled coil	19.2348	19.121	19.18	19.4917	19.285	19.3471	0.195992	1.32067
B2RRE2_MOUSE	Myo18a protein	ATP-binding;Actin-binding;Coiled coil;Complete proteome;Motor protein;Myosin;Nucleotide-binding;Proteomics identification;Reference proteome	18.7976	18.844	18.5103	18.9085	19.1246	18.7008	0.194007	0.531489
STML2_MOUSE	Stomatin-like protein 2, mitochondrial	Acetylation;Cell membrane;Coiled coil;Complete proteome;Cytoplasm;Cytoskeleton;Lipid-binding;Lipoprotein;Membrane;Mitochondrion;Mitochondrion inner membrane;Phosphoprotein;Reference proteome;Transit peptide	17.9217	17.8801	18.2642	18.2962	18.2761	18.1088	0.205043	0.689186
AAKG1_MOUSE	5'-AMP-activated protein kinase subunit gamma-1	ATP-binding;CBS domain;Complete proteome;Fatty acid biosynthesis;Fatty acid metabolism;Lipid biosynthesis;Lipid metabolism;Nucleotide-binding;Phosphoprotein;Reference proteome;Repeat	17.3096	17.3141	17.3681	17.4947	17.6298	17.452	0.19486	1.57683
CLYBL_MOUSE	Citramalyl-CoA lyase, mitochondrial	Acetylation;Complete proteome;Lyase;Magnesium;Metal-binding;Mitochondrion;Reference proteome;Transferase;Transit peptide	20.8194	20.7598	20.5132	20.897	20.9599	20.8394	0.201306	0.941697
Q3U8S5_MOUSE	Uncharacterized protein	Calcium;Coiled coil;Hydrolase;Protease;Thiol protease	19.2563	19.1783	19.0674	19.4076	19.374	19.3133	0.197611	1.49092
Q3UEL5_MOUSE	Urocanate hydratase	Complete proteome;Proteomics identification;Reference proteome	21.99	21.9536	21.473	22.174	22.0763	21.7813	0.205025	0.429317
G3X9V0_MOUSE	MCG22048, isoform CRA_a	Complete proteome;Proteomics identification;Reference proteome	18.4634	18.6847	18.1076	18.4076	18.7282	18.7408	0.206937	0.443639
A0A2R8VHT7_MOUSE	Malonyl-CoA-acyl carrier protein transacylase, mitochondrial (Fragment)	Complete proteome;Proteomics identification;Reference proteome	14.6559	14.7222	14.4825	14.8409	14.9386	14.6657	0.194855	0.844455
KBL_MOUSE	2-amino-3-ketobutyrate coenzyme A ligase, mitochondrial	Acetylation;Acyltransferase;Complete proteome;Mitochondrion;Nucleus;Pyridoxal phosphate;Reference proteome;Transferase;Transit peptide	18.4725	18.4539	18.6111	18.6684	18.7188	18.7402	0.19663	1.65974
A0A087WQT6_MOUSE	Caspase-8	Complete proteome;Hydrolase;Protease;Proteomics identification;Reference proteome;Thiol protease	15.9565	15.8109	16.0967	16.2146	16.2591	15.9735	0.194365	0.73544
E0CZ66_MOUSE	FAD synthase (Fragment)	Complete proteome;Proteomics identification;Reference proteome	16.8262	16.7884	16.7162	17.0003	17.0471	16.8639	0.193494	1.41422
A0A1L1SSA8_MOUSE	Transmembrane protein 205 (Fragment)	Complete proteome;Membrane;Proteomics identification;Reference proteome;Transmembrane;Transmembrane helix	18.4857	18.4431	18.6235	18.6809	18.7528	18.7077	0.196353	1.55093
Q3UGH8_MOUSE	Uncharacterized protein (Fragment)	Transport	17.3598	17.4125	17.5218	17.7547	17.6858	17.4211	0.189133	0.776111
K1C10_MOUSE	Keratin, type I cytoskeletal 10	Alternative splicing;Coiled coil;Complete proteome;Direct protein sequencing;Disulfide bond;Intermediate filament;Keratin;Methylation;Phosphoprotein;Reference proteome	18.0374	18.0295	18.0715	18.273	18.255	18.1917	0.193754	2.6513
RAB5A_MOUSE	Ras-related protein Rab-5A	Cell membrane;Cell projection;Complete proteome;Cytoplasm;Cytoplasmic vesicle;Direct protein sequencing;Endocytosis;Endosome;GTP-binding;Lipoprotein;Membrane;Nucleotide-binding;Phagocytosis;Prenylation;Protein transport;Reference proteome;Transport	16.6065	16.4317	16.343	16.6165	16.8121	16.5323	0.19323	0.786297
RHOC_MOUSE	Rho-related GTP-binding protein RhoC	Cell membrane;Complete proteome;GTP-binding;Lipoprotein;Membrane;Methylation;Nucleotide-binding;Prenylation;Reference proteome	20.1391	19.9868	20.2576	20.2976	20.2483	20.4253	0.195893	0.97157
Q8C1V4_MOUSE	Lysine--tRNA ligase	Coiled coil	18.0541	17.9194	17.8969	18.2382	18.1799	18.0299	0.192519	1.14442
PIPNB_MOUSE	Phosphatidylinositol transfer protein beta isoform	Acetylation;Complete proteome;Cytoplasm;Golgi apparatus;Lipid-binding;Phosphoprotein;Reference proteome;Transport	19.8279	19.7941	19.7507	20.0109	20.0007	19.9396	0.192839	2.4406
RS27A_MOUSE	Ubiquitin-40S ribosomal protein S27a	3D-structure;ADP-ribosylation;Acetylation;Complete proteome;Cytoplasm;Isopeptide bond;Metal-binding;Nucleus;Phosphoprotein;Reference proteome;Ribonucleoprotein;Ribosomal protein;Ubl conjugation;Zinc;Zinc-finger	22.0565	21.8774	21.9445	22.322	22.02	22.1036	0.189039	0.843193
FETUA_MOUSE	Alpha-2-HS-glycoprotein	Complete proteome;Direct protein sequencing;Disulfide bond;Glycoprotein;Phosphoprotein;Reference proteome;Repeat;Secreted;Signal	18.3092	18.142	17.8388	18.2035	18.5722	18.0858	0.190466	0.401115
CUL3_MOUSE	Cullin-3	3D-structure;Acetylation;Cell projection;Cilium;Cilium biogenesis/degradation;Complete proteome;Cytoplasm;ER-Golgi transport;Flagellum;Golgi apparatus;Isopeptide bond;Nucleus;Phosphoprotein;Reference proteome;Transport;Ubl conjugation;Ubl conjugation pathway	18.0565	18.0515	17.5602	18.1216	18.3048	17.8349	0.197652	0.38938
A2A838_MOUSE	Protein 4.1 (Fragment)	Coiled coil;Complete proteome;Proteomics identification;Reference proteome	18.389	18.4019	18.2303	18.629	18.6294	18.3245	0.187248	0.743383
TOIP2_MOUSE	Torsin-1A-interacting protein 2	Alternative splicing;Complete proteome;Endoplasmic reticulum;Glycoprotein;Membrane;Nucleus;Phosphoprotein;Reference proteome;Transmembrane;Transmembrane helix	18.1428	18.0953	17.7692	18.2511	18.5072	17.7547	0.168573	0.269752
BPNT1_MOUSE	3'(2'),5'-bisphosphate nucleotidase 1	Acetylation;Complete proteome;Hydrolase;Lithium;Magnesium;Metal-binding;Phosphoprotein;Reference proteome	14.8912	14.8124	14.9519	15.1725	14.9819	15.074	0.19095	1.31027
Q7TMW3_MOUSE	Biglycan	Disulfide bond;Extracellular matrix;Leucine-rich repeat;Repeat;Secreted;Signal	16.9174	17.3454	17.0561	17.3123	17.2391	17.3712	0.201244	0.695991
MLEC_MOUSE	Malectin	Carbohydrate metabolism;Complete proteome;Endoplasmic reticulum;Glycoprotein;Membrane;Reference proteome;Signal;Transmembrane;Transmembrane helix	19.4769	19.433	19.6324	19.6924	19.6382	19.7881	0.192126	1.20838
F6Z5N5_MOUSE	Enoyl-CoA hydratase domain-containing protein 2, mitochondrial (Fragment)	Complete proteome;Proteomics identification;Reference proteome	18.1098	18.196	17.936	18.2532	18.3515	18.2143	0.192426	1.04269
Q6S393_MOUSE	Plectin 2	Actin-binding;Coiled coil;Repeat;SH3 domain	20.7493	20.7252	20.6891	20.9233	20.9686	20.837	0.188447	1.94733
NDUA7_MOUSE	NADH dehydrogenase [ubiquinone] 1 alpha subcomplex subunit 7	3D-structure;Acetylation;Complete proteome;Direct protein sequencing;Electron transport;Membrane;Mitochondrion;Mitochondrion inner membrane;Phosphoprotein;Reference proteome;Respiratory chain;Transport	17.9544	18.0919	17.629	18.1818	18.3741	17.6249	0.16848	0.254163
LYPA1_MOUSE	Acyl-protein thioesterase 1	Acetylation;Alternative splicing;Complete proteome;Cytoplasm;Direct protein sequencing;Fatty acid metabolism;Hydrolase;Lipid metabolism;Reference proteome	18.9098	18.8973	18.5899	19.0177	18.9611	19.0074	0.196355	0.860924
GPX3_MOUSE	Glutathione peroxidase 3	Complete proteome;Oxidoreductase;Peroxidase;Reference proteome;Secreted;Selenocysteine;Signal	14.5593	14.6881	14.875	14.7991	15.1204	14.7602	0.185775	0.563487
A0A0N4SV34_MOUSE	Deoxyribose-phosphate aldolase	Complete proteome;Proteomics identification;Reference proteome	17.4437	17.2063	17.4698	17.593	17.484	17.6193	0.192184	0.962418
A0A1B0GX81_MOUSE	Large proline-rich protein BAG6 (Fragment)	Complete proteome;Proteomics identification;Reference proteome	16.2161	16.1795	15.9736	16.2238	16.249	16.4599	0.187878	0.818352
Q6A0C9_MOUSE	MKIAA0109 protein (Fragment)	Lipid-binding;Membrane;Protein transport;Transport	17.1302	16.9485	17.2037	17.2078	17.3909	17.2527	0.189694	0.946775
PGAM1_MOUSE	Phosphoglycerate mutase 1	Acetylation;Complete proteome;Direct protein sequencing;Glycolysis;Hydrolase;Isomerase;Phosphoprotein;Reference proteome	22.318	22.3729	22.5011	22.559	22.4243	22.7538	0.181744	0.760024
E0CZ78_MOUSE	Serine/threonine-protein phosphatase	Complete proteome;Hydrolase;Proteomics identification;Reference proteome	16.7424	16.7901	16.6996	16.974	17.0814	16.7103	0.17789	0.717829
A0A1B0GRR3_MOUSE	40S ribosomal protein S11	Complete proteome;Proteomics identification;Reference proteome	21.5327	21.3866	20.8232	21.6161	21.4978	21.2552	0.208862	0.361544
A2AEX7_MOUSE	Four and a half LIM domains protein 1	Complete proteome;LIM domain;Metal-binding;Proteomics identification;Reference proteome;Zinc	18.269	18.2297	18.1752	18.2318	18.4018	18.5778	0.179205	0.799999
DOPD_MOUSE	D-dopachrome decarboxylase	3D-structure;Acetylation;Complete proteome;Cytoplasm;Direct protein sequencing;Lyase;Melanin biosynthesis;Phosphoprotein;Reference proteome	22.9204	22.9737	23.0079	23.1633	23.0778	23.2146	0.18458	1.75642
Q9CZS7_MOUSE	Uncharacterized protein	ATP-binding;Kinase;Nucleotide-binding;Transferase	15.7421	15.5931	15.4665	15.8557	15.9342	15.5529	0.180385	0.569031
GSDMD_MOUSE	Gasdermin-D	3D-structure;Cell membrane;Complete proteome;Cytoplasm;Direct protein sequencing;Disulfide bond;Immunity;Inflammasome;Inflammatory response;Innate immunity;Membrane;Necrosis;Phosphoprotein;Reference proteome;Secreted	19.4488	19.405	19.5282	19.7703	19.6133	19.5472	0.182931	1.14146
A0A2I3BR29_MOUSE	Protein FAM107B	Coiled coil;Complete proteome;Proteomics identification;Reference proteome	15.6373	15.3257	15.5831	15.6669	15.7146	15.7374	0.190916	0.906033
MFN2_MOUSE	Mitofusin-2	Alternative splicing;Apoptosis;Autophagy;Coiled coil;Complete proteome;Developmental protein;Direct protein sequencing;GTP-binding;Hydrolase;Membrane;Mitochondrion;Mitochondrion outer membrane;Nucleotide-binding;Phosphoprotein;Reference proteome;Transmembrane;Transmembrane helix;Ubl conjugation;Unfolded protein response	18.2581	17.9805	18.2352	18.4425	18.4018	18.1876	0.186045	0.71433
SOX_MOUSE	Peroxisomal sarcosine oxidase	Acetylation;Complete proteome;FAD;Flavoprotein;Oxidoreductase;Peroxisome;Reference proteome	22.0803	22.0728	22.0594	22.1465	22.2591	22.3498	0.18095	1.42437
A0A0A0MQB0_MOUSE	Protein odr-4 homolog	Coiled coil;Complete proteome;Proteomics identification;Reference proteome	16.7444	16.7312	16.6709	16.9368	16.9114	16.8467	0.182789	2.1888
G4V4Z1_MOUSE	Gag-pro-pol polyprotein	Coiled coil;Metal-binding;Zinc;Zinc-finger	17.2336	17.197	17.2597	17.4717	17.5552	17.1874	0.174665	0.706849
ACDSB_MOUSE	Short/branched chain specific acyl-CoA dehydrogenase, mitochondrial	Acetylation;Complete proteome;Direct protein sequencing;FAD;Fatty acid metabolism;Flavoprotein;Lipid metabolism;Mitochondrion;Oxidoreductase;Phosphoprotein;Reference proteome;Transit peptide	19.932	19.7547	19.8716	20.1478	19.9946	19.9632	0.182411	1.11096
AASS_MOUSE	Alpha-aminoadipic semialdehyde synthase, mitochondrial	Acetylation;Complete proteome;Mitochondrion;Multifunctional enzyme;NAD;NADP;Oxidoreductase;Reference proteome;Transit peptide	23.4957	23.4087	23.4167	23.6475	23.6441	23.5783	0.182974	2.16057
AFAD_MOUSE	Afadin	3D-structure;Acetylation;Alternative splicing;Cell adhesion;Cell junction;Coiled coil;Complete proteome;Phosphoprotein;Reference proteome;Repeat	17.9825	17.9286	17.5702	18.0099	18.2888	17.7025	0.173319	0.335667
STS_MOUSE	Steryl-sulfatase	Calcium;Complete proteome;Disulfide bond;Endoplasmic reticulum;Glycoprotein;Hydrolase;Lipid metabolism;Membrane;Metal-binding;Microsome;Pregnancy;Reference proteome;Signal;Steroid metabolism;Transmembrane;Transmembrane helix	18.864	18.7639	18.7476	19.0291	19.1772	18.6688	0.166533	0.46352
A0A0R4J137_MOUSE	Phytanoyl-CoA dioxygenase domain-containing protein 1	Complete proteome;Proteomics identification;Reference proteome	19.7689	19.7168	20.0825	19.9912	20.0633	20.0808	0.189071	0.738108
F6XI62_MOUSE	60S ribosomal protein L7 (Fragment)	Complete proteome;Proteomics identification;Reference proteome	22.2645	22.1338	22.0935	22.3854	22.3396	22.312	0.181755	1.50411
GDIR2_MOUSE	Rho GDP-dissociation inhibitor 2	Acetylation;Complete proteome;Cytoplasm;GTPase activation;Phosphoprotein;Reference proteome	16.3114	16.2146	16.314	16.3391	16.6974	16.3127	0.169737	0.590999
Q3U281_MOUSE	Uncharacterized protein	ER-Golgi transport;Endoplasmic reticulum;GTP-binding;Golgi apparatus;Nucleotide-binding;Protein transport;Transport	16.6945	16.648	16.9753	16.9229	16.7451	17.1779	0.17605	0.47094
DHB7_MOUSE	3-keto-steroid reductase	Cell membrane;Complete proteome;Glycoprotein;Lipid biosynthesis;Lipid metabolism;Membrane;NAD;NADP;Oxidoreductase;Reference proteome;Steroid biosynthesis;Transmembrane;Transmembrane helix	14.7178	14.8099	14.7048	15.0249	14.8525	14.8904	0.17844	1.34842
A0A0G2JDV6_MOUSE	Ubiquitin associated protein 2-like, isoform CRA_g	Complete proteome;Proteomics identification;Reference proteome	16.5518	16.4163	16.0944	16.515	16.7709	16.3156	0.179718	0.402541
Q561M8_MOUSE	Cps1 protein (Fragment)	ATP-binding;Nucleotide-binding	15.5764	15.3598	15.7676	15.8876	15.9065	15.4265	0.172271	0.366998
CAH14_MOUSE	Carbonic anhydrase 14	3D-structure;Complete proteome;Disulfide bond;Glycoprotein;Lyase;Membrane;Metal-binding;Phosphoprotein;Reference proteome;Signal;Transmembrane;Transmembrane helix;Zinc	17.5072	17.2653	17.765	17.8159	17.7381	17.5511	0.189193	0.503528
A0A0A6YWV6_MOUSE	Quinone oxidoreductase-like protein 2	Complete proteome;Proteomics identification;Reference proteome	18.7664	18.5073	18.0627	18.7488	18.8004	18.3725	0.195078	0.326248
GLU2B_MOUSE	Glucosidase 2 subunit beta	3D-structure;Alternative splicing;Calcium;Complete proteome;Direct protein sequencing;Disulfide bond;Endoplasmic reticulum;Glycoprotein;Metal-binding;Phosphoprotein;Reference proteome;Repeat;Signal	19.4916	19.432	19.4355	19.6349	19.6944	19.5637	0.177966	1.86184
B2RXW7_MOUSE	Complement component 4B (Childo blood group)	Disulfide bond;Secreted;Signal	16.5414	16.6617	15.9563	16.4615	16.6734	16.6443	0.206648	0.381396
Q8BK60_MOUSE	Uncharacterized protein		18.0604	17.5486	17.7081	17.8848	17.8904	18.1131	0.19042	0.491449
Q3U136_MOUSE	Uncharacterized protein (Fragment)	WD repeat	13.9679	14.0945	14.118	14.409	14.0733	14.2174	0.173102	0.735915
HEM3_MOUSE	Porphobilinogen deaminase	Acetylation;Alternative splicing;Complete proteome;Heme biosynthesis;Phosphoprotein;Porphyrin biosynthesis;Reference proteome;Transferase	18.1635	18.0774	17.7687	18.1293	18.2431	18.1968	0.186514	0.681865
HS74L_MOUSE	Heat shock 70 kDa protein 4L	ATP-binding;Alternative splicing;Chaperone;Complete proteome;Cytoplasm;Direct protein sequencing;Nucleotide-binding;Nucleus;Phosphoprotein;Reference proteome;Stress response	17.1186	16.9912	17.1651	17.3349	17.2282	17.247	0.178338	1.35518
DNM1L_MOUSE	Dynamin-1-like protein	Acetylation;Alternative splicing;Cell junction;Coated pit;Complete proteome;Cytoplasm;Cytoplasmic vesicle;Direct protein sequencing;Endocytosis;GTP-binding;Glycoprotein;Golgi apparatus;Hydrolase;Isopeptide bond;Lipid-binding;Membrane;Mitochondrion;Mitochondrion outer membrane;Necrosis;Nucleotide-binding;Peroxisome;Phosphoprotein;Reference proteome;S-nitrosylation;Synapse;Ubl conjugation	18.3668	18.2848	18.3406	18.5242	18.6621	18.3181	0.170745	0.763992
SDC1_MOUSE	Syndecan-1	Alternative splicing;Complete proteome;Glycoprotein;Heparan sulfate;Membrane;Phosphoprotein;Proteoglycan;Reference proteome;Secreted;Signal;Transmembrane;Transmembrane helix	15.5695	15.5803	15.6401	15.923	16.0425	15.2311	0.135586	0.206493
TPM4_MOUSE	Tropomyosin alpha-4 chain	Acetylation;Actin-binding;Calcium;Coiled coil;Complete proteome;Cytoplasm;Cytoskeleton;Metal-binding;Muscle protein;Phosphoprotein;Reference proteome	16.9981	16.9136	16.9261	16.9377	17.5789	16.7062	0.12833	0.186858
QCR6_MOUSE	Cytochrome b-c1 complex subunit 6, mitochondrial	Acetylation;Complete proteome;Direct protein sequencing;Disulfide bond;Electron transport;Membrane;Mitochondrion;Mitochondrion inner membrane;Reference proteome;Respiratory chain;Transit peptide;Transport	20.9787	21.0386	20.5419	20.9998	21.0711	21.0658	0.192458	0.536575
CXB1_MOUSE	Gap junction beta-1 protein	Cell junction;Cell membrane;Complete proteome;Gap junction;Membrane;Phosphoprotein;Reference proteome;Transmembrane;Transmembrane helix	17.8097	17.6926	17.4142	17.853	17.9487	17.6559	0.180363	0.548146
MTND_MOUSE	1,2-dihydroxy-3-keto-5-methylthiopentene dioxygenase	3D-structure;Amino-acid biosynthesis;Cell membrane;Complete proteome;Cytoplasm;Dioxygenase;Iron;Membrane;Metal-binding;Methionine biosynthesis;Nucleus;Oxidoreductase;Reference proteome	19.3453	19.1694	19.1293	19.3686	19.4572	19.3531	0.178343	1.13584
KAD3_MOUSE	GTP:AMP phosphotransferase AK3, mitochondrial	Acetylation;Complete proteome;GTP-binding;Kinase;Mitochondrion;Nucleotide-binding;Phosphoprotein;Reference proteome;Transferase	22.7322	22.72	22.2853	22.818	22.8117	22.674	0.188749	0.54007
RMD3_MOUSE	Regulator of microtubule dynamics protein 3	Apoptosis;Coiled coil;Complete proteome;Cytoplasm;Cytoskeleton;Differentiation;Membrane;Microtubule;Mitochondrion;Mitochondrion outer membrane;Nucleus;Phosphoprotein;Reference proteome;Transmembrane;Transmembrane helix	20.5578	20.5378	20.4269	20.6705	20.7643	20.6137	0.175334	1.36753
MMAB_MOUSE	Cob(I)yrinic acid a,c-diamide adenosyltransferase, mitochondrial	ATP-binding;Acetylation;Alternative splicing;Complete proteome;Mitochondrion;Nucleotide-binding;Phosphoprotein;Reference proteome;Transferase;Transit peptide	17.4219	17.431	16.931	17.4743	17.6946	17.1428	0.175944	0.31222
G3X9G4_MOUSE	Dynamin-2	Coiled coil;Complete proteome;GTP-binding;Nucleotide-binding;Proteomics identification;Reference proteome	17.6715	17.9625	16.9764	17.5841	18.068	17.5968	0.21288	0.253773
PDIA3_MOUSE	Protein disulfide-isomerase A3	Acetylation;Complete proteome;Direct protein sequencing;Disulfide bond;Endoplasmic reticulum;Isomerase;Methylation;Phosphoprotein;Redox-active center;Reference proteome;Repeat;Signal	23.3563	23.4401	23.5197	23.5629	23.594	23.6845	0.17507	1.37057
D3Z6W9_MOUSE	NADH dehydrogenase [ubiquinone] 1 beta subcomplex subunit 5, mitochondrial	Coiled coil;Complete proteome;Membrane;Proteomics identification;Reference proteome;Transmembrane;Transmembrane helix	19.3376	19.2879	19.2163	19.4472	19.4844	19.4356	0.175151	1.99475
Q8R5L1_MOUSE	Complement component 1 Q subcomponent-binding protein, mitochondrial	Complete proteome;Proteomics identification;Reference proteome	18.535	18.4966	18.9963	18.849	18.8707	18.8864	0.192766	0.527103
CSK_MOUSE	Tyrosine-protein kinase CSK	3D-structure;ATP-binding;Acetylation;Adaptive immunity;Cell membrane;Complete proteome;Cytoplasm;Direct protein sequencing;Immunity;Kinase;Magnesium;Manganese;Membrane;Metal-binding;Nucleotide-binding;Phosphoprotein;Reference proteome;SH2 domain;SH3 domain;Transferase;Tyrosine-protein kinase	16.2315	16.0964	16.0778	16.3397	16.4139	16.1683	0.172067	0.919711
PRDX4_MOUSE	Peroxiredoxin-4	3D-structure;Antioxidant;Complete proteome;Cytoplasm;Direct protein sequencing;Disulfide bond;Endoplasmic reticulum;Oxidoreductase;Peroxidase;Redox-active center;Reference proteome;Signal	19.3529	19.4327	19.5584	19.652	19.6931	19.5223	0.174442	1.03848
Q8BPH1_MOUSE	Uncharacterized protein		17.2104	17.0705	17.4215	17.4389	17.2452	17.5447	0.175489	0.581695
Q922B8_MOUSE	DEAD (Asp-Glu-Ala-Asp) box polypeptide 1		16.0509	16.1174	16.224	16.3581	16.3297	16.227	0.174162	1.27228
A0A1D5RMI0_MOUSE	Family with sequence similarity 96, member B	Complete proteome;Proteomics identification;Reference proteome	14.9572	15.0162	14.7211	15.0778	15.0856	15.066	0.178285	0.92197
TGO1_MOUSE	Transport and Golgi organization protein 1 homolog	Alternative splicing;Coiled coil;Complete proteome;ER-Golgi transport;Endoplasmic reticulum;Exocytosis;Glycoprotein;Membrane;Methylation;Phosphoprotein;Protein transport;Reference proteome;SH3 domain;Signal;Transmembrane;Transmembrane helix;Transport	19.4073	19.3966	19.3379	19.5602	19.6732	19.4158	0.169153	1.02426
DIAP1_MOUSE	Protein diaphanous homolog 1	3D-structure;Acetylation;Actin-binding;Cell membrane;Cell projection;Coiled coil;Complete proteome;Cytoplasm;Cytoskeleton;Hearing;Membrane;Nucleus;Phosphoprotein;Reference proteome;Repeat	17.2005	17.2744	16.8206	17.1809	17.2877	17.3764	0.183208	0.532826
TPM2_MOUSE	Tropomyosin beta chain	Acetylation;Actin-binding;Alternative splicing;Coiled coil;Complete proteome;Cytoplasm;Cytoskeleton;Muscle protein;Phosphoprotein;Reference proteome	16.7501	16.7318	16.2623	16.6493	16.9238	16.7239	0.184277	0.440723
Q3UE06_MOUSE	Uncharacterized protein	Metal-binding;Zinc;Zinc-finger	17.2264	17.2578	16.9501	17.4822	17.5027	16.9066	0.152392	0.280776
CREL2_MOUSE	Cysteine-rich with EGF-like domain protein 2	Calcium;Complete proteome;Disulfide bond;EGF-like domain;Endoplasmic reticulum;Glycoprotein;Reference proteome;Repeat;Secreted;Signal	16.9319	16.9651	17.1169	17.1577	17.2672	17.104	0.171688	1.08314
A0A087WRE7_MOUSE	Hydroxyacid-oxoacid transhydrogenase, mitochondrial (Fragment)	Complete proteome;Proteomics identification;Reference proteome	19.6191	19.5628	19.4737	19.7345	19.65	19.7834	0.170741	1.3848
THIO_MOUSE	Thioredoxin	Acetylation;Activator;Complete proteome;Cytoplasm;Disulfide bond;Electron transport;Nucleus;Redox-active center;Reference proteome;S-nitrosylation;Secreted;Transcription;Transcription regulation;Transport	22.1067	22.3246	22.4157	22.2579	22.4452	22.6457	0.167265	0.505705
A0A0J9YUI8_MOUSE	Glucokinase regulatory protein	Coiled coil;Complete proteome;Kinase;Proteomics identification;Reference proteome;Transferase	19.9886	19.8779	19.9025	20.0347	20.0065	20.2263	0.166145	1.01584
A0A0A6YW28_MOUSE	Ubiquitin carboxyl-terminal hydrolase 4	Complete proteome;Proteomics identification;Reference proteome	17.4305	17.3816	17.255	17.5675	17.5393	17.4701	0.169959	1.33114
VATA_MOUSE	V-type proton ATPase catalytic subunit A	ATP-binding;Alternative splicing;Complete proteome;Cytoplasm;Direct protein sequencing;Hydrogen ion transport;Ion transport;Nucleotide-binding;Phosphoprotein;Reference proteome;Translocase;Transport	19.7334	19.699	19.5303	19.855	19.9078	19.7063	0.168813	0.904849
MOT10_MOUSE	Monocarboxylate transporter 10	Alternative splicing;Cell membrane;Complete proteome;Membrane;Phosphoprotein;Reference proteome;Transmembrane;Transmembrane helix;Transport	17.8456	18.067	17.4432	17.8963	18.0867	17.9383	0.188501	0.419437
Q71LX8_MOUSE	Heat shock protein 84b	Coiled coil;Stress response	24.5262	24.5114	24.6093	24.7362	24.6203	24.7908	0.166768	1.32809
GGCT_MOUSE	Gamma-glutamylcyclotransferase	Complete proteome;Lyase;Phosphoprotein;Reference proteome	17.9534	17.78	17.7214	18.1051	18.0983	17.7349	0.161156	0.500297
RINI_MOUSE	Ribonuclease inhibitor	3D-structure;Acetylation;Complete proteome;Cytoplasm;Leucine-rich repeat;Phosphoprotein;Reference proteome;Repeat	19.0747	19.1679	19.0752	19.2827	19.2546	19.2852	0.168267	2.17915
PHB_MOUSE	Prohibitin	Acetylation;Coiled coil;Complete proteome;DNA synthesis;Direct protein sequencing;Membrane;Mitochondrion;Mitochondrion inner membrane;Phosphoprotein;Reference proteome	22.639	22.5935	22.4552	22.7218	22.8322	22.6358	0.167365	0.989721
UBA3_MOUSE	NEDD8-activating enzyme E1 catalytic subunit	ATP-binding;Acetylation;Alternative splicing;Cell cycle;Complete proteome;Ligase;Nucleotide-binding;Reference proteome;Ubl conjugation pathway	15.9472	15.9907	16.117	16.2169	16.0812	16.2573	0.166834	1.06408
E9Q8H9_MOUSE	Complement factor H	Complete proteome;Disulfide bond;Proteomics identification;Reference proteome;Signal;Sushi	15.9701	15.9142	16.0858	16.1419	16.2264	16.1041	0.167437	1.26467
Q66JR2_MOUSE	Stard10 protein (Fragment)		22.4571	22.4621	22.1751	22.5613	22.5537	22.4951	0.171928	0.819815
A0A1W2P6P1_MOUSE	Small glutamine-rich tetratricopeptide repeat-containing protein alpha (Fragment)	Complete proteome;Proteomics identification;Reference proteome;Repeat;TPR repeat	19.1336	18.9867	19.1048	19.2293	19.2839	19.2132	0.167133	1.54696
DNJA1_MOUSE	DnaJ homolog subfamily A member 1	Acetylation;Chaperone;Complete proteome;Cytoplasm;Direct protein sequencing;Endoplasmic reticulum;Lipoprotein;Membrane;Metal-binding;Methylation;Microsome;Mitochondrion;Nucleus;Phosphoprotein;Prenylation;Reference proteome;Repeat;Zinc;Zinc-finger	20.2131	20.0938	20.301	20.3871	20.2665	20.4532	0.166301	0.9589
O89061_MOUSE	Delta-aminolevulinic acid dehydratase (Fragment)	Lyase;Porphyrin biosynthesis	16.8735	17.366	16.916	17.0697	17.1638	17.4452	0.174412	0.377851
Q0PD10_MOUSE	RIKEN cDNA 1810048P08, isoform CRA_c		16.3869	16.332	16.4978	16.5717	16.7772	16.3353	0.155805	0.497613
LYAG_MOUSE	Lysosomal alpha-glucosidase	Complete proteome;Direct protein sequencing;Disulfide bond;Glycoprotein;Glycosidase;Hydrolase;Lysosome;Membrane;Reference proteome;Signal	18.5966	18.6271	18.8785	18.9177	18.8921	18.802	0.169906	0.82006
CIDEB_MOUSE	Cell death activator CIDE-B	Apoptosis;Complete proteome;Phosphoprotein;Reference proteome	16.5096	16.5002	16.2787	16.6455	16.6305	16.5159	0.167795	0.912553
IFIT1_MOUSE	Interferon-induced protein with tetratricopeptide repeats 1	Antiviral defense;Complete proteome;Cytoplasm;Immunity;Innate immunity;Phosphoprotein;RNA-binding;Reference proteome;Repeat;TPR repeat;Ubl conjugation	15.9367	17.1246	16.0349	16.3679	16.2994	17.101	0.224046	0.186402
CRK_MOUSE	Adapter molecule crk	3D-structure;Acetylation;Alternative splicing;Cell membrane;Complete proteome;Cytoplasm;Membrane;Phosphoprotein;Proto-oncogene;Reference proteome;Repeat;SH2 domain;SH3 domain	18.9985	18.9757	18.8431	19.0898	19.2006	19.0187	0.163891	1.07366
ST1D1_MOUSE	Sulfotransferase 1 family member D1	3D-structure;Catecholamine metabolism;Complete proteome;Cytoplasm;Lipid metabolism;Reference proteome;Transferase	22.0301	21.9949	22.0536	22.2634	22.1697	22.133	0.162501	1.73024
Q3U9P0_MOUSE	Uncharacterized protein		19.0276	19.175	18.6484	19.1955	19.3067	18.8498	0.166984	0.329473
E9QP56_MOUSE	Apolipoprotein C-III	Complete proteome;Proteomics identification;Reference proteome	15.995	15.6531	16.2122	16.4297	15.6145	16.2398	0.141273	0.182292
Q3UWB9_MOUSE	Uncharacterized protein	Glycosyltransferase;Membrane;Transferase;Transmembrane;Transmembrane helix	21.7716	21.6692	22.2905	22.1734	22.0473	22.0755	0.188293	0.40751
DHSO_MOUSE	Sorbitol dehydrogenase	Acetylation;Cell projection;Cilium;Complete proteome;Flagellum;Membrane;Metal-binding;Mitochondrion;NAD;Oxidoreductase;Phosphoprotein;Reference proteome;Zinc	24.563	24.572	24.0332	24.5297	24.5373	24.6494	0.182741	0.42851
MET7B_MOUSE	Methyltransferase-like protein 7B	Complete proteome;Methyltransferase;Reference proteome;Signal;Transferase	21.8524	21.7437	21.9039	21.993	21.955	22.0426	0.163536	1.4201
B1AXW6_MOUSE	Peroxiredoxin-1 (Fragment)	Complete proteome;Proteomics identification;Reference proteome	13.0428	13.0405	12.5761	13.0179	13.1706	13.0001	0.176398	0.463909
A0A1Y7VL99_MOUSE	Rab GDP dissociation inhibitor (Fragment)	Complete proteome;Cytoplasm;GTPase activation;Proteomics identification;Reference proteome	13.5482	13.6996	14.2831	13.7694	14.1864	14.135	0.186628	0.290669
Q8C1L7_MOUSE	40S ribosomal protein S21	Ribonucleoprotein;Ribosomal protein	19.5367	19.5269	19.3817	19.5619	19.477	19.8679	0.153863	0.525217
TBA1C_MOUSE	Tubulin alpha-1C chain	Acetylation;Complete proteome;Cytoplasm;Cytoskeleton;Direct protein sequencing;GTP-binding;Methylation;Microtubule;Nitration;Nucleotide-binding;Phosphoprotein;Reference proteome	17.1699	17.1949	17.4264	17.5799	17.134	17.5368	0.15317	0.395087
BLMH_MOUSE	Bleomycin hydrolase	Acetylation;Complete proteome;Cytoplasm;Hydrolase;Protease;Reference proteome;Thiol protease	19.1731	19.2838	19.085	19.3478	19.3676	19.3189	0.164111	1.29869
Q91Z07_MOUSE	Igh protein	Immunoglobulin domain;Signal	16.8282	16.7692	17.0889	17.2076	17.1797	16.764	0.154981	0.373604
SRRM1_MOUSE	Serine/arginine repetitive matrix protein 1	Acetylation;Alternative splicing;Citrullination;Complete proteome;DNA-binding;Isopeptide bond;Nucleus;Phosphoprotein;RNA-binding;Reference proteome;Spliceosome;Ubl conjugation;mRNA processing;mRNA splicing	15.8115	15.8318	16.0962	16.0831	16.2337	15.9073	0.161549	0.542603
H3BJR0_MOUSE	Propionyl-CoA carboxylase alpha chain, mitochondrial (Fragment)	Complete proteome;Proteomics identification;Reference proteome	16.0749	15.9621	16.3664	16.401	16.2314	16.2818	0.170206	0.581352
LAP2A_MOUSE	Lamina-associated polypeptide 2, isoforms alpha/zeta	3D-structure;Acetylation;Alternative splicing;Chromosome;Coiled coil;Complete proteome;DNA-binding;Methylation;Nucleus;Phosphoprotein;Reference proteome	15.63	15.793	15.8799	15.9478	16.0705	15.7642	0.159856	0.623743
FLNA_MOUSE	Filamin-A	Acetylation;Actin-binding;Alternative splicing;Cilium biogenesis/degradation;Complete proteome;Cytoplasm;Cytoskeleton;Isopeptide bond;Phosphoprotein;Reference proteome;Repeat;Ubl conjugation	19.5885	19.4749	19.1389	19.5479	19.7389	19.4174	0.167314	0.436981
F6XLV1_MOUSE	Ciliary rootlet coiled-coil, rootletin family member 2	Coiled coil;Complete proteome;Proteomics identification;Reference proteome	20.3686	20.2333	20.52	20.42	20.3994	20.7689	0.155443	0.46074
Q3TUX3_MOUSE	Proteasome subunit alpha type	Cytoplasm;Hydrolase;Nucleus;Protease;Proteasome;Threonine protease	17.9271	18.0588	18.2613	18.104	18.0746	18.525	0.152158	0.362974
Q3THC1_MOUSE	Proteasome (Prosome, macropain) 26S subunit, non-ATPase, 9	Coiled coil;Proteasome	19.214	19.1771	18.9743	19.2326	19.3649	19.257	0.163044	0.895654
AT1A1_MOUSE	Sodium/potassium-transporting ATPase subunit alpha-1	ATP-binding;Acetylation;Cell membrane;Complete proteome;Direct protein sequencing;Ion transport;Magnesium;Membrane;Metal-binding;Nucleotide-binding;Phosphoprotein;Potassium;Potassium transport;Reference proteome;Sodium;Sodium transport;Sodium/potassium transport;Translocase;Transmembrane;Transmembrane helix;Transport	22.463	22.4087	22.5145	22.6912	22.5792	22.5962	0.160172	1.58693
Q4QRK2_MOUSE	Fech protein (Fragment)		19.9875	19.8424	20.0757	20.093	20.0345	20.2592	0.160383	0.77227
RS2_MOUSE	40S ribosomal protein S2	Acetylation;Citrullination;Complete proteome;Isopeptide bond;Phosphoprotein;Reference proteome;Repeat;Ribonucleoprotein;Ribosomal protein;Ubl conjugation	22.1519	22.0866	21.8948	22.2314	22.1739	22.2202	0.164052	0.971006
EI2BA_MOUSE	Translation initiation factor eIF-2B subunit alpha	Acetylation;Complete proteome;Initiation factor;Protein biosynthesis;Reference proteome	16.6494	16.82	16.6455	16.9383	17.0463	16.5767	0.148782	0.412827
B1AR35_MOUSE	Asialoglycoprotein receptor 2 (Fragment)	Complete proteome;Membrane;Proteomics identification;Reference proteome;Transmembrane;Transmembrane helix	19.7829	19.6316	19.4775	19.868	19.6486	19.861	0.161867	0.64202
IMA5_MOUSE	Importin subunit alpha-5	Acetylation;Complete proteome;Cytoplasm;Nucleus;Phosphoprotein;Protein transport;Reference proteome;Repeat;Transport;Ubl conjugation	17.8751	17.7476	17.9067	18.1041	17.9895	17.9116	0.158644	1.00447
OXSM_MOUSE	3-oxoacyl-[acyl-carrier-protein] synthase, mitochondrial	Acetylation;Acyltransferase;Complete proteome;Fatty acid biosynthesis;Fatty acid metabolism;Lipid biosynthesis;Lipid metabolism;Mitochondrion;Reference proteome;Transferase;Transit peptide	16.3572	16.4839	16.6005	16.635	16.6677	16.6255	0.162237	1.06758
D3Z269_MOUSE	Acyl-protein thioesterase 1 (Fragment)	Complete proteome;Proteomics identification;Reference proteome	19.9504	19.7514	18.783	19.7781	19.6535	19.7734	0.240055	0.264075
A0A286YDS5_MOUSE	Transmembrane emp24 domain-containing protein 9	Coiled coil;Complete proteome;Membrane;Proteomics identification;Reference proteome;Transmembrane;Transmembrane helix	16.0643	16.0742	16.4677	16.3614	16.4277	16.329	0.17069	0.556396
F162A_MOUSE	Protein FAM162A	Apoptosis;Complete proteome;Membrane;Mitochondrion;Reference proteome;Transmembrane;Transmembrane helix	16.6115	16.6694	16.9448	16.8624	16.6439	17.1688	0.149761	0.336585
A0A1B0GSS8_MOUSE	60S ribosomal protein L18	Complete proteome;Proteomics identification;Reference proteome	20.2438	20.1456	20.1299	20.3722	20.284	20.339	0.158599	1.64547
A0A0A6YWF5_MOUSE	Sodium-coupled neutral amino acid transporter 3 (Fragment)	Complete proteome;Membrane;Proteomics identification;Reference proteome;Transmembrane;Transmembrane helix	20.5568	20.4545	20.5873	20.7038	20.7499	20.6193	0.158152	1.33475
PLCC_MOUSE	1-acyl-sn-glycerol-3-phosphate acyltransferase gamma	Acyltransferase;Complete proteome;Direct protein sequencing;Endoplasmic reticulum;Lipid biosynthesis;Lipid metabolism;Membrane;Nucleus;Phospholipid biosynthesis;Phospholipid metabolism;Reference proteome;Transferase;Transmembrane;Transmembrane helix	17.4768	17.4788	17.5739	17.6918	17.7397	17.5678	0.156612	1.21805
SMD2_MOUSE	Small nuclear ribonucleoprotein Sm D2	Acetylation;Complete proteome;Cytoplasm;Isopeptide bond;Nucleus;Phosphoprotein;Reference proteome;Ribonucleoprotein;Spliceosome;Ubl conjugation;mRNA processing;mRNA splicing	17.9726	17.9063	17.9285	18.1011	18.1876	17.9849	0.155423	1.18091
G6PC_MOUSE	Glucose-6-phosphatase	Complete proteome;Endoplasmic reticulum;Gluconeogenesis;Glycoprotein;Hydrolase;Membrane;Reference proteome;Transmembrane;Transmembrane helix	18.1014	17.9509	17.8531	18.1437	18.0537	18.1882	0.160069	0.907361
Q3UPA1_MOUSE	Guanine nucleotide binding protein, alpha 11	Coiled coil;GTP-binding;Nucleotide-binding	18.2951	18.3735	18.029	18.4573	18.4624	18.2618	0.161315	0.583093
FRIL1_MOUSE	Ferritin light chain 1	3D-structure;Complete proteome;Direct protein sequencing;Iron;Iron storage;Metal-binding;Reference proteome	15.8475	15.7326	15.8498	15.8976	16.0747	15.9244	0.155567	1.08596
A0A2R8VHF9_MOUSE	Myosin-11	ATP-binding;Actin-binding;Coiled coil;Complete proteome;Motor protein;Myosin;Nucleotide-binding;Proteomics identification;Reference proteome	17.7988	17.7541	17.7554	17.8515	18.0695	17.8462	0.15297	0.954673
LMAN1_MOUSE	Protein ERGIC-53	Complete proteome;Disulfide bond;ER-Golgi transport;Endoplasmic reticulum;Golgi apparatus;Lectin;Membrane;Metal-binding;Phosphoprotein;Protein transport;Reference proteome;Signal;Transmembrane;Transmembrane helix;Transport	20.8187	20.7185	20.4578	20.7218	20.8176	20.9382	0.160873	0.575626
CGL_MOUSE	Cystathionine gamma-lyase	Amino-acid biosynthesis;Calmodulin-binding;Complete proteome;Cysteine biosynthesis;Cytoplasm;Lyase;Pyridoxal phosphate;Reference proteome	24.3117	24.0617	24.2932	24.4546	24.2755	24.4108	0.15807	0.749834
F7CAM6_MOUSE	Amino acid transporter (Fragment)	Complete proteome;Membrane;Proteomics identification;Reference proteome;Symport;Transmembrane;Transmembrane helix;Transport	16.6139	16.5555	16.8878	16.9097	17.0134	16.59	0.151974	0.392315
Q8R4T7_MOUSE	PP alpha 2	Hydrolase;Magnesium;Metal-binding;Protein phosphatase	19.4625	19.4681	19.2854	19.576	19.5864	19.5267	0.157731	1.18176
B1AVI2_MOUSE	Syntaxin-17 (Fragment)	Coiled coil;Complete proteome;Proteomics identification;Reference proteome	14.5144	14.4991	14.6458	14.7557	14.8215	14.5371	0.151639	0.708262
SFPQ_MOUSE	Splicing factor, proline- and glutamine-rich	Acetylation;Activator;Biological rhythms;Coiled coil;Complete proteome;Cytoplasm;DNA damage;DNA repair;DNA-binding;Direct protein sequencing;Immunity;Innate immunity;Isopeptide bond;Methylation;Nucleus;Phosphoprotein;RNA-binding;Reference proteome;Repeat;Repressor;Transcription;Transcription regulation;Ubl conjugation;mRNA processing;mRNA splicing	20.5539	20.5582	20.0789	20.5617	20.6759	20.4605	0.169031	0.422183
CP2J5_MOUSE	Cytochrome P450 2J5	Complete proteome;Endoplasmic reticulum;Heme;Iron;Membrane;Metal-binding;Microsome;Monooxygenase;Oxidoreductase;Reference proteome	21.4877	21.4178	21.5904	21.6147	21.6395	21.7098	0.156026	1.26955
EIF3G_MOUSE	Eukaryotic translation initiation factor 3 subunit G	Complete proteome;Cytoplasm;Initiation factor;Nucleus;Phosphoprotein;Protein biosynthesis;RNA-binding;Reference proteome	17.9235	18.027	18.1383	18.2141	18.1193	18.2233	0.155979	1.04127
PNPO_MOUSE	Pyridoxine-5'-phosphate oxidase	Complete proteome;Direct protein sequencing;FMN;Flavoprotein;Oxidoreductase;Phosphoprotein;Pyridoxal phosphate;Pyridoxine biosynthesis;Reference proteome	20.2222	20.3334	19.9968	20.3438	20.4003	20.2882	0.160008	0.700412
Q8BJQ7_MOUSE	Glycine cleavage system P protein	Mitochondrion;Oxidoreductase;Pyridoxal phosphate;Transit peptide	21.8662	21.7832	22.0888	22.1165	22.0864	22.0113	0.158687	0.756366
A0A0A0MQG2_MOUSE	Spectrin beta chain, non-erythrocytic 1 (Fragment)	Actin-binding;Coiled coil;Complete proteome;Proteomics identification;Reference proteome;Repeat	20.0695	20.0489	20.064	20.1855	20.2667	20.1882	0.152671	2.29786
NAGA_MOUSE	N-acetylglucosamine-6-phosphate deacetylase	Carbohydrate metabolism;Complete proteome;Hydrolase;Metal-binding;Reference proteome	16.7825	16.63	16.7696	16.8057	17.0833	16.7324	0.146418	0.551672
H14_MOUSE	Histone H1.4	ADP-ribosylation;Acetylation;Chromosome;Citrullination;Complete proteome;DNA-binding;Hydroxylation;Methylation;Nucleus;Phosphoprotein;Reference proteome	18.6067	18.6507	18.7119	18.7112	18.8972	18.8147	0.151305	1.15029
Q3T9U9_MOUSE	Uncharacterized protein	Ribonucleoprotein;Ribosomal protein	21.0046	21.0539	20.912	21.2021	21.1589	21.0672	0.152529	1.24421
IN35_MOUSE	Interferon-induced 35 kDa protein homolog	Complete proteome;Nucleus;Reference proteome	16.1594	16.1205	16.2155	16.3373	16.3466	16.2674	0.151969	1.82226
E9Q3Q6_MOUSE	CD166 antigen	Complete proteome;Disulfide bond;Immunoglobulin domain;Membrane;Proteomics identification;Reference proteome;Signal;Transmembrane;Transmembrane helix	16.2133	16.3255	16.1868	16.4526	16.445	16.2805	0.150846	1.00492
ELN_MOUSE	Elastin	Complete proteome;Disulfide bond;Extracellular matrix;Hydroxylation;Reference proteome;Repeat;Secreted;Signal	15.7379	16.1027	15.6592	15.8382	16.1707	15.9654	0.158158	0.399583
Q8R097_MOUSE	Carboxylic ester hydrolase	Hydrolase;Signal	19.7142	19.8738	19.8363	19.909	20.1985	19.7372	0.140068	0.417185
NDUAC_MOUSE	NADH dehydrogenase [ubiquinone] 1 alpha subcomplex subunit 12	3D-structure;Acetylation;Complete proteome;Electron transport;Membrane;Mitochondrion;Mitochondrion inner membrane;Reference proteome;Respiratory chain;Transport	17.7082	17.8408	17.9014	17.9861	17.9974	17.9258	0.152953	1.17487
B1AWE0_MOUSE	Clathrin light chain	Coated pit;Coiled coil;Complete proteome;Cytoplasmic vesicle;Membrane;Proteomics identification;Reference proteome	14.4972	14.662	14.7536	14.7491	14.671	14.9424	0.149902	0.610469
J3QMN4_MOUSE	Thioredoxin reductase 2, mitochondrial	Complete proteome;FAD;Flavoprotein;Oxidoreductase;Proteomics identification;Redox-active center;Reference proteome	18.1864	18.1651	17.5257	18.2984	18.1182	17.9877	0.175712	0.304752
LSR_MOUSE	Lipolysis-stimulated lipoprotein receptor	Alternative splicing;Cell membrane;Chylomicron;Complete proteome;Disulfide bond;Immunoglobulin domain;LDL;Membrane;Phosphoprotein;Receptor;Reference proteome;Signal;Transmembrane;Transmembrane helix;VLDL	15.2514	15.2039	15.9583	15.7329	15.764	15.4809	0.188112	0.29308
Z4YK42_MOUSE	NAD kinase 2, mitochondrial	ATP-binding;Complete proteome;Kinase;Mitochondrion;NAD;NADP;Nucleotide-binding;Proteomics identification;Reference proteome;Transferase	20.4687	20.3693	20.472	20.646	20.6434	20.4666	0.148661	1.02211
COEA1_MOUSE	Collagen alpha-1(XIV) chain	Alternative splicing;Cell adhesion;Collagen;Complete proteome;Disulfide bond;Extracellular matrix;Glycoprotein;Hydroxylation;Reference proteome;Repeat;Secreted;Signal	20.0848	20.4149	19.9323	20.1865	20.4321	20.2959	0.160795	0.432371
G3X8X1_MOUSE	RIKEN cDNA 2810439F02	Coiled coil;Complete proteome;Proteomics identification;Reference proteome	20.1819	20.1491	20.9093	20.6995	20.6068	20.5115	0.19247	0.309134
A0A0A6YX26_MOUSE	60S ribosomal protein L31	Complete proteome;Proteomics identification;Reference proteome	21.3214	21.2746	20.8635	21.2704	21.1772	21.4855	0.157883	0.387284
MOGS_MOUSE	Mannosyl-oligosaccharide glucosidase	3D-structure;Complete proteome;Endoplasmic reticulum;Glycoprotein;Glycosidase;Hydrolase;Membrane;Reference proteome;Signal-anchor;Transmembrane;Transmembrane helix	17.5009	17.5233	17.2042	17.5773	17.6825	17.4271	0.152781	0.530976
A0A2I3BRM6_MOUSE	Heterogeneous nuclear ribonucleoproteins C1/C2 (Fragment)	Complete proteome;Proteomics identification;RNA-binding;Reference proteome	18.0077	18.0497	18.2933	18.1905	18.3158	18.3059	0.153824	0.720283
AOFB_MOUSE	Amine oxidase [flavin-containing] B	Acetylation;Complete proteome;FAD;Flavoprotein;Membrane;Mitochondrion;Mitochondrion outer membrane;Oxidoreductase;Reference proteome;Transmembrane;Transmembrane helix	22.8834	22.8359	22.5215	22.9298	23.0853	22.6694	0.147903	0.372927
Q3TQR3_MOUSE	MCG118037		19.629	19.5976	19.6883	19.8207	19.8171	19.7234	0.148767	1.63758
A0A0N4SV00_MOUSE	T-complex protein 1 subunit eta	ATP-binding;Chaperone;Complete proteome;Cytoplasm;Nucleotide-binding;Proteomics identification;Reference proteome	18.9551	19.0204	18.9528	19.1209	19.0886	19.1657	0.148955	2.04212
E9Q4P0_MOUSE	KxDL motif-containing protein 1 (Fragment)	Complete proteome;Proteomics identification;Reference proteome	20.5457	20.3019	20.8131	20.8744	20.6874	20.5728	0.157949	0.387254
A0A0R4J050_MOUSE	Aminoacylase-1	Complete proteome;Proteomics identification;Reference proteome	20.1571	20.009	19.7939	20.2123	20.1918	20.0144	0.152813	0.55121
AP3B1_MOUSE	AP-3 complex subunit beta-1	Complete proteome;Cytoplasmic vesicle;Golgi apparatus;Membrane;Phosphoprotein;Protein transport;Reference proteome;Transport	16.1291	16.2416	16.209	16.4533	16.3943	16.1614	0.143094	0.683908
GLPK_MOUSE	Glycerol kinase	ATP-binding;Alternative splicing;Complete proteome;Cytoplasm;Glycerol metabolism;Kinase;Membrane;Mitochondrion;Mitochondrion outer membrane;Nucleotide-binding;Reference proteome;Transferase	18.8943	18.8301	19.0128	19.0176	19.1218	19.0425	0.148235	1.12332
STAU1_MOUSE	Double-stranded RNA-binding protein Staufen homolog 1	Complete proteome;Cytoplasm;Endoplasmic reticulum;Methylation;RNA-binding;Reference proteome;Repeat	15.2116	15.2149	15.5935	15.4671	15.5308	15.4963	0.158108	0.545803
CP2AC_MOUSE	Cytochrome P450 2A12	Complete proteome;Endoplasmic reticulum;Heme;Iron;Membrane;Metal-binding;Microsome;Monooxygenase;Oxidoreductase;Reference proteome	22.8291	22.6215	22.9159	22.9415	22.9094	22.9703	0.151545	0.784893
Q5M9J5_MOUSE	Ribosomal protein L9	Ribonucleoprotein;Ribosomal protein	15.2699	15.5232	15.4036	15.568	15.5011	15.5771	0.149826	0.908453
FUBP2_MOUSE	Far upstream element-binding protein 2	Acetylation;Complete proteome;Cytoplasm;DNA-binding;Isopeptide bond;Methylation;Nucleus;Phosphoprotein;RNA-binding;Reference proteome;Repeat;Transcription;Transcription regulation;Transport;Ubl conjugation;mRNA processing;mRNA splicing;mRNA transport	19.4602	19.3964	19.2708	19.5227	19.5872	19.4604	0.147642	1.04151
UD2A3_MOUSE	UDP-glucuronosyltransferase 2A3	Complete proteome;Glycoprotein;Glycosyltransferase;Membrane;Reference proteome;Signal;Transferase;Transmembrane;Transmembrane helix	22.2745	22.2695	22.3232	22.3994	22.466	22.4402	0.146147	2.31577
CP4FE_MOUSE	Leukotriene-B4 omega-hydroxylase 3	Complete proteome;Endoplasmic reticulum;Heme;Iron;Membrane;Metal-binding;Microsome;Monooxygenase;Oxidoreductase;Reference proteome	20.7739	20.6323	20.5725	20.8249	20.9346	20.6504	0.143731	0.635065
A0A0J9YUB6_MOUSE	OCIA domain-containing protein 1 (Fragment)	Complete proteome;Proteomics identification;Reference proteome	16.7637	16.7646	16.7427	17.0066	16.9106	16.7829	0.143046	1.03057
Q3U7D2_MOUSE	Ribosomal protein L15	Ribonucleoprotein;Ribosomal protein	21.3361	21.2433	21.0865	21.4385	21.292	21.3803	0.148276	0.813264
RUVB2_MOUSE	RuvB-like 2	ATP-binding;Acetylation;Activator;Chromatin regulator;Complete proteome;DNA damage;DNA recombination;DNA repair;Helicase;Hydrolase;Isopeptide bond;Nucleotide-binding;Nucleus;Phosphoprotein;Reference proteome;Transcription;Transcription regulation;Ubl conjugation	18.267	18.3221	18.3255	18.4777	18.5076	18.3611	0.143962	1.38408
TRXR2_MOUSE	Thioredoxin reductase 2, mitochondrial	3D-structure;Alternative splicing;Complete proteome;Direct protein sequencing;Disulfide bond;FAD;Flavoprotein;Mitochondrion;NADP;Oxidoreductase;Redox-active center;Reference proteome;Selenocysteine;Transit peptide	16.2361	16.3613	16.6371	16.4729	16.5857	16.6354	0.153165	0.527254
AASD1_MOUSE	Alanyl-tRNA editing protein Aarsd1	Complete proteome;Cytoplasm;Metal-binding;Phosphoprotein;Protein biosynthesis;Reference proteome;Zinc	15.4572	15.7944	14.7812	15.5626	15.5541	15.5256	0.203155	0.273289
EFHD2_MOUSE	EF-hand domain-containing protein D2	Acetylation;Calcium;Complete proteome;Direct protein sequencing;Membrane;Metal-binding;Phosphoprotein;Reference proteome;Repeat	18.3463	18.345	18.0028	18.5559	18.4779	18.0757	0.138499	0.299862
Q9D828_MOUSE	Uncharacterized protein	Coiled coil	15.2446	15.178	15.5093	15.4916	15.4735	15.421	0.151405	0.663881
PFD6_MOUSE	Prefoldin subunit 6	Acetylation;Chaperone;Complete proteome;Isopeptide bond;Nucleus;Reference proteome;Ubl conjugation	16.155	16.3768	16.5317	16.3767	16.3889	16.7274	0.143105	0.378883
PX11B_MOUSE	Peroxisomal membrane protein 11B	Acetylation;Complete proteome;Membrane;Peroxisome;Peroxisome biogenesis;Reference proteome;Transmembrane;Transmembrane helix	16.6451	16.4594	16.9417	16.8041	16.628	17.0554	0.147095	0.322092
Q569U9_MOUSE	Retinol dehydrogenase 14 (All-trans and 9-cis)		16.3764	16.3625	16.2631	16.4265	16.6902	16.2911	0.135254	0.47961
Q8K0I5_MOUSE	3-hydroxy-3-methylglutaryl coenzyme A synthase	Lipid biosynthesis;Lipid metabolism;Steroid biosynthesis;Steroid metabolism;Sterol biosynthesis;Sterol metabolism;Transferase	15.1141	15.9149	14.3947	15.2494	15.2754	15.6837	0.26163	0.22133
THIM_MOUSE	3-ketoacyl-CoA thiolase, mitochondrial	Acetylation;Acyltransferase;Complete proteome;Fatty acid metabolism;Lipid metabolism;Mitochondrion;Phosphoprotein;Reference proteome;Transferase;Transit peptide	24.9964	25.0261	24.8542	25.1063	25.0834	25.1232	0.145381	1.25671
A0A140LIU3_MOUSE	Cytochrome c oxidase subunit 6B1	Complete proteome;Proteomics identification;Reference proteome	22.1895	22.071	21.7653	22.1658	22.2083	22.1132	0.153825	0.522794
A0A286YCR8_MOUSE	Voltage-dependent anion-selective channel protein 2 (Fragment)	Complete proteome;Proteomics identification;Reference proteome	18.2746	18.3139	18.1613	18.4137	18.4094	18.3581	0.143787	1.36755
M3K5_MOUSE	Mitogen-activated protein kinase kinase kinase 5	ATP-binding;Apoptosis;Coiled coil;Complete proteome;Cytoplasm;Endoplasmic reticulum;Immunity;Innate immunity;Kinase;Magnesium;Metal-binding;Nucleotide-binding;Phosphoprotein;Reference proteome;Serine/threonine-protein kinase;Stress response;Transferase;Ubl conjugation	18.0563	17.8414	17.2134	18.0345	17.9088	17.7025	0.178218	0.26252
GMPR2_MOUSE	GMP reductase 2	Acetylation;Complete proteome;Metal-binding;NADP;Oxidoreductase;Potassium;Purine metabolism;Reference proteome	16.528	16.7997	16.6106	16.7369	16.752	16.8859	0.145477	0.712164
Q5BKS2_MOUSE	Protein phosphatase 1B, magnesium dependent, beta isoform	Coiled coil;Hydrolase;Magnesium;Metal-binding;Protein phosphatase	17.034	16.9249	16.8636	17.0858	17.0595	17.1091	0.143937	1.30068
A0A2I3BQ03_MOUSE	14-3-3 protein zeta/delta (Fragment)	Coiled coil;Complete proteome;Proteomics identification;Reference proteome	20.1521	20.1059	20.2931	20.3103	20.3748	20.2982	0.144115	1.1083
SDHA_MOUSE	Succinate dehydrogenase [ubiquinone] flavoprotein subunit, mitochondrial	Acetylation;Complete proteome;Direct protein sequencing;Electron transport;FAD;Flavoprotein;Membrane;Mitochondrion;Mitochondrion inner membrane;Oxidoreductase;Phosphoprotein;Reference proteome;Transit peptide;Transport;Tricarboxylic acid cycle;Tumor suppressor	23.5481	23.5893	23.3658	23.7207	23.6863	23.525	0.1429	0.714365
G5E8U5_MOUSE	28S ribosomal protein S10, mitochondrial	Complete proteome;Proteomics identification;Reference proteome;Ribonucleoprotein;Ribosomal protein	16.7665	16.5786	16.855	16.9373	16.9749	16.7128	0.141657	0.541916
ARP3_MOUSE	Actin-related protein 3	ATP-binding;Acetylation;Actin-binding;Cell projection;Cilium biogenesis/degradation;Complete proteome;Cytoplasm;Cytoskeleton;Direct protein sequencing;Nucleotide-binding;Nucleus;Reference proteome	20.002	20.0775	20.1183	20.0803	20.2412	20.293	0.13886	0.892488
NQO2_MOUSE	Ribosyldihydronicotinamide dehydrogenase [quinone]	Complete proteome;Cytoplasm;FAD;Flavoprotein;Metal-binding;Oxidoreductase;Phosphoprotein;Reference proteome;Zinc	19.0853	19.1524	19.2766	19.2436	19.217	19.4684	0.138238	0.639855
A0A240FAT1_MOUSE	Putative gag-pro-pol polyprotein	Coiled coil;Metal-binding;Zinc;Zinc-finger	14.7581	14.6278	15.0634	15.1518	14.9963	14.7249	0.141257	0.322987
L2HDH_MOUSE	L-2-hydroxyglutarate dehydrogenase, mitochondrial	Acetylation;Complete proteome;FAD;Flavoprotein;Mitochondrion;Oxidoreductase;Reference proteome;Transit peptide	18.8682	18.7019	18.6776	18.9837	19.0991	18.5301	0.121748	0.264643
Q3UFD0_MOUSE	Uncharacterized protein		16.773	16.7853	16.8702	17.05	16.9069	16.886	0.138127	1.08407
MOCS1_MOUSE	Molybdenum cofactor biosynthesis protein 1	4Fe-4S;Acetylation;Alternative splicing;Complete proteome;GTP-binding;Iron;Iron-sulfur;Lyase;Metal-binding;Molybdenum cofactor biosynthesis;Nucleotide-binding;Phosphoprotein;Reference proteome;S-adenosyl-L-methionine	19.5388	19.4311	19.4507	19.6665	19.7164	19.4428	0.135013	0.678443
ORNT1_MOUSE	Mitochondrial ornithine transporter 1	Complete proteome;Membrane;Mitochondrion;Mitochondrion inner membrane;Reference proteome;Repeat;Transmembrane;Transmembrane helix;Transport	21.8801	21.7334	21.8655	22.0041	21.9295	21.9655	0.140057	1.27798
A2A7A7_MOUSE	GDH/6PGL endoplasmic bifunctional protein	Complete proteome;Proteomics identification;Reference proteome;Signal	20.6761	20.7037	20.7944	20.8624	20.9067	20.823	0.139298	1.49483
Q3UCH0_MOUSE	60S ribosomal protein L6	Ribonucleoprotein;Ribosomal protein	20.7518	20.6233	20.6175	20.8567	20.767	20.7878	0.139643	1.27114
Q3TK56_MOUSE	Actin-related protein 2/3 complex subunit 5 (Fragment)	Cytoplasm;Cytoskeleton	16.9604	16.9427	17.2318	17.1732	17.2368	17.1582	0.144416	0.679426
Q3U9Q8_MOUSE	Uncharacterized protein	Repeat	16.1252	15.9999	16.1115	16.1105	16.1124	16.4108	0.132374	0.544775
PSMD4_MOUSE	26S proteasome non-ATPase regulatory subunit 4	Alternative splicing;Complete proteome;Isopeptide bond;Phosphoprotein;Proteasome;Reference proteome;Repeat;Ubl conjugation	19.0628	19.0645	19.1674	19.2654	19.3276	19.1106	0.136279	0.86593
AADAT_MOUSE	Kynurenine/alpha-aminoadipate aminotransferase, mitochondrial	Acetylation;Aminotransferase;Complete proteome;Mitochondrion;Phosphoprotein;Pyridoxal phosphate;Reference proteome;Transferase;Transit peptide	21.1935	21.005	20.9603	21.2784	21.2114	21.0872	0.139366	0.699907
Q8BK73_MOUSE	Uncharacterized protein		20.8411	20.8026	20.6557	20.8378	20.8152	21.0545	0.136019	0.647504
CA050_MOUSE	Uncharacterized protein C1orf50 homolog	Coiled coil;Complete proteome;Reference proteome	17.5641	17.5934	17.6489	17.7103	17.7367	17.7735	0.138049	1.95554
C1TC_MOUSE	C-1-tetrahydrofolate synthase, cytoplasmic	ATP-binding;Acetylation;Amino-acid biosynthesis;Complete proteome;Cytoplasm;Direct protein sequencing;Histidine biosynthesis;Hydrolase;Ligase;Methionine biosynthesis;Multifunctional enzyme;NADP;Nucleotide-binding;One-carbon metabolism;Oxidoreductase;Phosphoprotein;Purine biosynthesis;Reference proteome	23.9926	24.0237	23.6889	24.0423	24.0537	24.0454	0.145386	0.610395
VATG1_MOUSE	V-type proton ATPase subunit G 1	Acetylation;Complete proteome;Hydrogen ion transport;Ion transport;Reference proteome;Transport	16.8424	16.5883	16.5696	16.774	17.0408	16.5766	0.130362	0.334573
XPO7_MOUSE	Exportin-7	Acetylation;Alternative splicing;Complete proteome;Cytoplasm;Nuclear pore complex;Nucleus;Phosphoprotein;Protein transport;Reference proteome;Translocation;Transport;mRNA transport	15.5412	15.4444	15.6345	15.7816	15.711	15.5349	0.135772	0.672734
B2RSV4_MOUSE	Splicing factor 3b, subunit 3		18.1869	18.1364	18.1682	18.3162	18.3596	18.2236	0.135992	1.47641
TPP1_MOUSE	Tripeptidyl-peptidase 1	Autocatalytic cleavage;Calcium;Complete proteome;Disulfide bond;Glycoprotein;Hydrolase;Lysosome;Metal-binding;Protease;Reference proteome;Serine protease;Signal;Zymogen	17.9694	18.1058	18.5429	18.3131	18.4097	18.3684	0.157654	0.377691
A0A1Y7VIZ6_MOUSE	Mitochondrial import inner membrane translocase subunit Tim9	Complete proteome;Disulfide bond;Metal-binding;Mitochondrion;Protein transport;Proteomics identification;Reference proteome;Translocation;Transport;Zinc	18.3051	18.1126	17.761	18.3019	18.3169	18.0005	0.146885	0.316941
MUP3_MOUSE	Major urinary protein 3	Complete proteome;Disulfide bond;Glycoprotein;Pheromone-binding;Reference proteome;Secreted;Signal;Transport	19.6631	19.374	20.7748	20.5459	19.945	20.0569	0.24531	0.203552
T3HPD_MOUSE	Trans-L-3-hydroxyproline dehydratase	Complete proteome;Lyase;Reference proteome	17.8409	17.8121	17.335	17.8348	17.8724	17.7399	0.153049	0.381343
TRABD_MOUSE	TraB domain-containing protein	Acetylation;Complete proteome;Phosphoprotein;Reference proteome	16.6979	16.6395	16.6773	16.9064	16.8456	16.6602	0.132523	0.80632
HEP2_MOUSE	Heparin cofactor 2	Blood coagulation;Complete proteome;Direct protein sequencing;Glycoprotein;Hemostasis;Heparin-binding;Protease inhibitor;Reference proteome;Repeat;Serine protease inhibitor;Signal;Sulfation	16.6899	16.4286	16.9121	16.7755	16.7538	16.9418	0.146847	0.410942
Q3UYU1_MOUSE	Uncharacterized protein	Heme;Iron;Metal-binding;Monooxygenase;Oxidoreductase;Signal	19.2228	19.179	18.662	19.2156	18.9071	19.3745	0.144496	0.253332
CSDE1_MOUSE	Cold shock domain-containing protein E1	Acetylation;Complete proteome;Cytoplasm;Isopeptide bond;Phosphoprotein;RNA-binding;Reference proteome;Repeat;Ubl conjugation	18.9213	18.7278	18.8171	18.9493	18.9317	18.9972	0.13732	1.0899
Q3TGQ3_MOUSE	Uncharacterized protein	Coiled coil	17.4618	17.547	17.7744	17.7613	17.8719	17.5564	0.135406	0.442769
Q3UB67_MOUSE	Uncharacterized protein		15.508	15.9188	16.0865	15.833	15.3514	16.5418	0.0709883	0.0639599
Q6ZPS9_MOUSE	MKIAA1375 protein (Fragment)	Coiled coil	18.6189	18.705	17.97	18.6256	18.76	18.3952	0.162275	0.252187
A0A1B0GR41_MOUSE	Nucleobindin-1 (Fragment)	Calcium;Coiled coil;Complete proteome;Proteomics identification;Reference proteome	19.5256	19.4243	19.1248	19.4439	19.6068	19.4519	0.14267	0.46986
A2AMW0_MOUSE	Capping protein (Actin filament) muscle Z-line, beta, isoform CRA_a	Actin capping;Actin-binding;Coiled coil;Complete proteome;Cytoplasm;Cytoskeleton;Proteomics identification;Reference proteome	19.682	19.7396	19.6679	19.8172	19.731	19.9385	0.132399	0.968239
A0A2R8VI39_MOUSE	GDP-L-fucose synthase	Complete proteome;Proteomics identification;Reference proteome	18.1193	18.096	18.4081	18.2489	18.4179	18.3752	0.139569	0.548999
A0A087WP81_MOUSE	Ubiquitin carboxyl-terminal hydrolase isozyme L5 (Fragment)	Coiled coil;Complete proteome;Proteomics identification;Reference proteome	15.3485	15.1815	15.3416	15.4887	15.6581	15.0718	0.115635	0.251177
G5E8X1_MOUSE	Methyltransferase-like 26	Complete proteome;Proteomics identification;Reference proteome	19.8877	19.703	20.2991	20.1516	19.9923	20.2054	0.153149	0.337467
CATB_MOUSE	Cathepsin B	Acetylation;Complete proteome;Disulfide bond;Glycoprotein;Hydrolase;Lysosome;Protease;Reference proteome;Secreted;Signal;Thiol protease;Zymogen	20.2069	20.2844	20.2966	20.3571	20.3895	20.4435	0.134041	1.62477
OCTC_MOUSE	Peroxisomal carnitine O-octanoyltransferase	3D-structure;Acetylation;Acyltransferase;Complete proteome;Fatty acid metabolism;Lipid metabolism;Peroxisome;Reference proteome;Transferase;Transport	20.1361	20.2658	20.2143	20.3432	20.3108	20.3656	0.134429	1.51772
HIBCH_MOUSE	3-hydroxyisobutyryl-CoA hydrolase, mitochondrial	Acetylation;Branched-chain amino acid catabolism;Complete proteome;Direct protein sequencing;Hydrolase;Mitochondrion;Phosphoprotein;Reference proteome;Transit peptide	22.393	22.4465	22.3547	22.5122	22.4897	22.5921	0.133261	1.50623
Q3TMT3_MOUSE	Transmembrane 4 L6 family member 4	Complete proteome;Membrane;Reference proteome;Transmembrane;Transmembrane helix	17.0292	17.2178	17.1387	17.4018	17.1715	17.2062	0.131315	0.659736
B2RSR0_MOUSE	Cytochrome P450, family 4, subfamily v, polypeptide 3	Coiled coil;Heme;Iron;Membrane;Metal-binding;Monooxygenase;Oxidoreductase;Transmembrane;Transmembrane helix	20.3831	20.2305	20.486	20.5526	20.5672	20.3821	0.13411	0.636223
Q7TMU5_MOUSE	Iqgap2 protein (Fragment)	Coiled coil	17.5915	17.3735	17.775	17.7864	17.6897	17.6868	0.140949	0.5124
CAP1_MOUSE	Adenylyl cyclase-associated protein 1	3D-structure;Acetylation;Actin-binding;Cell membrane;Complete proteome;Direct protein sequencing;Isopeptide bond;Membrane;Methylation;Phosphoprotein;Reference proteome;Ubl conjugation	20.0567	20.08	19.9497	20.1414	20.1776	20.1673	0.133315	1.48697
Q6A0F1_MOUSE	MKIAA0002 protein (Fragment)	ATP-binding;Chaperone;Nucleotide-binding	21.465	21.4767	21.374	21.5946	21.5228	21.596	0.132518	1.51363
NDRG2_MOUSE	Protein NDRG2	3D-structure;Acetylation;Alternative splicing;Cell projection;Complete proteome;Cytoplasm;Developmental protein;Differentiation;Direct protein sequencing;Neurogenesis;Phosphoprotein;Reference proteome;Tumor suppressor;Wnt signaling pathway	20.4382	20.4255	20.3247	20.395	20.6209	20.5613	0.129596	0.780517
D3YZZ3_MOUSE	Mitochondrial amidoxime-reducing component 1	Complete proteome;Membrane;Proteomics identification;Reference proteome;Transmembrane;Transmembrane helix	15.9205	16.1244	16.2535	16.1157	15.8931	16.6086	0.106347	0.173148
A0A0R4J098_MOUSE	Zinc finger protein 326	Coiled coil;Complete proteome;Metal-binding;Proteomics identification;Reference proteome;Zinc;Zinc-finger	14.1842	14.329	14.7499	14.3825	14.6174	14.6999	0.145558	0.304716
Q6PF90_MOUSE	Apol9b protein	Coiled coil	16.916	16.5843	16.6719	16.8805	16.9202	16.7825	0.136997	0.567106
MINY1_MOUSE	Ubiquitin carboxyl-terminal hydrolase MINDY-1	Alternative splicing;Complete proteome;Hydrolase;Phosphoprotein;Protease;Reference proteome;Thiol protease;Ubl conjugation pathway	18.7166	18.5988	18.8464	18.9297	18.9584	18.6588	0.12834	0.465367
MCTS1_MOUSE	Malignant T-cell-amplified sequence 1	Alternative splicing;Cell cycle;Complete proteome;Cytoplasm;DNA damage;Growth regulation;Initiation factor;Phosphoprotein;Protein biosynthesis;Reference proteome;Transcription;Transcription regulation;Tumor suppressor	15.8267	15.79	15.8128	16.104	15.8813	15.8213	0.125707	0.656513
RS29_MOUSE	40S ribosomal protein S29	Acetylation;Complete proteome;Cytoplasm;Endoplasmic reticulum;Metal-binding;Methylation;Phosphoprotein;Reference proteome;Ribonucleoprotein;Ribosomal protein;Zinc	17.7898	17.9788	17.7437	17.9159	17.9437	18.052	0.133102	0.734541
A0A1W2P784_MOUSE	Extended synaptotagmin-1 (Fragment)	Complete proteome;Proteomics identification;Reference proteome	16.37	16.6237	16.3321	16.6477	16.6657	16.4073	0.131681	0.459287
DHRS1_MOUSE	Dehydrogenase/reductase SDR family member 1	Complete proteome;Methylation;Oxidoreductase;Reference proteome	21.064	20.9353	21.1052	21.1586	21.112	21.227	0.13106	1.00627
Q3TJ52_MOUSE	Uncharacterized protein		20.7148	20.6999	20.2702	20.7111	20.7727	20.6299	0.142949	0.399165
ROCK1_MOUSE	Rho-associated protein kinase 1	ATP-binding;Acetylation;Alternative splicing;Apoptosis;Cell membrane;Cell projection;Coiled coil;Complete proteome;Cytoplasm;Cytoskeleton;Golgi apparatus;Kinase;Magnesium;Membrane;Metal-binding;Nucleotide-binding;Phosphoprotein;Reference proteome;Serine/threonine-protein kinase;Transferase;Zinc;Zinc-finger	16.5167	16.2105	16.2735	16.4838	16.5644	16.3518	0.133114	0.522156
E9PYL9_MOUSE	Predicted gene 10036	Complete proteome;Reference proteome;Ribonucleoprotein;Ribosomal protein	18.8829	18.7739	19.0925	19.0791	18.9926	19.0828	0.135093	0.619397
A0A023J682_MOUSE	NADH-ubiquinone oxidoreductase chain 3	Electron transport;Membrane;Mitochondrion;NAD;Respiratory chain;Translocase;Transmembrane;Transmembrane helix;Transport;Ubiquinone	17.237	17.3422	17.5596	17.5539	17.7014	17.2559	0.124153	0.313532
E9QPX3_MOUSE	NADH dehydrogenase [ubiquinone] iron-sulfur protein 4, mitochondrial	Complete proteome;Proteomics identification;Reference proteome	19.2397	19.2166	19.5465	19.461	19.4362	19.5167	0.137045	0.557753
CP2DA_MOUSE	Cytochrome P450 2D10	Complete proteome;Endoplasmic reticulum;Heme;Iron;Membrane;Metal-binding;Microsome;Monooxygenase;Oxidoreductase;Phosphoprotein;Reference proteome	20.7736	20.6082	20.9718	21.0192	20.9964	20.7306	0.13084	0.394468
Q3UKJ3_MOUSE	Peptidylprolyl isomerase	Isomerase;Rotamase	15.5174	15.5233	15.63	15.5984	15.9092	15.5226	0.119863	0.411423
SMD3_MOUSE	Small nuclear ribonucleoprotein Sm D3	Acetylation;Complete proteome;Cytoplasm;Methylation;Nucleus;RNA-binding;Reference proteome;Repeat;Ribonucleoprotein;Spliceosome;mRNA processing;mRNA splicing	18.1482	18.0173	18.2386	18.268	18.3329	18.1933	0.130028	0.791609
GNS_MOUSE	N-acetylglucosamine-6-sulfatase	Calcium;Complete proteome;Glycoprotein;Hydrolase;Lysosome;Metal-binding;Phosphoprotein;Reference proteome;Signal	15.6913	15.8277	15.9527	16.0864	16.0744	15.6694	0.119518	0.31206
D3Z5G7_MOUSE	Carboxylic ester hydrolase	Complete proteome;Hydrolase;Proteomics identification;Reference proteome;Signal	16.7543	16.669	16.7104	16.6928	16.9092	16.9068	0.125036	0.757757
THOC4_MOUSE	THO complex subunit 4	3D-structure;Acetylation;Alternative splicing;Chaperone;Citrullination;Complete proteome;Cytoplasm;Methylation;Nucleus;Phosphoprotein;RNA-binding;Reference proteome;Spliceosome;Transport;mRNA processing;mRNA splicing;mRNA transport	16.5955	16.4853	17.1719	16.8617	17.0761	16.7804	0.155184	0.269563
PUR2_MOUSE	Trifunctional purine biosynthetic protein adenosine-3	ATP-binding;Acetylation;Alternative splicing;Complete proteome;Ligase;Manganese;Metal-binding;Multifunctional enzyme;Nucleotide-binding;Phosphoprotein;Purine biosynthesis;Reference proteome;Transferase	19.2502	19.1278	19.3183	19.4042	19.477	19.1901	0.125004	0.537755
ECI1_MOUSE	Enoyl-CoA delta isomerase 1, mitochondrial	Acetylation;Complete proteome;Fatty acid metabolism;Isomerase;Lipid metabolism;Mitochondrion;Reference proteome;Transit peptide	22.132	22.0744	22.2093	22.2976	22.2817	22.2203	0.127939	1.31271
A0A0A6YXL3_MOUSE	60S ribosomal protein L31	Complete proteome;Proteomics identification;Reference proteome	20.4279	20.3931	20.175	20.5386	20.4267	20.4219	0.130405	0.673883
A0A087WRM0_MOUSE	Protein CDV3 (Fragment)	Complete proteome;Proteomics identification;Reference proteome	17.8396	17.6571	17.6312	17.902	18.0057	17.5764	0.11874	0.338334
Q4FJZ2_MOUSE	Importin subunit alpha	Coiled coil;Complete proteome;Protein transport;Proteomics identification;Reference proteome;Transport	15.3459	15.2569	15.4623	15.4908	15.6251	15.3205	0.12377	0.509835
HNRPK_MOUSE	Heterogeneous nuclear ribonucleoprotein K	Acetylation;Activator;Alternative splicing;Cell junction;Cell projection;Complete proteome;Cytoplasm;DNA-binding;Direct protein sequencing;Glycoprotein;Isopeptide bond;Methylation;Nucleus;Phosphoprotein;RNA-binding;Reference proteome;Repeat;Repressor;Ribonucleoprotein;Spliceosome;Transcription;Transcription regulation;Ubl conjugation;mRNA processing;mRNA splicing	21.4483	21.497	21.4402	21.5243	21.6352	21.6041	0.126021	1.54907
Q3UAC2_MOUSE	40S ribosomal protein S3a	Cytoplasm;Differentiation;Nucleus;Ribonucleoprotein;Ribosomal protein	22.7691	22.7482	22.5765	22.7767	22.8468	22.8563	0.128656	0.910423
A0A1D5RM85_MOUSE	60S ribosomal protein L18a (Fragment)	Complete proteome;Proteomics identification;Reference proteome	17.8981	17.7919	18.2423	18.1943	18.0579	18.095	0.138248	0.414445
GMPPB_MOUSE	Mannose-1-phosphate guanyltransferase beta	Complete proteome;Cytoplasm;GTP-binding;Nucleotide-binding;Nucleotidyltransferase;Reference proteome;Transferase	16.1305	16.0492	16.1537	16.2231	16.3333	16.152	0.124975	0.950559
A0A068BIT8_MOUSE	Proteasome subunit beta type	Cytoplasm;Hydrolase;Nucleus;Protease;Proteasome;Threonine protease	19.2004	19.6896	19.6779	19.4662	19.893	19.6051	0.132165	0.25721
TAGL2_MOUSE	Transgelin-2	Acetylation;Complete proteome;Direct protein sequencing;Isopeptide bond;Methylation;Phosphoprotein;Reference proteome;Ubl conjugation	16.6929	16.7321	16.5939	16.6881	16.5567	17.0985	0.108172	0.255465
Q8C6B0_MOUSE	MCG20149, isoform CRA_a	Complete proteome;Membrane;Methyltransferase;Proteomics identification;Reference proteome;Transferase;Transmembrane;Transmembrane helix	20.6666	20.4281	20.9489	20.8487	20.8432	20.7751	0.141159	0.390753
CTND1_MOUSE	Catenin delta-1	Acetylation;Alternative splicing;Cell adhesion;Cell membrane;Coiled coil;Complete proteome;Cytoplasm;Isopeptide bond;Membrane;Nucleus;Phosphoprotein;Reference proteome;Repeat;Transcription;Transcription regulation;Ubl conjugation;Wnt signaling pathway	19.8149	19.7749	19.8478	19.9264	20.0038	19.8817	0.124734	1.40345
NNRE_MOUSE	NAD(P)H-hydrate epimerase	3D-structure;Complete proteome;Isomerase;Metal-binding;Mitochondrion;NAD;NADP;Nucleotide-binding;Phosphoprotein;Potassium;Reference proteome;Secreted;Transit peptide	20.0601	20.2005	20.1417	20.1729	20.2698	20.3341	0.12479	0.940518
NDUB1_MOUSE	NADH dehydrogenase [ubiquinone] 1 beta subcomplex subunit 1	3D-structure;Complete proteome;Electron transport;Membrane;Mitochondrion;Mitochondrion inner membrane;Reference proteome;Respiratory chain;Transmembrane;Transmembrane helix;Transport	19.5546	19.4726	19.4577	19.7026	19.6353	19.5181	0.123692	0.936847
A0A0R4J0S3_MOUSE	Reticulon 4 interacting protein 1	Complete proteome;Proteomics identification;Reference proteome	17.2064	16.9961	16.5805	17.0376	17.1661	17.018	0.146266	0.315529
A0A1S6GWG6_MOUSE	Uncharacterized protein		18.343	18.2454	18.3166	18.4893	18.4821	18.3025	0.122961	0.843091
K4DI63_MOUSE	Cellular repressor of E1A-stimulated genes 1, isoform CRA_a	Complete proteome;Proteomics identification;Reference proteome	16.1777	16.1529	15.7464	16.2642	16.3985	15.7503	0.111955	0.175441
COPD_MOUSE	Coatomer subunit delta	3D-structure;Acetylation;Complete proteome;Cytoplasm;Cytoplasmic vesicle;ER-Golgi transport;Golgi apparatus;Membrane;Phosphoprotein;Protein transport;Reference proteome;Transport	20.5674	20.5116	20.1723	20.55	20.5414	20.5636	0.134551	0.471656
Q8BK46_MOUSE	Uncharacterized protein	Coiled coil	18.4445	18.3992	18.4402	18.5006	18.5408	18.6131	0.123524	1.57877
CREL1_MOUSE	Cysteine-rich with EGF-like domain protein 1	Calcium;Complete proteome;Disulfide bond;EGF-like domain;Glycoprotein;Membrane;Reference proteome;Repeat;Signal;Transmembrane;Transmembrane helix	18.4332	18.2569	18.0421	18.3793	18.51	18.2251	0.127439	0.383177
K2C8_MOUSE	Keratin, type II cytoskeletal 8	Acetylation;Coiled coil;Complete proteome;Cytoplasm;Direct protein sequencing;Glycoprotein;Intermediate filament;Isopeptide bond;Keratin;Methylation;Nucleus;Phosphoprotein;Reference proteome;Ubl conjugation	24.1155	24.6344	24.0217	24.3927	24.3878	24.4384	0.149119	0.31967
A0A2I3BS14_MOUSE	Carboxypeptidase Q (Fragment)	Complete proteome;Proteomics identification;Reference proteome;Signal	15.9617	16.0846	16.5227	16.3539	16.3016	16.3436	0.143358	0.347696
EFTU_MOUSE	Elongation factor Tu, mitochondrial	Acetylation;Alternative splicing;Complete proteome;Direct protein sequencing;Elongation factor;GTP-binding;Mitochondrion;Nucleotide-binding;Phosphoprotein;Protein biosynthesis;Reference proteome;Transit peptide	22.4298	22.3983	22.4989	22.544	22.5852	22.5677	0.123346	1.73885
RLA0_MOUSE	60S acidic ribosomal protein P0	Complete proteome;Cytoplasm;Direct protein sequencing;Isopeptide bond;Nucleus;Phosphoprotein;Reference proteome;Ribonucleoprotein;Ribosomal protein;Ubl conjugation	22.2725	22.2476	21.9519	22.283	22.2482	22.329	0.129393	0.541035
PLAP_MOUSE	Phospholipase A-2-activating protein	Acetylation;Cell junction;Complete proteome;Cytoplasm;Developmental protein;Neurogenesis;Nucleus;Phosphoprotein;Reference proteome;Repeat;Synapse;WD repeat	19.6784	19.6027	19.5163	19.7584	19.8507	19.5422	0.117984	0.502146
A0A286YCZ7_MOUSE	Peptide-N(4)-(N-acetyl-beta-glucosaminyl)asparagine amidase (Fragment)	Complete proteome;Proteomics identification;Reference proteome	15.2219	15.2573	14.7635	15.2707	15.2178	15.1687	0.138171	0.355516
DDC_MOUSE	Aromatic-L-amino-acid decarboxylase	Acetylation;Catecholamine biosynthesis;Complete proteome;Decarboxylase;Lyase;Pyridoxal phosphate;Reference proteome;Repeat	21.1917	20.9992	21.2084	21.3094	21.4458	20.9794	0.111798	0.294416
TNPO1_MOUSE	Transportin-1	Alternative splicing;Complete proteome;Cytoplasm;Nucleus;Protein transport;Reference proteome;Repeat;Transport	18.4675	18.3856	18.4501	18.5626	18.6562	18.4425	0.119324	0.829573
B7ZNL3_MOUSE	Tpm1 protein	Coiled coil;Complete proteome;Proteomics identification;Reference proteome	17.2577	17.2346	17.2458	17.2483	17.3531	17.4909	0.118077	0.770784
Q3TK29_MOUSE	Uncharacterized protein		16.8598	16.7316	17.1196	17.0302	17.0455	17.0255	0.130075	0.496661
Q0QEZ4_MOUSE	Succinate dehydrogenase [ubiquinone] iron-sulfur subunit, mitochondrial (Fragment)	2Fe-2S;3Fe-4S;4Fe-4S;Iron;Iron-sulfur;Membrane;Metal-binding;Mitochondrion;Mitochondrion inner membrane	21.4082	21.5524	21.4847	21.6053	21.4974	21.7016	0.119692	0.762502
SET_MOUSE	Protein SET	Acetylation;Alternative splicing;Chaperone;Complete proteome;Cytoplasm;DNA-binding;Endoplasmic reticulum;Isopeptide bond;Methylation;Nucleus;Phosphoprotein;Reference proteome;Ubl conjugation	19.9715	19.9398	20.1543	20.1698	20.1714	20.0947	0.123458	0.798121
GLRX3_MOUSE	Glutaredoxin-3	3D-structure;Acetylation;Complete proteome;Cytoplasm;Direct protein sequencing;Iron;Iron-sulfur;Metal-binding;Phosphoprotein;Reference proteome;Repeat	17.4006	17.4242	17.2781	17.5191	17.4816	17.4678	0.121894	1.1986
U5NG76_MUSMM	Immunity-related GTPase family member m3		15.848	17.4548	16.7597	16.5291	17.1685	17.0759	0.236997	0.177818
TIDC1_MOUSE	Complex I assembly factor TIMMDC1, mitochondrial	Chaperone;Complete proteome;Membrane;Mitochondrion;Phosphoprotein;Reference proteome;Transmembrane;Transmembrane helix	16.8486	16.753	16.6927	16.8852	17.0762	16.6699	0.112335	0.374259
EF2_MOUSE	Elongation factor 2	Acetylation;Complete proteome;Cytoplasm;Direct protein sequencing;Elongation factor;GTP-binding;Isopeptide bond;Methylation;Nucleotide-binding;Nucleus;Phosphoprotein;Protein biosynthesis;Reference proteome;Ubl conjugation	23.5882	23.5238	23.5047	23.6856	23.6015	23.69	0.120138	1.45585
NSF_MOUSE	Vesicle-fusing ATPase	ATP-binding;Acetylation;Complete proteome;Cytoplasm;Direct protein sequencing;Hydrolase;Magnesium;Metal-binding;Nucleotide-binding;Phosphoprotein;Protein transport;Reference proteome;Repeat;Transport	17.7638	17.6908	17.1813	17.6303	17.6977	17.7324	0.141506	0.311223
AATM_MOUSE	Aspartate aminotransferase, mitochondrial	3D-structure;Acetylation;Aminotransferase;Cell membrane;Complete proteome;Direct protein sequencing;Lipid transport;Membrane;Methylation;Mitochondrion;Nitration;Phosphoprotein;Pyridoxal phosphate;Reference proteome;Transferase;Transit peptide;Transport	24.3041	24.4281	24.3808	24.4221	24.5152	24.5354	0.119906	1.12285
RABX5_MOUSE	Rab5 GDP/GTP exchange factor	Acetylation;Coiled coil;Complete proteome;Cytoplasm;Endocytosis;Endosome;Metal-binding;Phosphoprotein;Protein transport;Reference proteome;Transport;Ubl conjugation;Ubl conjugation pathway;Zinc;Zinc-finger	17.9727	17.6915	17.7395	17.9862	17.9163	17.8727	0.123823	0.596037
SYAC_MOUSE	Alanine--tRNA ligase, cytoplasmic	ATP-binding;Acetylation;Aminoacyl-tRNA synthetase;Complete proteome;Cytoplasm;Disease mutation;Ligase;Metal-binding;Nucleotide-binding;Phosphoprotein;Protein biosynthesis;RNA-binding;Reference proteome;Ubl conjugation;Zinc;tRNA-binding	21.0876	21.1672	21.1693	21.2351	21.2632	21.2847	0.11961	1.76433
SDHB_MOUSE	Succinate dehydrogenase [ubiquinone] iron-sulfur subunit, mitochondrial	2Fe-2S;3Fe-4S;4Fe-4S;Acetylation;Complete proteome;Direct protein sequencing;Electron transport;Iron;Iron-sulfur;Membrane;Metal-binding;Mitochondrion;Mitochondrion inner membrane;Oxidoreductase;Reference proteome;Transit peptide;Transport;Tricarboxylic acid cycle	20.8767	20.8242	20.8454	21.1266	20.8341	20.9273	0.113903	0.5793
LSM12_MOUSE	Protein LSM12 homolog	Acetylation;Complete proteome;Phosphoprotein;Reference proteome	16.0208	15.9322	16.2985	16.2597	16.1782	16.1936	0.126702	0.487398
NACAM_MOUSE	Nascent polypeptide-associated complex subunit alpha, muscle-specific form	Acetylation;Activator;Alternative splicing;Complete proteome;Cytoplasm;DNA-binding;Isopeptide bond;Methylation;Nucleus;Phosphoprotein;Reference proteome;Transcription;Transcription regulation;Transport;Ubl conjugation	19.1117	19.1314	19.3335	19.226	19.4088	19.3021	0.120097	0.608416
Q3U7C0_MOUSE	Uncharacterized protein	Membrane;Transmembrane;Transmembrane helix	19.1063	19.1806	19.1912	19.3322	19.3644	19.1271	0.115197	0.660713
MFR1L_MOUSE	Mitochondrial fission regulator 1-like	Alternative splicing;Complete proteome;Phosphoprotein;Reference proteome	17.0183	16.8468	17.046	17.0442	17.092	17.1364	0.120561	0.824507
CHDH_MOUSE	Choline dehydrogenase, mitochondrial	Acetylation;Complete proteome;FAD;Flavoprotein;Membrane;Mitochondrion;Mitochondrion inner membrane;Oxidoreductase;Reference proteome;Transit peptide	21.0085	21.1846	20.9657	21.1395	21.0815	21.294	0.11872	0.572674
E9PWQ3_MOUSE	Collagen, type VI, alpha 3	3D-structure;Complete proteome;Proteomics identification;Reference proteome;Signal	20.4412	21.0408	20.4492	20.6861	20.8414	20.8383	0.144842	0.284882
CLCB_MOUSE	Clathrin light chain B	Acetylation;Alternative splicing;Calcium;Coated pit;Complete proteome;Cytoplasmic vesicle;Disulfide bond;Membrane;Phosphoprotein;Reference proteome	20.095	20.2598	19.6268	20.1423	20.2766	19.9734	0.136924	0.261257
AHSA1_MOUSE	Activator of 90 kDa heat shock protein ATPase homolog 1	Acetylation;Chaperone;Complete proteome;Cytoplasm;Endoplasmic reticulum;Isopeptide bond;Phosphoprotein;Reference proteome;Stress response;Ubl conjugation	19.4335	19.3699	19.1921	19.4803	19.5393	19.3331	0.119051	0.557054
Q91Z05_MOUSE	Ighg protein	3D-structure;Immunoglobulin domain;Signal	16.0077	16.0277	14.7668	15.8444	16.038	15.5541	0.211484	0.183145
SNX6_MOUSE	Sorting nexin-6	Acetylation;Complete proteome;Cytoplasm;Cytoplasmic vesicle;Direct protein sequencing;Endosome;Lipid-binding;Membrane;Nucleus;Phosphoprotein;Protein transport;Reference proteome;Transport	16.4953	16.418	16.7082	16.6746	16.8117	16.4861	0.116986	0.383942
KAD2_MOUSE	Adenylate kinase 2, mitochondrial	ATP-binding;Acetylation;Alternative splicing;Complete proteome;Direct protein sequencing;Disulfide bond;Kinase;Mitochondrion;Nucleotide-binding;Phosphoprotein;Reference proteome;Transferase	22.2036	22.2826	22.1293	22.2952	22.2979	22.3784	0.118657	1.07269
BTF3_MOUSE	Transcription factor BTF3	Alternative splicing;Chaperone;Complete proteome;Cytoplasm;Methylation;Nucleus;Phosphoprotein;Protein transport;Reference proteome;Transcription;Transcription regulation;Transport	18.3646	18.5189	18.836	18.6027	18.68	18.8216	0.128262	0.34805
TBB2A_MOUSE	Tubulin beta-2A chain	Acetylation;Complete proteome;Cytoplasm;Cytoskeleton;Direct protein sequencing;GTP-binding;Isopeptide bond;Methylation;Microtubule;Nucleotide-binding;Phosphoprotein;Reference proteome;Ubl conjugation	18.3325	18.2287	18.2619	18.189	18.4528	18.5155	0.111373	0.459769
MCAT_MOUSE	Mitochondrial carnitine/acylcarnitine carrier protein	Acetylation;Complete proteome;Membrane;Mitochondrion;Mitochondrion inner membrane;Reference proteome;Repeat;Transmembrane;Transmembrane helix;Transport	22.2652	22.2005	22.1215	22.3089	22.2787	22.3542	0.118233	1.18281
Q9CVF5_MOUSE	Uncharacterized protein (Fragment)		20.4624	20.4448	18.3548	20.3458	20.349	19.6284	0.353702	0.182158
TIGAR_MOUSE	Fructose-2,6-bisphosphatase TIGAR	Apoptosis;Autophagy;Complete proteome;Cytoplasm;Hydrolase;Mitochondrion;Nucleus;Reference proteome	15.546	15.4922	15.7411	15.7988	15.8109	15.5138	0.114725	0.393706
CDC42_MOUSE	Cell division control protein 42 homolog	3D-structure;Alternative splicing;Cell membrane;Cell projection;Complete proteome;Cytoplasm;Cytoskeleton;Differentiation;Direct protein sequencing;GTP-binding;Lipoprotein;Membrane;Methylation;Neurogenesis;Nucleotide-binding;Phosphoprotein;Prenylation;Reference proteome	18.041	18.0636	18.2624	18.2001	18.298	18.2286	0.119873	0.720467
NCEH1_MOUSE	Neutral cholesterol ester hydrolase 1	Complete proteome;Endoplasmic reticulum;Glycoprotein;Hydrolase;Lipid degradation;Lipid metabolism;Membrane;Microsome;Reference proteome;Signal-anchor;Transmembrane;Transmembrane helix	17.027	16.9042	17.0492	17.0711	17.0282	17.227	0.115342	0.697436
MPRD_MOUSE	Cation-dependent mannose-6-phosphate receptor	Complete proteome;Glycoprotein;Lysosome;Membrane;Phosphoprotein;Receptor;Reference proteome;Signal;Transmembrane;Transmembrane helix;Transport	18.9094	18.9249	18.8137	18.9803	19.0192	19.0003	0.117239	1.48592
TMM11_MOUSE	Transmembrane protein 11, mitochondrial	Complete proteome;Membrane;Mitochondrion;Mitochondrion inner membrane;Reference proteome;Transmembrane;Transmembrane helix	16.87	16.7441	16.9705	17.1103	17.0491	16.7582	0.110966	0.365527
D3YTQ3_MOUSE	Heterogeneous nuclear ribonucleoprotein D-like	Complete proteome;Proteomics identification;RNA-binding;Reference proteome	15.3346	15.41	15.4201	15.5218	15.4412	15.5489	0.115724	1.2877
DNJA3_MOUSE	DnaJ homolog subfamily A member 3, mitochondrial	Acetylation;Alternative splicing;Apoptosis;Cell junction;Cell membrane;Chaperone;Complete proteome;Cytoplasm;Membrane;Metal-binding;Methylation;Mitochondrion;Phosphoprotein;Postsynaptic cell membrane;Reference proteome;Repeat;Synapse;Transit peptide;Zinc;Zinc-finger	19.3739	19.2246	19.371	19.4934	19.5785	19.2264	0.109648	0.396308
PSMD1_MOUSE	26S proteasome non-ATPase regulatory subunit 1	Acetylation;Complete proteome;Phosphoprotein;Proteasome;Reference proteome;Repeat	20.8592	20.8112	21.0212	21.0426	21.0841	20.9142	0.116425	0.644594
LDHD_MOUSE	Probable D-lactate dehydrogenase, mitochondrial	Acetylation;Complete proteome;FAD;Flavoprotein;Mitochondrion;Oxidoreductase;Reference proteome;Transit peptide	21.3167	21.2434	21.6919	21.5595	21.7102	21.3467	0.121457	0.280231
F120A_MOUSE	Constitutive coactivator of PPAR-gamma-like protein 1	Acetylation;Cell membrane;Complete proteome;Cytoplasm;Membrane;Methylation;Phosphoprotein;RNA-binding;Reference proteome	20.0271	20.0178	19.8094	20.0359	20.2108	19.9516	0.114632	0.47708
Q3UL32_MOUSE	Uncharacterized protein	Coiled coil;TPR repeat	15.0455	15.0269	14.9351	15.2305	15.1359	14.9768	0.111922	0.6167
EIF3A_MOUSE	Eukaryotic translation initiation factor 3 subunit A	Acetylation;Coiled coil;Complete proteome;Cytoplasm;Cytoskeleton;Initiation factor;Nucleus;Phosphoprotein;Protein biosynthesis;RNA editing;RNA-binding;Reference proteome;Repeat	21.0123	20.9049	20.9951	21.1206	21.2514	20.8601	0.106577	0.372907
FCF1_MOUSE	rRNA-processing protein FCF1 homolog	Complete proteome;Nucleus;Reference proteome;Ribosome biogenesis;rRNA processing	16.4047	16.0122	16.1518	16.2636	16.4213	16.2492	0.1218	0.405439
MIRO1_MOUSE	Mitochondrial Rho GTPase 1	Alternative splicing;Calcium;Complete proteome;GTP-binding;Hydrolase;Membrane;Metal-binding;Mitochondrion;Mitochondrion outer membrane;Nucleotide-binding;Reference proteome;Repeat;Transmembrane;Transmembrane helix;Ubl conjugation	17.7765	17.6198	17.866	17.9991	17.9262	17.6715	0.111458	0.382138
NCPR_MOUSE	NADPH--cytochrome P450 reductase	Acetylation;Complete proteome;Endoplasmic reticulum;FAD;FMN;Flavoprotein;Membrane;NADP;Oxidoreductase;Reference proteome;Transmembrane;Transmembrane helix	22.672	22.5703	22.601	22.7671	22.7728	22.6456	0.114036	1.04465
Q4VA28_MOUSE	Ribosomal protein L21	Ribonucleoprotein;Ribosomal protein	19.5712	19.7059	20.1542	19.9178	19.9128	20.0086	0.135946	0.309992
TINAL_MOUSE	Tubulointerstitial nephritis antigen-like	Complete proteome;Disulfide bond;Glycoprotein;Reference proteome;Secreted;Signal	15.8043	15.7815	15.8514	15.9046	15.9329	15.9429	0.114454	2.08065
A3KFU5_MOUSE	Polyadenylate-binding protein	Coiled coil;Complete proteome;Cytoplasm;Proteomics identification;RNA-binding;Reference proteome;Repeat	19.6649	19.5749	19.597	19.8229	19.7922	19.551	0.10971	0.536921
CERS2_MOUSE	Ceramide synthase 2	Complete proteome;DNA-binding;Endoplasmic reticulum;Glycoprotein;Homeobox;Lipid biosynthesis;Lipid metabolism;Membrane;Nucleus;Phosphoprotein;Reference proteome;Transmembrane;Transmembrane helix	19.3034	19.2016	19.4375	19.4212	19.4124	19.4603	0.117163	0.772248
MDHC_MOUSE	Malate dehydrogenase, cytoplasmic	Acetylation;Complete proteome;Cytoplasm;Direct protein sequencing;Methylation;NAD;Oxidoreductase;Phosphoprotein;Reference proteome;Tricarboxylic acid cycle;Ubl conjugation	24.27	24.3382	24.1396	24.3107	24.3177	24.4633	0.114652	0.680231
A1AG2_MOUSE	Alpha-1-acid glycoprotein 2	Acute phase;Complete proteome;Disulfide bond;Glycoprotein;Pyrrolidone carboxylic acid;Reference proteome;Secreted;Signal;Transport	17.4227	17.2794	17.1858	17.5557	17.6062	17.0038	0.0926113	0.170906
Q4VAG4_MOUSE	MCG12304	Ribonucleoprotein;Ribosomal protein	20.2983	20.3122	20.5456	20.4815	20.4666	20.5606	0.117566	0.618969
FLII_MOUSE	Protein flightless-1 homolog	Acetylation;Actin-binding;Activator;Cell junction;Complete proteome;Cytoplasm;Cytoskeleton;Developmental protein;Leucine-rich repeat;Nucleus;Phosphoprotein;Reference proteome;Repeat;Transcription;Transcription regulation	15.0089	15.2041	15.5952	15.4174	15.3481	15.4446	0.133963	0.313335
U520_MOUSE	U5 small nuclear ribonucleoprotein 200 kDa helicase	ATP-binding;Acetylation;Coiled coil;Complete proteome;Helicase;Hydrolase;Isopeptide bond;Nucleotide-binding;Nucleus;Phosphoprotein;Reference proteome;Repeat;Ribonucleoprotein;Spliceosome;Ubl conjugation;mRNA processing;mRNA splicing	16.8626	16.663	16.9185	17.0022	17.0344	16.7423	0.111573	0.389843
MDHM_MOUSE	Malate dehydrogenase, mitochondrial	Acetylation;Complete proteome;Direct protein sequencing;Glycoprotein;Mitochondrion;NAD;Oxidoreductase;Phosphoprotein;Reference proteome;Transit peptide;Tricarboxylic acid cycle	23.9094	23.9656	23.99	24.0762	24.0726	24.0569	0.113604	2.00546
RISC_MOUSE	Retinoid-inducible serine carboxypeptidase	Carboxypeptidase;Complete proteome;Glycoprotein;Hydrolase;Protease;Reference proteome;Secreted;Signal	18.7411	18.6516	18.4712	18.8247	18.8913	18.4643	0.105476	0.273739
[truncated: 2,145 more rows]

## Sheet: technical replicate 1
											Peak intensity of TMT reportor ion
											CMC			P.g
[truncated: 11,594 more rows]

## Sheet: technical replicate 2
											Peak intensity of TMT reportor ion
											CMC			P.g
[truncated: 11,665 more rows]

## Sheet: technical replicate 3
											Peak intensity of TMT reportor ion
[truncated: 11,704 more rows]
